# Supplementary material for: Heat Stress Alters the Intestinal Microbiota and Metabolomic Profiles in Mice
Source: Front Microbiol. 2021 Aug 20;12:706772. doi: 10.3389/fmicb.2021.706772 (PMC8430895; doi:10.3389/fmicb.2021.706772)
Supplement: Supplementary Table 2 — The normalized microbiome data. [file Table_2.xls]

## Sheet: OTU表
Domain	Kingdom	Phylum	Class	Order	Family	Genus	Species	OTU	CON1	CON10	CON2	CON3	CON4	CON5	CON6	CON7	CON8	CON9	HS1	HS10	HS2	HS3	HS4	HS5	HS6	HS7	HS8	HS9	SUM
d__Bacteria	k__norank	p__Saccharibacteria	c__norank_p__Saccharibacteria	o__norank_p__Saccharibacteria	f__norank_p__Saccharibacteria	g__norank_p__Saccharibacteria	s__uncultured_bacterium_g__norank_p__Saccharibacteria	OTU1229	1	1	3	0	0	0	0	0	0	2	1	0	0	0	0	0	0	0	0	1	9
d__Bacteria	k__norank	p__Proteobacteria	c__Deltaproteobacteria	o__SAR324_clade_Marine_group_B_	f__norank_o__SAR324_clade_Marine_group_B_	g__norank_o__SAR324_clade_Marine_group_B_	s__uncultured_delta_proteobacterium_g__norank_o__SAR324_clade_Marine_group_B_	OTU618	0	0	0	0	0	2	0	1	0	0	2	0	1	0	0	5	0	2	2	0	15
d__Bacteria	k__norank	p__Proteobacteria	c__Alphaproteobacteria	o__Rhodospirillales	f__Rhodospirillaceae	g__unclassified_f__Rhodospirillaceae	s__unclassified_f__Rhodospirillaceae	OTU339	0	0	1	0	0	0	0	0	0	0	2	0	1	0	0	0	0	0	0	1	5
d__Bacteria	k__norank	p__Firmicutes	c__Negativicutes	o__Selenomonadales	f__Veillonellaceae	g__Veillonella	s__unclassified_g__Veillonella	OTU447	2	1	0	1	1	0	3	0	0	0	0	0	0	1	0	0	0	0	0	2	11
d__Bacteria	k__norank	p__Firmicutes	c__Clostridia	o__Clostridiales	f__Ruminococcaceae	g__Anaerotruncus	s__unclassified_g__Anaerotruncus	OTU1747	0	0	0	0	0	0	0	0	0	0	4	0	1	0	0	0	0	0	1	1	7
d__Bacteria	k__norank	p__Bacteroidetes	c__Sphingobacteriia	o__Sphingobacteriales	f__Sphingobacteriaceae	g__Sphingobacterium	s__Sphingobacterium_multivorum	OTU754	4	0	1	0	0	3	7	3	0	0	3	0	2	1	1	3	5	3	0	0	36
d__Bacteria	k__norank	p__Firmicutes	c__Clostridia	o__Clostridiales	f__Lachnospiraceae	g__Lachnospiraceae_UCG-006	s__uncultured_bacterium_g__Lachnospiraceae_UCG-006	OTU1154	67	48	20	35	28	37	38	103	27	247	111	220	86	96	342	80	115	26	60	67	1853
d__Bacteria	k__norank	p__Acidobacteria	c__Acidobacteria	o__Acidobacteriales	f__Acidobacteriaceae__Subgroup_1_	g__Granulicella	s__unclassified_g__Granulicella	OTU1581	0	0	0	0	0	0	5	0	1	1	0	0	0	0	0	0	3	0	1	0	11
d__Bacteria	k__norank	p__Proteobacteria	c__Alphaproteobacteria	o__Caulobacterales	f__Hyphomonadaceae	g__Woodsholea	s__uncultured_bacterium_g__Woodsholea	OTU136	0	6	1	0	0	0	0	0	0	0	0	3	0	0	0	0	0	0	0	0	10
d__Bacteria	k__norank	p__Proteobacteria	c__Alphaproteobacteria	o__Rhodobacterales	f__Rhodobacteraceae	g__Tabrizicola	s__uncultured_Rhodobacteraceae_bacterium_g__Tabrizicola	OTU58	0	11	0	0	0	0	0	0	0	0	0	10	0	0	1	0	0	0	0	0	22
d__Bacteria	k__norank	p__Proteobacteria	c__Deltaproteobacteria	o__Oligoflexales	f__Oligoflexaceae	g__norank_f__Oligoflexaceae	s__unclassified_g__norank_f__Oligoflexaceae	OTU1306	0	0	0	0	0	0	0	0	0	1	0	1	1	0	0	0	0	0	0	2	5
d__Bacteria	k__norank	p__Bacteroidetes	c__Sphingobacteriia	o__Sphingobacteriales	f__env.OPS_17	g__norank_f__env.OPS_17	s__uncultured_bacterium_g__norank_f__env.OPS_17	OTU755	2	0	3	0	0	0	0	1	0	0	1	2	1	0	0	1	0	1	0	0	12
d__Bacteria	k__norank	p__Firmicutes	c__Bacilli	o__Lactobacillales	f__Lactobacillaceae	g__Lactobacillus	s__Lactobacillus_casei	OTU59	0	3	0	0	0	0	0	0	0	0	0	2	0	0	0	0	0	0	0	0	5
d__Bacteria	k__norank	p__Proteobacteria	c__Gammaproteobacteria	o__Enterobacteriales	f__Enterobacteriaceae	g__Plesiomonas	s__uncultured_bacterium_g__Plesiomonas	OTU357	1	0	0	4	1	0	0	1	0	1	0	1	1	3	2	0	0	0	0	1	16
d__Bacteria	k__norank	p__Acidobacteria	c__Acidobacteria	o__Acidobacteriales	f__Acidobacteriaceae__Subgroup_1_	g__norank_f__Acidobacteriaceae__Subgroup_1_	s__unclassified_g__norank_f__Acidobacteriaceae__Subgroup_1_	OTU1593	1	1	0	0	0	0	1	0	0	0	0	0	0	0	0	0	4	0	0	0	7
d__Bacteria	k__norank	p__Deinococcus-Thermus	c__Deinococci	o__Deinococcales	f__Deinococcaceae	g__Deinococcus	s__uncultured_bacterium_g__Deinococcus	OTU1215	21	0	0	0	0	6	0	0	0	0	31	1	0	0	0	0	0	0	0	0	59
d__Bacteria	k__norank	p__Actinobacteria	c__Actinobacteria	o__Frankiales	f__Nakamurellaceae	g__Nakamurella	s__unclassified_g__Nakamurella	OTU604	1	0	1	0	0	3	0	0	0	0	1	0	1	0	0	0	0	0	0	0	7
d__Bacteria	k__norank	p__Proteobacteria	c__Gammaproteobacteria	o__unclassified_c__Gammaproteobacteria	f__unclassified_c__Gammaproteobacteria	g__unclassified_c__Gammaproteobacteria	s__unclassified_c__Gammaproteobacteria	OTU1433	0	0	0	0	0	0	0	0	0	0	0	0	1	0	0	3	0	0	0	0	4
d__Bacteria	k__norank	p__TM6__Dependentiae_	c__norank_p__TM6__Dependentiae_	o__norank_p__TM6__Dependentiae_	f__norank_p__TM6__Dependentiae_	g__norank_p__TM6__Dependentiae_	s__uncultured_bacterium_g__norank_p__TM6__Dependentiae_	OTU1130	1	1	1	0	0	0	0	0	0	1	2	4	0	0	0	0	0	0	0	0	10
d__Bacteria	k__norank	p__Actinobacteria	c__Actinobacteria	o__Pseudonocardiales	f__Pseudonocardiaceae	g__Pseudonocardia	s__unclassified_g__Pseudonocardia	OTU522	2	0	1	0	0	2	0	0	0	0	1	1	1	0	0	0	0	0	0	1	9
d__Bacteria	k__norank	p__Firmicutes	c__Clostridia	o__Clostridiales	f__Lachnospiraceae	g__unclassified_f__Lachnospiraceae	s__unclassified_f__Lachnospiraceae	OTU3	4	3	1	3	0	0	1	0	0	2	6	1	5	16	5	0	2	0	2	1	52
d__Bacteria	k__norank	p__Proteobacteria	c__Gammaproteobacteria	o__Xanthomonadales	f__Xanthomonadaceae	g__Chiayiivirga	s__unclassified_g__Chiayiivirga	OTU356	0	0	0	6	0	0	0	0	0	0	0	0	0	8	0	0	0	0	0	0	14
d__Bacteria	k__norank	p__Proteobacteria	c__Gammaproteobacteria	o__Pseudomonadales	f__Moraxellaceae	g__Alkanindiges	s__unclassified_g__Alkanindiges	OTU267	0	0	1	1	0	0	0	0	0	0	0	0	0	0	0	0	0	0	1	0	3
d__Bacteria	k__norank	p__Proteobacteria	c__Alphaproteobacteria	o__Rhizobiales	f__Rhizobiaceae	g__Rhizobium	s__Rhizobium_leguminosarum_bv._viciae	OTU240	41	2	37	0	0	1	3	1	0	2	45	0	33	7	0	3	0	1	1	1	178
d__Bacteria	k__norank	p__Bacteroidetes	c__Bacteroidia	o__Bacteroidales	f__Bacteroidales_S24-7_group	g__norank_f__Bacteroidales_S24-7_group	s__uncultured_bacterium_g__norank_f__Bacteroidales_S24-7_group	OTU865	0	0	1	0	0	0	0	0	5	1	0	0	0	0	0	0	0	0	0	0	7
d__Bacteria	k__norank	p__Proteobacteria	c__Deltaproteobacteria	o__Oligoflexales	f__0319-6G20	g__norank_f__0319-6G20	s__unclassified_g__norank_f__0319-6G20	OTU905	0	0	0	0	0	0	0	0	0	1	0	0	1	0	0	0	0	0	0	0	2
d__Bacteria	k__norank	p__unclassified_k__norank	c__unclassified_k__norank	o__unclassified_k__norank	f__unclassified_k__norank	g__unclassified_k__norank	s__unclassified_k__norank	OTU932	0	0	0	0	0	0	0	0	0	2	0	0	0	0	0	0	0	0	0	2	4
d__Bacteria	k__norank	p__Firmicutes	c__Clostridia	o__Clostridiales	f__Ruminococcaceae	g__Ruminococcaceae_UCG-014	s__unclassified_g__Ruminococcaceae_UCG-014	OTU1214	109	27	22	44	29	44	21	31	85	23	87	101	13	169	71	33	17	18	20	33	997
d__Bacteria	k__norank	p__Firmicutes	c__Clostridia	o__Clostridiales	f__Ruminococcaceae	g__Butyricicoccus	s__unclassified_g__Butyricicoccus	OTU1717	70	159	67	26	146	67	329	30	98	50	31	29	133	13	33	19	56	16	48	13	1433
d__Bacteria	k__norank	p__Proteobacteria	c__Gammaproteobacteria	o__Methylococcales	f__Crenotrichaceae	g__Crenothrix	s__uncultured_bacterium_g__Crenothrix	OTU167	1	0	0	0	0	0	0	0	0	0	1	0	0	0	0	0	0	0	0	2	4
d__Bacteria	k__norank	p__Proteobacteria	c__Alphaproteobacteria	o__Sphingomonadales	f__Sphingomonadaceae	g__Sphingomonas	s__Sphingomonas_jaspsi	OTU1462	58	20	37	61	2	99	66	30	39	6	64	20	31	47	5	69	41	38	39	10	782
d__Bacteria	k__norank	p__Proteobacteria	c__Deltaproteobacteria	o__Myxococcales	f__unclassified_o__Myxococcales	g__unclassified_o__Myxococcales	s__unclassified_o__Myxococcales	OTU1737	2	3	1	0	0	0	6	5	0	1	3	1	0	0	0	0	6	1	2	2	33
d__Bacteria	k__norank	p__Actinobacteria	c__Actinobacteria	o__Gaiellales	f__norank_o__Gaiellales	g__norank_o__Gaiellales	s__uncultured_bacterium_g__norank_o__Gaiellales	OTU553	4	2	3	3	1	6	9	3	0	2	3	4	0	4	0	0	10	3	0	4	61
d__Bacteria	k__norank	p__Proteobacteria	c__Gammaproteobacteria	o__Xanthomonadales	f__Solimonadaceae	g__norank_f__Solimonadaceae	s__uncultured_bacterium_g__norank_f__Solimonadaceae	OTU1521	0	0	1	0	0	3	0	0	0	0	0	0	0	0	0	4	0	0	0	0	8
d__Bacteria	k__norank	p__Cyanobacteria	c__Cyanobacteria	o__Obscuribacterales	f__norank_o__Obscuribacterales	g__norank_o__Obscuribacterales	s__uncultured_bacterium_g__norank_o__Obscuribacterales	OTU1560	0	0	0	0	0	0	1	1	0	0	1	1	0	0	0	0	1	0	0	0	5
d__Bacteria	k__norank	p__Firmicutes	c__Clostridia	o__Clostridiales	f__Lachnospiraceae	g__Roseburia	s__uncultured_bacterium_g__Roseburia	OTU1332	10	53	25	22	19	13	390	8	6	16	11	18	92	20	1	29	36	7	17	36	829
d__Bacteria	k__norank	p__Proteobacteria	c__Alphaproteobacteria	o__unclassified_c__Alphaproteobacteria	f__unclassified_c__Alphaproteobacteria	g__unclassified_c__Alphaproteobacteria	s__unclassified_c__Alphaproteobacteria	OTU122	1	1	2	0	0	0	0	0	0	0	3	0	2	1	0	0	0	0	0	4	14
d__Bacteria	k__norank	p__Proteobacteria	c__Gammaproteobacteria	o__Xanthomonadales	f__norank_o__Xanthomonadales	g__norank_o__Xanthomonadales	s__uncultured_gamma_proteobacterium_g__norank_o__Xanthomonadales	OTU1760	0	0	0	0	0	0	8	1	1	10	0	0	0	0	0	0	3	4	3	15	45
d__Bacteria	k__norank	p__Proteobacteria	c__Gammaproteobacteria	o__Legionellales	f__Legionellaceae	g__Legionella	s__uncultured_bacterium_g__Legionella	OTU1659	0	0	0	0	0	0	0	4	0	0	1	0	0	0	0	0	0	3	0	0	8
d__Bacteria	k__norank	p__Proteobacteria	c__Deltaproteobacteria	o__Oligoflexales	f__Oligoflexaceae	g__norank_f__Oligoflexaceae	s__unclassified_g__norank_f__Oligoflexaceae	OTU1176	0	0	0	0	0	0	0	0	0	1	0	1	0	0	0	0	0	0	0	1	3
d__Bacteria	k__norank	p__Firmicutes	c__Clostridia	o__Clostridiales	f__Lachnospiraceae	g__norank_f__Lachnospiraceae	s__Clostridium_sp._Culture-27	OTU86	626	11	12	15	15	38	34	28	19	55	75	9	52	45	95	134	8	9	5	54	1339
d__Bacteria	k__norank	p__Chloroflexi	c__JG30-KF-CM66	o__norank_c__JG30-KF-CM66	f__norank_c__JG30-KF-CM66	g__norank_c__JG30-KF-CM66	s__unclassified_g__norank_c__JG30-KF-CM66	OTU141	1	1	0	0	0	0	0	3	0	0	0	0	0	0	0	0	0	0	0	0	5
d__Bacteria	k__norank	p__Proteobacteria	c__Betaproteobacteria	o__Methylophilales	f__Methylophilaceae	g__norank_f__Methylophilaceae	s__unclassified_g__norank_f__Methylophilaceae	OTU1836	1	0	0	0	0	0	1	0	0	0	0	0	4	0	0	0	0	0	0	2	8
d__Bacteria	k__norank	p__Deferribacteres	c__Deferribacteres	o__Deferribacterales	f__Deferribacteraceae	g__Mucispirillum	s__uncultured_bacterium_g__Mucispirillum	OTU1754	1	4	4	0	1	0	6	1	0	1	3	1	7	1	0	5	1	0	0	22	58
d__Bacteria	k__norank	p__Firmicutes	c__Erysipelotrichia	o__Erysipelotrichales	f__Erysipelotrichaceae	g__unclassified_f__Erysipelotrichaceae	s__unclassified_f__Erysipelotrichaceae	OTU533	1	4	0	9	0	1	1	0	0	0	3	2	2	41	2	1	4	4	8	1	84
d__Bacteria	k__norank	p__Bacteroidetes	c__Bacteroidia	o__Bacteroidales	f__Prevotellaceae	g__Paraprevotella	s__unclassified_g__Paraprevotella	OTU305	15	17	270	36	9	48	13	18	40	11	8	63	47	5	2	5	5	30	35	5	682
d__Bacteria	k__norank	p__Verrucomicrobia	c__Opitutae	o__Opitutales	f__Opitutaceae	g__Opitutus	s__uncultured_bacterium_g__Opitutus	OTU72	0	2	0	0	0	0	0	0	0	0	0	1	0	1	0	0	0	0	1	0	5
d__Bacteria	k__norank	p__Deferribacteres	c__Deferribacteres	o__Deferribacterales	f__Deferribacteraceae	g__Mucispirillum	s__unclassified_g__Mucispirillum	OTU1773	1	9	1	2	1	4	7	5	1	4	5	2	12	1	2	3	7	8	1	35	111
d__Bacteria	k__norank	p__Actinobacteria	c__Actinobacteria	o__Pseudonocardiales	f__Pseudonocardiaceae	g__Actinomycetospora	s__uncultured_bacterium_g__Actinomycetospora	OTU442	1	0	0	0	1	0	0	0	0	0	3	0	0	0	0	0	0	0	1	0	6
d__Bacteria	k__norank	p__Proteobacteria	c__Gammaproteobacteria	o__Xanthomonadales	f__Xanthomonadaceae	g__Arenimonas	s__unclassified_g__Arenimonas	OTU372	0	0	1	4	1	0	0	0	0	1	0	0	0	0	0	0	0	0	0	1	8
d__Bacteria	k__norank	p__Proteobacteria	c__Betaproteobacteria	o__Burkholderiales	f__Comamonadaceae	g__Aquabacterium	s__unclassified_g__Aquabacterium	OTU322	4	2	7	1	2	0	0	0	0	2	8	2	8	2	1	0	0	1	0	1	41
d__Bacteria	k__norank	p__Proteobacteria	c__Alphaproteobacteria	o__Rhodospirillales	f__Rhodospirillaceae	g__norank_f__Rhodospirillaceae	s__uncultured_bacterium_g__norank_f__Rhodospirillaceae	OTU1032	0	0	0	0	0	1	0	1	0	1	2	2	1	0	0	1	3	0	0	0	12
d__Bacteria	k__norank	p__Bacteroidetes	c__Bacteroidia	o__Bacteroidales	f__Rikenellaceae	g__Rikenella	s__Rikenella_microfusus_DSM_15922	OTU1354	12	279	14	16	7	8	5	66	30	70	106	28	66	89	80	17	11	31	11	779	1725
d__Bacteria	k__norank	p__Bacteroidetes	c__Sphingobacteriia	o__Sphingobacteriales	f__unclassified_o__Sphingobacteriales	g__unclassified_o__Sphingobacteriales	s__unclassified_o__Sphingobacteriales	OTU1099	2	1	1	1	0	0	0	0	0	0	1	1	1	0	0	0	0	0	0	0	8
d__Bacteria	k__norank	p__Proteobacteria	c__Alphaproteobacteria	o__Rickettsiales	f__Rickettsiales_Incertae_Sedis	g__Candidatus_Captivus	s__uncultured_bacterium_g__Candidatus_Captivus	OTU1814	0	0	1	1	0	0	0	0	0	2	1	2	3	1	0	0	0	0	0	3	14
d__Bacteria	k__norank	p__Bacteroidetes	c__Cytophagia	o__Cytophagales	f__Cytophagaceae	g__Runella	s__uncultured_bacterium_g__Runella	OTU998	0	1	0	0	0	0	0	0	0	0	0	2	0	0	0	0	0	0	0	0	3
d__Bacteria	k__norank	p__Proteobacteria	c__Alphaproteobacteria	o__Rickettsiales	f__SM2D12	g__norank_f__SM2D12	s__uncultured_bacterium_g__norank_f__SM2D12	OTU1848	0	0	0	0	0	0	0	0	0	1	1	1	1	0	0	0	0	0	0	1	5
d__Bacteria	k__norank	p__Proteobacteria	c__Epsilonproteobacteria	o__Campylobacterales	f__Helicobacteraceae	g__Helicobacter	s__unclassified_g__Helicobacter	OTU832	17725	24706	15504	13430	18738	13270	23513	7846	3318	6864	11256	8950	36424	8159	5997	16551	31743	19081	4578	1550	289203
d__Bacteria	k__norank	p__Chlorobi	c__Chlorobia	o__Chlorobiales	f__OPB56	g__norank_f__OPB56	s__unclassified_g__norank_f__OPB56	OTU73	0	3	0	0	0	0	0	0	0	0	0	1	0	0	0	0	0	0	0	0	4
d__Bacteria	k__norank	p__Verrucomicrobia	c__Spartobacteria	o__Chthoniobacterales	f__DA101_soil_group	g__norank_f__DA101_soil_group	s__unclassified_g__norank_f__DA101_soil_group	OTU646	0	1	0	0	1	0	11	1	1	1	0	1	0	0	0	0	7	2	2	3	31
d__Bacteria	k__norank	p__Proteobacteria	c__Alphaproteobacteria	o__Rhodospirillales	f__Acetobacteraceae	g__norank_f__Acetobacteraceae	s__uncultured_bacterium_g__norank_f__Acetobacteraceae	OTU1851	0	0	2	0	1	1	16	3	1	8	3	0	1	2	0	1	16	2	1	8	66
d__Bacteria	k__norank	p__Bacteroidetes	c__Cytophagia	o__Cytophagales	f__Cytophagaceae	g__Rudanella	s__unclassified_g__Rudanella	OTU715	0	0	0	0	0	0	3	1	1	0	0	0	0	0	0	0	1	1	0	0	7
d__Bacteria	k__norank	p__Proteobacteria	c__Alphaproteobacteria	o__Rhodospirillales	f__MNC12	g__norank_f__MNC12	s__uncultured_bacterium_g__norank_f__MNC12	OTU1174	0	1	0	0	0	0	0	0	0	0	0	1	0	0	0	0	0	0	0	0	2
d__Bacteria	k__norank	p__Acidobacteria	c__Acidobacteria	o__Solibacterales	f__Solibacteraceae__Subgroup_3_	g__Bryobacter	s__uncultured_bacterium_g__Bryobacter	OTU1150	0	8	0	0	0	0	0	0	0	0	0	18	0	0	0	0	0	0	0	0	26
d__Bacteria	k__norank	p__Bacteroidetes	c__Bacteroidia	o__Bacteroidales	f__Bacteroidaceae	g__Bacteroides	s__Bacteroides_acidifaciens	OTU600	311	219	799	559	103	3685	275	1022	1179	292	174	725	157	145	163	180	177	188	782	132	11267
d__Bacteria	k__norank	p__Firmicutes	c__Clostridia	o__Clostridiales	f__Ruminococcaceae	g__Ruminococcaceae_UCG-014	s__unclassified_g__Ruminococcaceae_UCG-014	OTU1722	0	2	18	0	0	10	1	1	0	1	0	3	6	0	1	12	0	2	5	4	66
d__Bacteria	k__norank	p__Proteobacteria	c__Betaproteobacteria	o__TRA3-20	f__norank_o__TRA3-20	g__norank_o__TRA3-20	s__unclassified_g__norank_o__TRA3-20	OTU1496	0	1	0	0	0	7	0	0	0	0	1	7	1	1	0	5	0	3	0	0	26
d__Bacteria	k__norank	p__Proteobacteria	c__Alphaproteobacteria	o__Rickettsiales	f__SM1B06	g__norank_f__SM1B06	s__unclassified_g__norank_f__SM1B06	OTU1015	0	0	0	0	0	0	0	0	0	0	1	2	0	0	0	0	0	0	0	0	3
d__Bacteria	k__norank	p__Bacteroidetes	c__Cytophagia	o__Cytophagales	f__Cytophagaceae	g__Cytophaga	s__unclassified_g__Cytophaga	OTU1233	1	0	1	0	0	0	0	0	0	0	1	0	1	0	0	0	0	0	0	0	4
d__Bacteria	k__norank	p__Proteobacteria	c__Betaproteobacteria	o__Burkholderiales	f__Oxalobacteraceae	g__Paucimonas	s__uncultured_bacterium_g__Paucimonas	OTU1404	1	0	1	0	5	0	0	1	0	0	1	0	0	0	10	0	0	0	0	1	20
d__Bacteria	k__norank	p__Bacteroidetes	c__Bacteroidia	o__Bacteroidales	f__Bacteroidales_S24-7_group	g__norank_f__Bacteroidales_S24-7_group	s__uncultured_bacterium_g__norank_f__Bacteroidales_S24-7_group	OTU311	0	0	5	0	0	0	0	0	1	0	0	0	0	0	0	0	0	0	0	0	6
d__Bacteria	k__norank	p__Bacteroidetes	c__Bacteroidia	o__Bacteroidales	f__Bacteroidales_S24-7_group	g__norank_f__Bacteroidales_S24-7_group	s__uncultured_bacterium_g__norank_f__Bacteroidales_S24-7_group	OTU314	6	8	38	16	4	48	11	9	111	51	13	106	5	7	18	6	8	58	78	16	617
d__Bacteria	k__norank	p__Bacteroidetes	c__Sphingobacteriia	o__Sphingobacteriales	f__Saprospiraceae	g__norank_f__Saprospiraceae	s__unclassified_g__norank_f__Saprospiraceae	OTU1062	0	0	0	0	0	0	0	0	0	0	0	5	0	0	0	0	0	0	0	0	5
d__Bacteria	k__norank	p__Proteobacteria	c__Alphaproteobacteria	o__Rhodospirillales	f__Rhodospirillaceae	g__norank_f__Rhodospirillaceae	s__gut_metagenome_g__norank_f__Rhodospirillaceae	OTU585	0	0	0	0	0	1	0	0	3	0	0	0	0	0	0	0	0	0	0	0	4
d__Bacteria	k__norank	p__Acidobacteria	c__Acidobacteria	o__norank_c__Acidobacteria	f__norank_c__Acidobacteria	g__norank_c__Acidobacteria	s__unclassified_g__norank_c__Acidobacteria	OTU1617	1	2	0	0	0	1	2	1	2	1	1	1	2	0	0	1	2	1	2	2	22
d__Bacteria	k__norank	p__Firmicutes	c__Clostridia	o__Clostridiales	f__Ruminococcaceae	g__Ruminococcaceae_UCG-014	s__unclassified_g__Ruminococcaceae_UCG-014	OTU687	0	1	4	0	2	3	1	0	0	1	1	8	10	7	3	4	3	0	0	3	51
d__Bacteria	k__norank	p__Proteobacteria	c__Deltaproteobacteria	o__Desulfovibrionales	f__Desulfovibrionaceae	g__Desulfovibrio	s__unclassified_g__Desulfovibrio	OTU1763	27	7	34	7	3	6	5	7	27	20	42	17	23	4	2	4	4	11	23	22	295
d__Bacteria	k__norank	p__Firmicutes	c__Clostridia	o__Clostridiales	f__Ruminococcaceae	g__Ruminococcaceae_UCG-013	s__unclassified_g__Ruminococcaceae_UCG-013	OTU693	0	1	0	2	0	0	3	4	0	3	0	5	0	1	1	0	2	3	0	5	30
d__Bacteria	k__norank	p__Firmicutes	c__Clostridia	o__Clostridiales	f__Family_XIII	g__Family_XIII_UCG-001	s__uncultured_bacterium_g__Family_XIII_UCG-001	OTU1660	29	15	11	26	10	24	18	15	10	23	30	29	18	52	40	36	15	10	37	34	482
d__Bacteria	k__norank	p__Acidobacteria	c__Acidobacteria	o__Solibacterales	f__Solibacteraceae__Subgroup_3_	g__Bryobacter	s__uncultured_soil_bacterium_g__Bryobacter	OTU1095	0	3	0	0	0	0	0	0	0	0	0	3	0	0	0	0	0	0	1	0	7
d__Bacteria	k__norank	p__Proteobacteria	c__Alphaproteobacteria	o__Sphingomonadales	f__Sphingomonadaceae	g__unclassified_f__Sphingomonadaceae	s__unclassified_f__Sphingomonadaceae	OTU1730	4	0	9	6	4	0	5	5	3	4	8	4	8	4	2	4	7	6	3	3	89
d__Bacteria	k__norank	p__Latescibacteria	c__norank_p__Latescibacteria	o__norank_p__Latescibacteria	f__norank_p__Latescibacteria	g__norank_p__Latescibacteria	s__unclassified_g__norank_p__Latescibacteria	OTU2	0	2	0	0	0	0	0	0	0	0	0	2	0	0	0	0	0	0	0	0	4
d__Bacteria	k__norank	p__Proteobacteria	c__Alphaproteobacteria	o__Rhizobiales	f__Rhodobiaceae	g__norank_f__Rhodobiaceae	s__uncultured_Rhizobiales_bacterium_g__norank_f__Rhodobiaceae	OTU1007	3	1	3	0	0	1	4	0	2	5	3	4	0	1	2	3	6	1	2	4	45
d__Bacteria	k__norank	p__Acidobacteria	c__Acidobacteria	o__Blastocatellales	f__Blastocatellaceae__Subgroup_4_	g__RB41	s__unclassified_g__RB41	OTU1210	2	0	0	0	0	0	0	0	0	0	4	0	0	0	0	0	0	0	0	0	6
d__Bacteria	k__norank	p__Bacteroidetes	c__Sphingobacteriia	o__Sphingobacteriales	f__Chitinophagaceae	g__Sediminibacterium	s__unclassified_g__Sediminibacterium	OTU1232	1	1	2	0	7	0	0	0	0	0	1	0	0	2	5	0	0	0	0	0	19
d__Bacteria	k__norank	p__Actinobacteria	c__Actinobacteria	o__Solirubrobacterales	f__Gsoil-1167	g__norank_f__Gsoil-1167	s__Rubrobacteridae_bacterium_Gsoil_1167	OTU408	1	0	5	1	0	1	0	0	0	0	0	0	3	1	0	1	0	0	0	0	13
d__Bacteria	k__norank	p__Bacteroidetes	c__Bacteroidia	o__Bacteroidales	f__Bacteroidales_S24-7_group	g__norank_f__Bacteroidales_S24-7_group	s__unclassified_g__norank_f__Bacteroidales_S24-7_group	OTU1679	29	26	88	146	19	60	10	282	89	115	11	125	44	30	63	22	16	146	243	9	1573
d__Bacteria	k__norank	p__Firmicutes	c__Clostridia	o__Clostridiales	f__Lachnospiraceae	g__[Eubacterium]_xylanophilum_group	s__uncultured_bacterium_g__[Eubacterium]_xylanophilum_group	OTU1122	50	48	34	774	23	44	14	10	12	93	223	581	69	543	111	310	25	25	29	144	3162
d__Bacteria	k__norank	p__Bacteroidetes	c__Bacteroidia	o__Bacteroidales	f__Bacteroidales_S24-7_group	g__norank_f__Bacteroidales_S24-7_group	s__unclassified_g__norank_f__Bacteroidales_S24-7_group	OTU1677	3	12	23	27	9	8	30	7	60	15	16	153	7	15	33	8	16	122	173	10	747
d__Bacteria	k__norank	p__Proteobacteria	c__Betaproteobacteria	o__Burkholderiales	f__Comamonadaceae	g__unclassified_f__Comamonadaceae	s__unclassified_f__Comamonadaceae	OTU1804	1	0	0	2	1	0	0	0	0	1	2	0	2	1	0	0	0	0	1	1	12
d__Bacteria	k__norank	p__Chloroflexi	c__JG37-AG-4	o__norank_c__JG37-AG-4	f__norank_c__JG37-AG-4	g__norank_c__JG37-AG-4	s__unclassified_g__norank_c__JG37-AG-4	OTU968	0	0	0	0	0	0	0	0	0	1	0	0	0	0	0	0	1	0	0	1	3
d__Bacteria	k__norank	p__Acidobacteria	c__Acidobacteria	o__norank_c__Acidobacteria	f__norank_c__Acidobacteria	g__norank_c__Acidobacteria	s__uncultured_bacterium_KF-JG30-18	OTU629	1	1	0	0	0	0	4	0	0	0	0	0	0	0	0	1	1	2	1	2	13
d__Bacteria	k__norank	p__Firmicutes	c__Clostridia	o__Clostridiales	f__Lachnospiraceae	g__Lachnospiraceae_NK4A136_group	s__unclassified_g__Lachnospiraceae_NK4A136_group	OTU1704	22	2	5	3	4	7	2	190	118	8	37	18	6	7	7	15	9	14	217	8	699
d__Bacteria	k__norank	p__Firmicutes	c__Clostridia	o__Clostridiales	f__Ruminococcaceae	g__Ruminococcaceae_UCG-008	s__uncultured_bacterium_g__Ruminococcaceae_UCG-008	OTU1026	0	2	0	0	0	0	0	0	0	0	0	3	0	0	0	0	0	0	0	0	5
d__Bacteria	k__norank	p__Firmicutes	c__Clostridia	o__Clostridiales	f__Lachnospiraceae	g__Lachnospiraceae_NK4A136_group	s__unclassified_g__Lachnospiraceae_NK4A136_group	OTU462	1607	60	107	44	33	61	95	51	912	53	561	51	110	44	33	35	517	35	1245	48	5702
d__Bacteria	k__norank	p__Bacteroidetes	c__Flavobacteriia	o__Flavobacteriales	f__Flavobacteriaceae	g__Chryseobacterium	s__Chryseobacterium_indologenes	OTU594	4	1	42	15	2	169	7	6	0	1	8	2	15	8	1	121	5	6	0	0	413
d__Bacteria	k__norank	p__Saccharibacteria	c__norank_p__Saccharibacteria	o__norank_p__Saccharibacteria	f__norank_p__Saccharibacteria	g__norank_p__Saccharibacteria	s__unclassified_g__norank_p__Saccharibacteria	OTU1713	0	0	0	0	0	0	1	0	1	0	0	0	0	0	0	0	3	0	2	0	7
d__Bacteria	k__norank	p__unclassified_k__norank	c__unclassified_k__norank	o__unclassified_k__norank	f__unclassified_k__norank	g__unclassified_k__norank	s__unclassified_k__norank	OTU132	0	1	0	0	0	0	1	0	0	0	1	0	0	0	0	0	0	0	0	0	3
d__Bacteria	k__norank	p__Firmicutes	c__Clostridia	o__Clostridiales	f__Lachnospiraceae	g__Coprococcus_1	s__uncultured_bacterium_g__Coprococcus_1	OTU1112	586	163	82	126	164	148	74	116	390	99	779	343	136	489	203	684	138	43	584	95	5442
d__Bacteria	k__norank	p__Chloroflexi	c__Ktedonobacteria	o__Ktedonobacterales	f__FCPS473	g__norank_f__FCPS473	s__uncultured_Ktedobacteria_bacterium_g__norank_f__FCPS473	OTU1784	0	0	0	0	0	0	0	0	0	2	0	0	0	0	0	0	0	0	0	2	4
d__Bacteria	k__norank	p__unclassified_k__norank	c__unclassified_k__norank	o__unclassified_k__norank	f__unclassified_k__norank	g__unclassified_k__norank	s__unclassified_k__norank	OTU138	0	3	0	0	0	0	1	0	0	0	0	0	1	0	0	0	0	0	0	0	5
d__Bacteria	k__norank	p__Firmicutes	c__Clostridia	o__Clostridiales	f__Lachnospiraceae	g__norank_f__Lachnospiraceae	s__unclassified_g__norank_f__Lachnospiraceae	OTU802	51	13	20	116	13	21	9	84	19	17	30	10	24	43	90	37	18	11	10	6	642
d__Bacteria	k__norank	p__Firmicutes	c__Clostridia	o__Clostridiales	f__Lachnospiraceae	g__norank_f__Lachnospiraceae	s__unclassified_g__norank_f__Lachnospiraceae	OTU371	35	21	6	54	8	15	12	92	124	10	35	66	14	8	7	26	6	24	126	11	700
d__Bacteria	k__norank	p__Proteobacteria	c__Alphaproteobacteria	o__Rhizobiales	f__Phyllobacteriaceae	g__Phyllobacterium	s__uncultured_bacterium_g__Phyllobacterium	OTU1113	39	22	43	12	24	55	24	8	10	82	39	34	78	24	52	31	30	25	14	39	685
d__Bacteria	k__norank	p__Proteobacteria	c__Betaproteobacteria	o__Burkholderiales	f__Burkholderiaceae	g__Limnobacter	s__Limnobacter_litoralis	OTU229	1	0	0	0	0	0	0	0	0	0	0	0	1	0	0	0	0	0	0	0	2
d__Bacteria	k__norank	p__Actinobacteria	c__Actinobacteria	o__Propionibacteriales	f__Propionibacteriaceae	g__Microlunatus	s__unclassified_g__Microlunatus	OTU806	4	1	2	0	0	2	2	2	45	1	3	0	2	1	0	1	0	3	44	1	114
d__Bacteria	k__norank	p__Proteobacteria	c__Gammaproteobacteria	o__Pseudomonadales	f__Pseudomonadaceae	g__Pseudomonas	s__unclassified_g__Pseudomonas	OTU331	8	2	4	2	1	6	5	0	0	4	6	1	4	3	1	8	3	0	0	3	61
d__Bacteria	k__norank	p__Firmicutes	c__Clostridia	o__Clostridiales	f__Lachnospiraceae	g__norank_f__Lachnospiraceae	s__unclassified_g__norank_f__Lachnospiraceae	OTU488	2	1	0	2	3	1	2	59	3	2	0	0	1	0	0	0	0	2	1	1	80
d__Bacteria	k__norank	p__Firmicutes	c__Bacilli	o__Lactobacillales	f__Lactobacillaceae	g__Lactobacillus	s__unclassified_g__Lactobacillus	OTU1661	193	3359	408	439	13774	2777	447	324	151	3746	270	244	120	123	428	917	562	5212	111	1442	35047
d__Bacteria	k__norank	p__Firmicutes	c__Clostridia	o__Clostridiales	f__Ruminococcaceae	g__unclassified_f__Ruminococcaceae	s__unclassified_f__Ruminococcaceae	OTU799	0	0	0	1	0	2	3	2	4	3	2	2	0	2	0	0	0	0	2	5	28
d__Bacteria	k__norank	p__Actinobacteria	c__Actinobacteria	o__Acidimicrobiales	f__Acidimicrobiaceae	g__CL500-29_marine_group	s__unclassified_g__CL500-29_marine_group	OTU1808	2	1	9	1	1	4	1	2	0	3	2	3	5	4	0	1	0	1	0	3	43
d__Bacteria	k__norank	p__Chloroflexi	c__KD4-96	o__norank_c__KD4-96	f__norank_c__KD4-96	g__norank_c__KD4-96	s__unclassified_g__norank_c__KD4-96	OTU338	0	0	1	1	0	0	0	2	0	2	1	2	0	0	0	0	0	0	0	0	9
d__Bacteria	k__norank	p__Firmicutes	c__Erysipelotrichia	o__Erysipelotrichales	f__Erysipelotrichaceae	g__Erysipelatoclostridium	s__unclassified_g__Erysipelatoclostridium	OTU387	68	93	39	144	38	25	27	69	229	83	17	60	21	23	13	12	35	36	19	19	1070
d__Bacteria	k__norank	p__Firmicutes	c__Clostridia	o__Clostridiales	f__Lachnospiraceae	g__norank_f__Lachnospiraceae	s__unclassified_g__norank_f__Lachnospiraceae	OTU481	3	4	7	2	1	3	6	0	2	1	11	4	19	1	2	3	15	1	9	3	97
d__Bacteria	k__norank	p__Proteobacteria	c__Gammaproteobacteria	o__Legionellales	f__Coxiellaceae	g__Aquicella	s__uncultured_Coxiellaceae_bacterium_g__Aquicella	OTU1127	0	1	0	0	0	0	0	0	0	0	2	1	0	0	0	0	0	0	0	1	5
d__Bacteria	k__norank	p__Acidobacteria	c__Acidobacteria	o__Holophagales	f__Holophagaceae	g__Geothrix	s__uncultured_bacterium_g__Geothrix	OTU1778	0	0	0	0	0	0	0	0	0	2	0	0	0	0	0	0	0	0	0	1	3
d__Bacteria	k__norank	p__Firmicutes	c__Clostridia	o__Clostridiales	f__Ruminococcaceae	g__norank_f__Ruminococcaceae	s__unclassified_g__norank_f__Ruminococcaceae	OTU264	1	1	25	3	1	1	1	2	4	2	1	2	0	0	0	0	0	0	0	0	44
d__Bacteria	k__norank	p__Bacteroidetes	c__Bacteroidia	o__Bacteroidales	f__Porphyromonadaceae	g__Odoribacter	s__uncultured_bacterium_g__Odoribacter	OTU1429	1	1	0	1	0	2	4	6	0	0	0	1	5	27	7	1	19	6	1	1	83
d__Bacteria	k__norank	p__Proteobacteria	c__Alphaproteobacteria	o__Rhodospirillales	f__unclassified_o__Rhodospirillales	g__unclassified_o__Rhodospirillales	s__unclassified_o__Rhodospirillales	OTU994	0	0	0	0	0	0	0	0	0	0	0	2	0	0	0	0	0	0	0	0	2
d__Bacteria	k__norank	p__Latescibacteria	c__norank_p__Latescibacteria	o__norank_p__Latescibacteria	f__norank_p__Latescibacteria	g__norank_p__Latescibacteria	s__uncultured_Latescibacteria_bacterium_g__norank_p__Latescibacteria	OTU100	0	6	0	0	0	0	0	2	0	1	0	7	0	0	0	0	0	0	0	0	16
d__Bacteria	k__norank	p__Verrucomicrobia	c__OPB35_soil_group	o__norank_c__OPB35_soil_group	f__norank_c__OPB35_soil_group	g__norank_c__OPB35_soil_group	s__uncultured_bacterium_g__norank_c__OPB35_soil_group	OTU213	1	0	0	0	0	0	0	0	0	0	0	0	0	0	0	0	1	0	0	0	2
d__Bacteria	k__norank	p__Bacteroidetes	c__Bacteroidia	o__Bacteroidales	f__Bacteroidales_S24-7_group	g__norank_f__Bacteroidales_S24-7_group	s__uncultured_bacterium_g__norank_f__Bacteroidales_S24-7_group	OTU1603	11	3	14	14	17	17	16	0	0	0	8	1	6	14	12	11	18	0	0	0	162
d__Bacteria	k__norank	p__Bacteroidetes	c__Sphingobacteriia	o__Sphingobacteriales	f__Saprospiraceae	g__norank_f__Saprospiraceae	s__uncultured_Saprospiraceae_bacterium_g__norank	OTU121	1	4	0	0	0	0	0	1	0	0	1	2	0	1	0	0	0	0	0	1	11
d__Bacteria	k__norank	p__Bacteroidetes	c__Cytophagia	o__Cytophagales	f__Cytophagaceae	g__Hymenobacter	s__Hymenobacter_flocculans	OTU1595	0	0	0	0	0	1	2	0	0	0	0	0	0	0	0	0	1	0	0	0	4
d__Bacteria	k__norank	p__Chloroflexi	c__JG30-KF-CM66	o__norank_c__JG30-KF-CM66	f__norank_c__JG30-KF-CM66	g__norank_c__JG30-KF-CM66	s__uncultured_Caldilinea_sp._g__norank_c__JG30-KF-CM66	OTU611	0	0	0	0	0	3	1	0	0	0	0	0	0	0	0	2	1	0	0	2	9
d__Bacteria	k__norank	p__Firmicutes	c__Clostridia	o__Clostridiales	f__Ruminococcaceae	g__norank_f__Ruminococcaceae	s__unclassified_g__norank_f__Ruminococcaceae	OTU867	98	76	89	90	22	72	46	183	149	42	104	78	58	41	43	27	129	31	155	34	1567
d__Bacteria	k__norank	p__Proteobacteria	c__Alphaproteobacteria	o__Rickettsiales	f__Rickettsiales_Incertae_Sedis	g__norank_f__Rickettsiales_Incertae_Sedis	s__uncultured_bacterium_g__norank_f__Rickettsiales_Incertae_Sedis	OTU361	0	0	0	3	0	0	0	0	0	1	1	0	0	0	0	0	0	0	0	0	5
d__Bacteria	k__norank	p__Proteobacteria	c__Deltaproteobacteria	o__Myxococcales	f__Sandaracinaceae	g__norank_f__Sandaracinaceae	s__uncultured_soil_bacterium_g__norank_f__Sandaracinaceae	OTU1307	0	1	1	0	0	0	0	0	0	1	0	0	1	0	0	0	0	0	0	0	4
d__Bacteria	k__norank	p__Actinobacteria	c__Actinobacteria	o__norank_c__Actinobacteria	f__norank_c__Actinobacteria	g__norank_c__Actinobacteria	s__unclassified_g__norank_c__Actinobacteria	OTU1497	0	0	0	0	0	6	0	0	0	2	0	0	1	1	0	6	0	0	0	0	16
d__Bacteria	k__norank	p__unclassified_k__norank	c__unclassified_k__norank	o__unclassified_k__norank	f__unclassified_k__norank	g__unclassified_k__norank	s__unclassified_k__norank	OTU966	0	0	1	0	0	0	0	0	0	1	0	0	0	0	0	0	0	0	0	0	2
d__Bacteria	k__norank	p__Proteobacteria	c__Betaproteobacteria	o__Burkholderiales	f__Comamonadaceae	g__unclassified_f__Comamonadaceae	s__unclassified_f__Comamonadaceae	OTU350	27	0	14	8	0	21	0	0	0	1	48	0	3	9	1	7	0	0	0	0	139
d__Bacteria	k__norank	p__Proteobacteria	c__Deltaproteobacteria	o__Myxococcales	f__Polyangiaceae	g__Sorangium	s__unclassified_g__Sorangium	OTU1707	0	1	0	0	0	4	13	1	5	11	1	0	2	0	1	0	12	0	3	7	61
d__Bacteria	k__norank	p__Proteobacteria	c__Alphaproteobacteria	o__unclassified_c__Alphaproteobacteria	f__unclassified_c__Alphaproteobacteria	g__unclassified_c__Alphaproteobacteria	s__unclassified_c__Alphaproteobacteria	OTU732	0	0	0	0	0	0	0	3	0	0	1	0	0	0	0	0	0	0	0	1	5
d__Bacteria	k__norank	p__Bacteroidetes	c__Bacteroidia	o__Bacteroidales	f__Rikenellaceae	g__Rikenella	s__Rikenella_microfusus_DSM_15922	OTU1348	142	58	21	54	24	15	7	266	17	50	41	33	73	574	361	95	28	34	23	800	2716
d__Bacteria	k__norank	p__Proteobacteria	c__Alphaproteobacteria	o__Rickettsiales	f__Rickettsiaceae	g__norank_f__Rickettsiaceae	s__uncultured_bacterium_g__norank_f__Rickettsiaceae	OTU448	1	0	0	0	1	0	0	0	0	0	0	0	0	0	0	0	0	0	0	0	2
d__Bacteria	k__norank	p__Proteobacteria	c__Alphaproteobacteria	o__Rhodospirillales	f__Acetobacteraceae	g__Craurococcus	s__unclassified_g__Craurococcus	OTU702	0	0	0	0	0	0	2	0	0	0	0	0	0	0	0	0	1	0	0	0	3
d__Bacteria	k__norank	p__Proteobacteria	c__Alphaproteobacteria	o__unclassified_c__Alphaproteobacteria	f__unclassified_c__Alphaproteobacteria	g__unclassified_c__Alphaproteobacteria	s__unclassified_c__Alphaproteobacteria	OTU353	0	0	0	1	0	0	0	0	0	0	0	0	2	1	0	0	0	0	0	0	4
d__Bacteria	k__norank	p__Bacteroidetes	c__Bacteroidia	o__Bacteroidales	f__Bacteroidales_S24-7_group	g__norank_f__Bacteroidales_S24-7_group	s__uncultured_bacterium_g__norank_f__Bacteroidales_S24-7_group	OTU1298	43	37	331	259	96	74	94	66	328	63	26	969	61	33	43	40	73	502	1201	35	4374
d__Bacteria	k__norank	p__Proteobacteria	c__Alphaproteobacteria	o__Rhodospirillales	f__Acetobacteraceae	g__Acidicaldus	s__uncultured_bacterium_g__Acidicaldus	OTU665	0	0	0	0	0	0	5	1	0	0	0	0	0	0	0	0	4	0	0	1	11
d__Bacteria	k__norank	p__Proteobacteria	c__Alphaproteobacteria	o__Rickettsiales	f__Rickettsiaceae	g__unclassified_f__Rickettsiaceae	s__unclassified_f__Rickettsiaceae	OTU1043	1	1	0	0	0	0	0	0	0	1	0	2	0	0	0	0	0	0	0	0	5
d__Bacteria	k__norank	p__Firmicutes	c__Bacilli	o__Bacillales	f__Bacillaceae	g__Pseudogracilibacillus	s__uncultured_bacterium_g__Pseudogracilibacillus	OTU1580	0	0	0	1	0	0	0	0	0	0	0	1	1	0	0	0	2	10	4	1	20
d__Bacteria	k__norank	p__Verrucomicrobia	c__Verrucomicrobiae	o__Verrucomicrobiales	f__Verrucomicrobiaceae	g__norank_f__Verrucomicrobiaceae	s__unclassified_g__norank_f__Verrucomicrobiaceae	OTU1400	0	0	0	2	60	0	0	0	0	0	0	0	0	0	29	0	0	0	0	0	91
d__Bacteria	k__norank	p__Proteobacteria	c__Epsilonproteobacteria	o__Campylobacterales	f__Helicobacteraceae	g__Helicobacter	s__Helicobacter_hepaticus	OTU428	673	122	52	243	108	86	369	115	38	36	306	119	204	372	120	82	204	100	262	32	3643
d__Bacteria	k__norank	p__Proteobacteria	c__Gammaproteobacteria	o__Legionellales	f__Coxiellaceae	g__Aquicella	s__uncultured_bacterium_g__Aquicella	OTU1114	0	1	0	0	0	0	0	0	0	0	0	1	0	0	0	0	0	0	0	0	2
d__Bacteria	k__norank	p__Acidobacteria	c__Acidobacteria	o__Solibacterales	f__Solibacteraceae__Subgroup_3_	g__Paludibaculum	s__uncultured_Acidobacteria_bacterium_g__Paludibaculum	OTU116	0	3	0	0	0	0	0	0	0	0	0	3	0	0	0	0	0	0	0	2	8
d__Bacteria	k__norank	p__Proteobacteria	c__Alphaproteobacteria	o__Rhizobiales	f__Rhizobiaceae	g__unclassified_f__Rhizobiaceae	s__unclassified_f__Rhizobiaceae	OTU1835	6	53	9	4	3	7	6	1	2	14	18	58	9	8	1	2	0	1	6	8	216
d__Bacteria	k__norank	p__Firmicutes	c__Clostridia	o__Clostridiales	f__Lachnospiraceae	g__Lachnoclostridium	s__unclassified_g__Lachnoclostridium	OTU1473	165	97	794	637	420	259	99	280	161	490	79	60	81	109	386	59	35	423	204	63	4901
d__Bacteria	k__norank	p__Bacteroidetes	c__Sphingobacteriia	o__Sphingobacteriales	f__Sphingobacteriaceae	g__Sphingobacterium	s__Sphingobacterium_bambusae	OTU1356	1	0	0	12	1	0	0	0	0	0	0	0	0	9	0	0	0	0	0	0	23
d__Bacteria	k__norank	p__Proteobacteria	c__Alphaproteobacteria	o__Rhizobiales	f__Xanthobacteraceae	g__norank_f__Xanthobacteraceae	s__uncultured_bacterium_g__norank_f__Xanthobacteraceae	OTU1430	16	10	14	0	0	29	22	21	9	21	19	13	7	4	1	15	19	14	13	24	271
d__Bacteria	k__norank	p__Bacteroidetes	c__Cytophagia	o__Cytophagales	f__Cytophagaceae	g__Flectobacillus	s__Flectobacillus_sp._MVW-6	OTU327	2	0	2	0	0	0	0	1	0	0	1	0	0	0	0	0	0	0	0	2	8
d__Bacteria	k__norank	p__Proteobacteria	c__Alphaproteobacteria	o__unclassified_c__Alphaproteobacteria	f__unclassified_c__Alphaproteobacteria	g__unclassified_c__Alphaproteobacteria	s__unclassified_c__Alphaproteobacteria	OTU224	1	0	1	0	0	0	0	0	0	2	1	2	2	0	0	0	0	0	0	1	10
d__Bacteria	k__norank	p__Proteobacteria	c__Betaproteobacteria	o__Burkholderiales	f__Oxalobacteraceae	g__Undibacterium	s__unclassified_g__Undibacterium	OTU1134	0	0	0	0	0	0	0	0	0	0	0	1	1	1	0	0	0	0	0	0	3
d__Bacteria	k__norank	p__Firmicutes	c__Clostridia	o__Clostridiales	f__Lachnospiraceae	g__Eisenbergiella	s__unclassified_g__Eisenbergiella	OTU1345	0	0	0	0	0	0	0	0	0	0	1	1	0	9	0	2	0	0	0	0	13
d__Bacteria	k__norank	p__Acidobacteria	c__Acidobacteria	o__Acidobacteriales	f__Acidobacteriaceae__Subgroup_1_	g__norank_f__Acidobacteriaceae__Subgroup_1_	s__uncultured_bacterium_g__norank_f__Acidobacteriaceae__Subgroup_1_	OTU648	1	4	1	0	0	7	42	8	22	20	4	1	0	1	0	5	26	11	21	14	188
d__Bacteria	k__norank	p__Acidobacteria	c__Acidobacteria	o__Acidobacteriales	f__Acidobacteriaceae__Subgroup_1_	g__norank_f__Acidobacteriaceae__Subgroup_1_	s__uncultured_bacterium_g__norank_f__Acidobacteriaceae__Subgroup_1_	OTU641	0	0	0	0	0	4	4	1	1	9	2	0	1	0	0	2	2	1	0	11	38
d__Bacteria	k__norank	p__Bacteroidetes	c__Sphingobacteriia	o__Sphingobacteriales	f__NS11-12_marine_group	g__norank_f__NS11-12_marine_group	s__uncultured_bacterium_g__norank_f__NS11-12_marine_group	OTU1405	0	0	0	0	23	0	0	0	0	0	0	0	0	0	16	0	0	1	0	0	40
d__Bacteria	k__norank	p__Bacteroidetes	c__Bacteroidia	o__Bacteroidales	f__Bacteroidales_S24-7_group	g__norank_f__Bacteroidales_S24-7_group	s__uncultured_bacterium_g__norank_f__Bacteroidales_S24-7_group	OTU37	220	143	233	163	50	274	121	524	754	226	224	616	57	48	62	48	140	436	408	20	4767
d__Bacteria	k__norank	p__Bacteroidetes	c__Sphingobacteriia	o__Sphingobacteriales	f__Sphingobacteriaceae	g__Mucilaginibacter	s__uncultured_Mucilaginibacter_sp.	OTU964	0	0	1	0	0	0	0	0	0	1	1	0	0	0	0	0	0	1	0	2	6
d__Bacteria	k__norank	p__Proteobacteria	c__Gammaproteobacteria	o__Oceanospirillales	f__Halomonadaceae	g__Halomonas	s__Halomonas_meridiana	OTU1041	0	3	1	0	0	0	0	0	0	0	0	7	1	0	0	0	0	2	0	0	14
d__Bacteria	k__norank	p__Chloroflexi	c__S085	o__norank_c__S085	f__norank_c__S085	g__norank_c__S085	s__unclassified_g__norank_c__S085	OTU1482	0	0	0	0	0	1	0	0	0	2	1	1	0	0	0	1	0	0	0	1	7
d__Bacteria	k__norank	p__Proteobacteria	c__Alphaproteobacteria	o__Rhodospirillales	f__Rhodospirillales_Incertae_Sedis	g__Reyranella	s__unclassified_g__Reyranella	OTU118	2	4	0	1	1	0	1	0	1	0	0	0	0	4	1	0	1	0	0	1	17
d__Bacteria	k__norank	p__Actinobacteria	c__Actinobacteria	o__Micromonosporales	f__Micromonosporaceae	g__unclassified_f__Micromonosporaceae	s__unclassified_f__Micromonosporaceae	OTU1254	8	3	3	1	0	3	7	2	1	6	10	3	2	1	0	1	7	2	0	6	66
d__Bacteria	k__norank	p__Proteobacteria	c__Deltaproteobacteria	o__Myxococcales	f__Haliangiaceae	g__Haliangium	s__uncultured_bacterium_g__Haliangium	OTU739	1	0	0	0	0	0	0	2	0	0	0	0	2	0	0	0	0	1	0	0	6
d__Bacteria	k__norank	p__unclassified_k__norank	c__unclassified_k__norank	o__unclassified_k__norank	f__unclassified_k__norank	g__unclassified_k__norank	s__unclassified_k__norank	OTU589	0	1	0	0	0	2	0	0	0	0	0	0	0	0	0	0	0	0	0	0	3
d__Bacteria	k__norank	p__Firmicutes	c__Clostridia	o__Clostridiales	f__Ruminococcaceae	g__unclassified_f__Ruminococcaceae	s__unclassified_f__Ruminococcaceae	OTU1375	5	3	50	19	7	16	10	18	10	4	8	29	7	31	25	12	7	8	32	6	307
d__Bacteria	k__norank	p__Bacteroidetes	c__Sphingobacteriia	o__Sphingobacteriales	f__Sphingobacteriaceae	g__Mucilaginibacter	s__unclassified_g__Mucilaginibacter	OTU1241	2	0	0	0	0	0	0	0	0	1	2	0	1	0	0	0	0	0	0	0	6
d__Bacteria	k__norank	p__Proteobacteria	c__Alphaproteobacteria	o__Rhodospirillales	f__I-10	g__norank_f__I-10	s__uncultured_alpha_proteobacterium_g__norank_f__I-10	OTU6	0	1	0	0	3	0	0	0	0	0	0	1	0	2	0	0	0	0	0	1	8
d__Bacteria	k__norank	p__Proteobacteria	c__Betaproteobacteria	o__Burkholderiales	f__Comamonadaceae	g__Aquabacterium	s__uncultured_Aquabacterium_sp._g__Aquabacterium	OTU62	7	4	7	0	1	0	0	0	1	9	9	7	9	1	1	0	0	0	0	5	61
d__Bacteria	k__norank	p__Proteobacteria	c__Alphaproteobacteria	o__Rhizobiales	f__Hyphomicrobiaceae	g__Hyphomicrobium	s__uncultured_bacterium_g__Hyphomicrobium	OTU291	0	1	1	0	0	0	0	0	0	1	1	0	0	0	0	0	0	0	0	2	6
d__Bacteria	k__norank	p__Bacteroidetes	c__Sphingobacteriia	o__Sphingobacteriales	f__Sphingobacteriaceae	g__norank_f__Sphingobacteriaceae	s__uncultured_bacterium_g__norank_f__Sphingobacteriaceae	OTU1302	13	0	12	0	2	0	0	0	0	0	24	0	14	0	1	0	0	0	0	0	66
d__Bacteria	k__norank	p__Actinobacteria	c__Actinobacteria	o__Pseudonocardiales	f__Pseudonocardiaceae	g__unclassified_f__Pseudonocardiaceae	s__unclassified_f__Pseudonocardiaceae	OTU1331	0	0	0	0	0	0	0	0	0	0	0	0	1	0	0	0	0	0	0	1	2
d__Bacteria	k__norank	p__Bacteroidetes	c__Sphingobacteriia	o__Sphingobacteriales	f__env.OPS_17	g__norank_f__env.OPS_17	s__uncultured_bacterium_g__norank_f__env.OPS_17	OTU1310	0	0	2	0	0	0	0	0	0	0	0	0	2	0	0	0	0	0	0	0	4
d__Bacteria	k__norank	p__Proteobacteria	c__Alphaproteobacteria	o__Rhodospirillales	f__Rhodospirillaceae	g__Inquilinus	s__uncultured_bacterium_g__Inquilinus	OTU1771	0	0	1	0	0	0	1	1	0	4	0	0	0	0	0	0	0	0	0	9	16
d__Bacteria	k__norank	p__Proteobacteria	c__Betaproteobacteria	o__Neisseriales	f__Neisseriaceae	g__Andreprevotia	s__Andreprevotia_chitinilytica	OTU1049	0	1	0	0	0	0	0	1	0	0	1	1	0	0	0	0	0	0	0	0	4
d__Bacteria	k__norank	p__Firmicutes	c__Clostridia	o__Halanaerobiales	f__ODP1230B8.23	g__norank_f__ODP1230B8.23	s__unclassified_g__norank_f__ODP1230B8.23	OTU1042	0	0	0	0	0	0	1	0	0	0	0	1	0	0	0	0	0	0	0	1	3
d__Bacteria	k__norank	p__Proteobacteria	c__Deltaproteobacteria	o__SAR324_clade_Marine_group_B_	f__norank_o__SAR324_clade_Marine_group_B_	g__norank_o__SAR324_clade_Marine_group_B_	s__uncultured_delta_proteobacterium_g__norank_o__SAR324_clade_Marine_group_B_	OTU152	1	1	0	0	0	0	0	0	0	0	0	0	0	1	0	0	0	0	0	0	3
d__Bacteria	k__norank	p__Firmicutes	c__Clostridia	o__Clostridiales	f__Lachnospiraceae	g__Tyzzerella_3	s__unclassified_g__Tyzzerella_3	OTU1415	0	0	0	0	3	0	0	0	0	0	0	1	0	0	13	0	0	1	0	0	18
d__Bacteria	k__norank	p__Firmicutes	c__Clostridia	o__Clostridiales	f__Ruminococcaceae	g__Ruminococcaceae_UCG-014	s__unclassified_g__Ruminococcaceae_UCG-014	OTU1185	0	2	0	0	0	0	1	0	0	0	0	4	0	0	0	1	0	0	0	0	8
d__Bacteria	k__norank	p__Firmicutes	c__Clostridia	o__Clostridiales	f__Lachnospiraceae	g__unclassified_f__Lachnospiraceae	s__unclassified_f__Lachnospiraceae	OTU1596	0	2	2	3	5	19	17	15	0	0	10	17	1	14	12	21	19	3	2	2	164
d__Bacteria	k__norank	p__Chloroflexi	c__Ktedonobacteria	o__Ktedonobacterales	f__1959-1	g__norank_f__1959-1	s__uncultured_bacterium_g__norank_f__1959-1	OTU1718	0	0	0	0	0	0	0	0	1	0	0	0	2	0	0	0	0	0	1	0	4
d__Bacteria	k__norank	p__Actinobacteria	c__Actinobacteria	o__Solirubrobacterales	f__Solirubrobacteraceae	g__Solirubrobacter	s__uncultured_bacterium_g__Solirubrobacter	OTU417	0	0	1	1	0	1	0	0	0	0	1	1	1	2	0	3	0	0	0	0	11
d__Bacteria	k__norank	p__Acidobacteria	c__Acidobacteria	o__Blastocatellales	f__Blastocatellaceae__Subgroup_4_	g__Blastocatella	s__uncultured_bacterium_g__Blastocatella	OTU1464	45	1	48	22	0	129	0	0	0	1	49	1	57	26	0	114	0	0	0	0	493
d__Bacteria	k__norank	p__Firmicutes	c__Clostridia	o__Clostridiales	f__Christensenellaceae	g__Christensenellaceae_R-7_group	s__uncultured_prokaryote_g__Christensenellaceae_R-7_group	OTU862	2	1	1	0	2	0	1	1	8	6	0	8	0	0	2	0	0	0	3	0	35
d__Bacteria	k__norank	p__Bacteroidetes	c__Bacteroidia	o__Bacteroidales	f__Bacteroidales_S24-7_group	g__norank_f__Bacteroidales_S24-7_group	s__uncultured_bacterium_g__norank_f__Bacteroidales_S24-7_group	OTU1377	52	40	43	8	9	4	34	39	27	320	72	33	28	9	43	2	12	35	23	74	907
d__Bacteria	k__norank	p__Bacteroidetes	c__Cytophagia	o__Cytophagales	f__Cytophagaceae	g__norank_f__Cytophagaceae	s__uncultured_Sphingobacteriales_bacterium_g__norank_f__Cytophagaceae	OTU304	6	1	5	0	0	0	0	0	0	5	5	0	3	0	0	0	0	0	0	4	29
d__Bacteria	k__norank	p__Proteobacteria	c__Deltaproteobacteria	o__Bdellovibrionales	f__Bdellovibrionaceae	g__Bdellovibrio	s__uncultured_bacterium_g__Bdellovibrio	OTU661	0	0	1	0	0	0	1	0	0	1	0	0	0	0	0	0	1	0	0	0	4
d__Bacteria	k__norank	p__Verrucomicrobia	c__Opitutae	o__Opitutales	f__Opitutaceae	g__Opitutus	s__uncultured_Verrucomicrobia_bacterium_g__Opitutus	OTU1050	0	1	0	0	0	0	0	0	0	0	0	3	0	0	0	0	0	0	0	0	4
d__Bacteria	k__norank	p__Acidobacteria	c__Acidobacteria	o__norank_c__Acidobacteria	f__norank_c__Acidobacteria	g__norank_c__Acidobacteria	s__uncultured_Acidobacteria_bacterium_g__norank_c__Acidobacteria	OTU793	0	1	1	0	0	4	0	2	0	0	0	2	0	0	0	0	0	7	0	1	18
d__Bacteria	k__norank	p__Firmicutes	c__Clostridia	o__Clostridiales	f__Ruminococcaceae	g__Ruminiclostridium	s__uncultured_bacterium_g__Ruminiclostridium	OTU1493	16	1	4	1	0	2	1	11	2	2	1	2	3	0	0	2	10	1	7	1	67
d__Bacteria	k__norank	p__Proteobacteria	c__Deltaproteobacteria	o__Myxococcales	f__Phaselicystidaceae	g__Phaselicystis	s__uncultured_bacterium_g__Phaselicystis	OTU1268	0	0	0	0	0	0	0	0	0	0	3	0	0	0	0	1	0	0	0	0	4
d__Bacteria	k__norank	p__Proteobacteria	c__Alphaproteobacteria	o__Sphingomonadales	f__Sphingomonadaceae	g__Sphingomonas	s__Sphingomonas_sp._LRR22	OTU653	1	1	0	0	0	0	10	3	7	0	0	0	0	0	0	0	8	1	0	1	32
d__Bacteria	k__norank	p__Acidobacteria	c__Acidobacteria	o__Acidobacteriales	f__Acidobacteriaceae__Subgroup_1_	g__Granulicella	s__unclassified_g__Granulicella	OTU273	0	0	4	0	0	1	7	1	0	4	0	0	0	0	0	0	2	0	1	1	21
d__Bacteria	k__norank	p__Proteobacteria	c__Alphaproteobacteria	o__Rhodospirillales	f__KCM-B-15	g__norank_f__KCM-B-15	s__uncultured_bacterium_g__norank_f__KCM-B-15	OTU1346	0	0	2	0	0	0	0	2	0	0	0	1	0	1	0	0	0	1	0	0	7
d__Bacteria	k__norank	p__Saccharibacteria	c__norank_p__Saccharibacteria	o__norank_p__Saccharibacteria	f__norank_p__Saccharibacteria	g__norank_p__Saccharibacteria	s__uncultured_bacterium_g__norank_p__Saccharibacteria	OTU760	0	0	0	0	0	0	1	3	0	0	0	0	0	0	0	0	0	0	0	0	4
d__Bacteria	k__norank	p__Proteobacteria	c__Alphaproteobacteria	o__Rickettsiales	f__Rickettsiales_Incertae_Sedis	g__unclassified_f__Rickettsiales_Incertae_Sedis	s__unclassified_f__Rickettsiales_Incertae_Sedis	OTU249	1	0	1	0	0	0	0	0	0	0	0	0	0	0	0	0	0	0	0	0	2
d__Bacteria	k__norank	p__Proteobacteria	c__Deltaproteobacteria	o__Bdellovibrionales	f__Bacteriovoracaceae	g__Peredibacter	s__unclassified_g__Peredibacter	OTU147	1	1	0	0	0	0	0	0	0	1	0	0	1	0	0	0	0	0	0	0	4
d__Bacteria	k__norank	p__Proteobacteria	c__Deltaproteobacteria	o__SAR324_clade_Marine_group_B_	f__norank_o__SAR324_clade_Marine_group_B_	g__norank_o__SAR324_clade_Marine_group_B_	s__unclassified_g__norank_o__SAR324_clade_Marine_group_B_	OTU654	2	1	0	0	0	0	9	3	2	3	2	1	3	0	0	0	4	1	2	5	38
d__Bacteria	k__norank	p__Firmicutes	c__Clostridia	o__Clostridiales	f__Lachnospiraceae	g__Blautia	s__unclassified_g__Blautia	OTU1166	77	45	73	14	5	10	30	87	217	48	75	92	141	9	8	17	42	74	461	69	1594
d__Bacteria	k__norank	p__Firmicutes	c__Clostridia	o__Clostridiales	f__Christensenellaceae	g__Christensenellaceae_R-7_group	s__unclassified_g__Christensenellaceae_R-7_group	OTU842	2	1	1	0	1	8	1	0	4	1	0	1	0	0	0	0	0	0	0	1	21
d__Bacteria	k__norank	p__Ignavibacteriae	c__Ignavibacteria	o__Ignavibacteriales	f__BSV26	g__norank_f__BSV26	s__unclassified_g__norank_f__BSV26	OTU97	0	3	0	0	0	0	0	0	0	0	0	5	0	0	0	0	0	0	0	0	8
d__Bacteria	k__norank	p__Proteobacteria	c__Betaproteobacteria	o__Methylophilales	f__Methylophilaceae	g__Methylophilus	s__unclassified_g__Methylophilus	OTU1388	0	0	1	1	8	0	0	1	1	0	0	0	1	0	12	1	0	0	0	1	27
d__Bacteria	k__norank	p__Firmicutes	c__Clostridia	o__Clostridiales	f__Lachnospiraceae	g__norank_f__Lachnospiraceae	s__unclassified_g__norank_f__Lachnospiraceae	OTU1059	14	22	11	110	52	70	7	181	66	10	181	499	57	1954	786	59	106	41	48	93	4367
d__Bacteria	k__norank	p__Latescibacteria	c__norank_p__Latescibacteria	o__norank_p__Latescibacteria	f__norank_p__Latescibacteria	g__norank_p__Latescibacteria	s__unclassified_g__norank_p__Latescibacteria	OTU1571	1	5	0	0	0	4	1	2	0	0	0	2	1	0	0	3	2	2	0	1	24
d__Bacteria	k__norank	p__Acidobacteria	c__Acidobacteria	o__norank_c__Acidobacteria	f__norank_c__Acidobacteria	g__norank_c__Acidobacteria	s__uncultured_forest_soil_bacterium_g__norank_c__Acidobacteria	OTU1491	0	0	0	0	0	1	0	0	0	0	0	0	0	0	0	1	0	0	0	0	2
d__Bacteria	k__norank	p__Proteobacteria	c__Gammaproteobacteria	o__Pasteurellales	f__Pasteurellaceae	g__unclassified_f__Pasteurellaceae	s__unclassified_f__Pasteurellaceae	OTU330	0	0	1	0	0	0	0	0	0	2	0	0	0	0	0	0	0	0	1	0	4
d__Bacteria	k__norank	p__Proteobacteria	c__Gammaproteobacteria	o__Legionellales	f__Coxiellaceae	g__Coxiella	s__unclassified_g__Coxiella	OTU1156	0	0	1	0	0	0	0	0	0	0	1	1	0	0	0	0	0	0	0	0	3
d__Bacteria	k__norank	p__Proteobacteria	c__Gammaproteobacteria	o__unclassified_c__Gammaproteobacteria	f__unclassified_c__Gammaproteobacteria	g__unclassified_c__Gammaproteobacteria	s__unclassified_c__Gammaproteobacteria	OTU155	0	1	0	0	0	0	0	0	0	0	0	0	0	0	0	0	0	0	0	1	2
d__Bacteria	k__norank	p__Gemmatimonadetes	c__Gemmatimonadetes	o__Gemmatimonadales	f__Gemmatimonadaceae	g__norank_f__Gemmatimonadaceae	s__uncultured_bacterium_g__norank_f__Gemmatimonadaceae	OTU79	0	4	0	0	0	0	0	0	0	3	0	4	0	0	0	0	1	0	0	2	14
d__Bacteria	k__norank	p__Actinobacteria	c__Actinobacteria	o__Micrococcales	f__Beutenbergiaceae	g__Salana	s__unclassified_g__Salana	OTU1381	0	0	0	10	0	0	1	0	0	0	0	0	0	4	0	0	0	0	0	0	15
d__Bacteria	k__norank	p__Bacteroidetes	c__Bacteroidia	o__Bacteroidales	f__Rikenellaceae	g__Alistipes	s__uncultured_bacterium_g__Alistipes	OTU617	47	50	444	152	33	2648	41	113	269	204	30	172	49	36	63	96	76	39	667	43	5272
d__Bacteria	k__norank	p__Gemmatimonadetes	c__Gemmatimonadetes	o__Gemmatimonadales	f__Gemmatimonadaceae	g__norank_f__Gemmatimonadaceae	s__uncultured_bacterium_g__norank_f__Gemmatimonadaceae	OTU77	0	3	0	0	0	0	0	0	0	0	0	2	0	0	0	0	0	0	0	0	5
d__Bacteria	k__norank	p__Acidobacteria	c__Acidobacteria	o__Acidobacteriales	f__Acidobacteriaceae__Subgroup_1_	g__norank_f__Acidobacteriaceae__Subgroup_1_	s__unclassified_g__norank_f__Acidobacteriaceae__Subgroup_1_	OTU1839	0	0	0	0	0	0	4	3	6	30	1	1	2	0	0	1	3	3	0	24	78
d__Bacteria	k__norank	p__Gemmatimonadetes	c__Gemmatimonadetes	o__Gemmatimonadales	f__Gemmatimonadaceae	g__norank_f__Gemmatimonadaceae	s__unclassified_g__norank_f__Gemmatimonadaceae	OTU222	1	0	0	0	0	1	3	0	0	0	0	0	0	0	0	1	0	0	0	0	6
d__Bacteria	k__norank	p__Proteobacteria	c__Gammaproteobacteria	o__Xanthomonadales	f__Xanthomonadaceae	g__Pseudoxanthomonas	s__Pseudoxanthomonas_mexicana	OTU98	0	2	0	0	0	1	1	1	3	0	0	2	0	0	0	0	3	1	2	0	16
d__Bacteria	k__norank	p__Bacteroidetes	c__Bacteroidia	o__Bacteroidales	f__Bacteroidales_S24-7_group	g__norank_f__Bacteroidales_S24-7_group	s__uncultured_bacterium_g__norank_f__Bacteroidales_S24-7_group	OTU1630	23	35	129	104	72	292	50	60	514	223	76	253	30	75	68	33	31	469	244	27	2808
d__Bacteria	k__norank	p__Actinobacteria	c__Actinobacteria	o__Corynebacteriales	f__Corynebacteriaceae	g__Corynebacterium_1	s__unclassified_g__Corynebacterium_1	OTU976	0	5	0	0	0	0	0	0	0	0	0	4	0	0	0	0	0	0	0	0	9
d__Bacteria	k__norank	p__Proteobacteria	c__Betaproteobacteria	o__Burkholderiales	f__Comamonadaceae	g__unclassified_f__Comamonadaceae	s__unclassified_f__Comamonadaceae	OTU1391	0	1	0	1	125	2	1	1	0	1	1	2	0	2	105	0	0	0	0	1	243
d__Bacteria	k__norank	p__Firmicutes	c__Clostridia	o__Clostridiales	f__Lachnospiraceae	g__Blautia	s__Blautia_coccoides_g__Blautia	OTU1213	6	8	10	19	5	17	33	57	34	5	27	12	10	18	11	28	34	8	15	14	371
d__Bacteria	k__norank	p__Acidobacteria	c__Acidobacteria	o__Solibacterales	f__Solibacteraceae__Subgroup_3_	g__Candidatus_Solibacter	s__unclassified_g__Candidatus_Solibacter	OTU660	3	1	5	0	1	9	45	9	15	30	3	3	2	0	0	5	31	14	23	30	229
d__Bacteria	k__norank	p__Proteobacteria	c__Deltaproteobacteria	o__Myxococcales	f__Polyangiaceae	g__Sorangium	s__uncultured_delta_proteobacterium_g__Sorangium	OTU1313	0	0	10	0	0	0	0	0	0	0	0	0	19	0	0	0	0	0	0	0	29
d__Bacteria	k__norank	p__Proteobacteria	c__Deltaproteobacteria	o__Desulfurellales	f__Desulfurellaceae	g__H16	s__uncultured_proteobacterium_g__H16	OTU1081	2	15	0	0	0	0	0	1	0	0	0	14	0	1	0	0	0	0	0	1	34
d__Bacteria	k__norank	p__Saccharibacteria	c__norank_p__Saccharibacteria	o__norank_p__Saccharibacteria	f__norank_p__Saccharibacteria	g__norank_p__Saccharibacteria	s__uncultured_bacterium_g__norank_p__Saccharibacteria	OTU1236	0	0	1	0	0	0	0	0	0	0	2	0	0	0	0	0	0	0	0	0	3
d__Bacteria	k__norank	p__Proteobacteria	c__Alphaproteobacteria	o__Rickettsiales	f__Rickettsiales_Incertae_Sedis	g__Candidatus_Odyssella	s__uncultured_bacterium_g__Candidatus_Odyssella	OTU1386	0	1	0	0	0	0	0	0	0	0	0	0	0	2	0	0	0	0	0	0	3
d__Bacteria	k__norank	p__Actinobacteria	c__Actinobacteria	o__Acidimicrobiales	f__unclassified_o__Acidimicrobiales	g__unclassified_o__Acidimicrobiales	s__unclassified_o__Acidimicrobiales	OTU1074	7	4	2	0	1	0	0	0	0	3	3	5	1	0	0	0	0	0	0	7	33
d__Bacteria	k__norank	p__Firmicutes	c__Clostridia	o__Clostridiales	f__Lachnospiraceae	g__Lachnospiraceae_FCS020_group	s__uncultured_bacterium_g__Lachnospiraceae_FCS020_group	OTU942	17	5	17	10	5	11	7	14	22	4	25	10	14	20	158	7	9	1	18	4	378
d__Bacteria	k__norank	p__Nitrospirae	c__Nitrospira	o__norank_c__Nitrospira	f__norank_c__Nitrospira	g__Nitrospira	s__unclassified_g__Nitrospira	OTU469	0	1	0	0	1	0	0	0	0	0	0	0	0	0	0	0	0	0	0	1	3
d__Bacteria	k__norank	p__Proteobacteria	c__Deltaproteobacteria	o__Desulfurellales	f__Desulfurellaceae	g__H16	s__unclassified_g__H16	OTU520	0	0	0	0	0	5	0	1	0	0	0	0	0	0	0	0	0	0	0	0	6
d__Bacteria	k__norank	p__Firmicutes	c__Clostridia	o__Clostridiales	f__Lachnospiraceae	g__Lachnospiraceae_NK4A136_group	s__unclassified_g__Lachnospiraceae_NK4A136_group	OTU476	563	66	70	49	152	1704	64	688	63	379	280	106	123	60	1913	1460	64	77	133	118	8132
d__Bacteria	k__norank	p__Cyanobacteria	c__Cyanobacteria	o__Gastranaerophilales	f__norank_o__Gastranaerophilales	g__norank_o__Gastranaerophilales	s__uncultured_rumen_bacterium_g__norank_o__Gastranaerophilales	OTU129	2	1	1	0	1	4	2	10	9	1	0	0	2	0	0	1	0	0	0	0	34
d__Bacteria	k__norank	p__Acidobacteria	c__Acidobacteria	o__norank_c__Acidobacteria	f__norank_c__Acidobacteria	g__norank_c__Acidobacteria	s__uncultured_forest_soil_bacterium_g__norank_c__Acidobacteria	OTU532	0	0	1	0	0	5	0	0	0	0	0	0	0	0	0	4	0	0	0	0	10
d__Bacteria	k__norank	p__Firmicutes	c__Clostridia	o__Clostridiales	f__Lachnospiraceae	g__Lachnospiraceae_NK4A136_group	s__Clostridiales_bacterium_CIEAF_020	OTU1235	34	5	10	12	6	3	3	1	4	6	19	8	13	135	9	6	4	7	20	6	311
d__Bacteria	k__norank	p__Acidobacteria	c__Acidobacteria	o__norank_c__Acidobacteria	f__norank_c__Acidobacteria	g__norank_c__Acidobacteria	s__uncultured_forest_soil_bacterium_g__norank_c__Acidobacteria	OTU535	1	1	2	1	0	26	20	14	3	11	2	0	2	0	0	24	13	11	2	10	143
d__Bacteria	k__norank	p__Proteobacteria	c__Gammaproteobacteria	o__Enterobacteriales	f__Enterobacteriaceae	g__Enterobacter	s__Enterobacter_aerogenes_g__Enterobacter	OTU1683	15	7	64	10	1	4	3	2	1	5	12	12	54	1	4	3	1	2	2	10	213
d__Bacteria	k__norank	p__unclassified_k__norank	c__unclassified_k__norank	o__unclassified_k__norank	f__unclassified_k__norank	g__unclassified_k__norank	s__unclassified_k__norank	OTU105	0	1	0	0	2	0	0	0	0	1	0	0	0	0	0	0	0	0	0	0	4
d__Bacteria	k__norank	p__Bacteroidetes	c__Sphingobacteriia	o__Sphingobacteriales	f__Chitinophagaceae	g__norank_f__Chitinophagaceae	s__unclassified_g__norank_f__Chitinophagaceae	OTU1519	6	0	1	3	0	30	0	0	0	0	3	0	3	2	0	18	0	0	0	0	66
d__Bacteria	k__norank	p__Acidobacteria	c__Acidobacteria	o__unclassified_c__Acidobacteria	f__unclassified_c__Acidobacteria	g__unclassified_c__Acidobacteria	s__unclassified_c__Acidobacteria	OTU36	0	5	0	0	0	0	0	0	0	0	0	5	0	0	0	0	0	0	0	0	10
d__Bacteria	k__norank	p__Firmicutes	c__Clostridia	o__Clostridiales	f__Lachnospiraceae	g__Lachnospiraceae_UCG-001	s__uncultured_bacterium_g__Lachnospiraceae_UCG-001	OTU204	5	1	0	5	2	0	3	0	0	0	0	1	1	1	0	0	0	0	0	0	19
d__Bacteria	k__norank	p__Firmicutes	c__Clostridia	o__Clostridiales	f__Lachnospiraceae	g__Coprococcus_1	s__uncultured_bacterium_g__Coprococcus_1	OTU1126	6	2	22	7	1	5	1	5	29	4	15	8	10	30	3	3	3	2	39	3	198
d__Bacteria	k__norank	p__Firmicutes	c__Clostridia	o__Clostridiales	f__Ruminococcaceae	g__Ruminococcaceae_UCG-014	s__unclassified_g__Ruminococcaceae_UCG-014	OTU866	0	0	1	0	0	14	2	1	3	1	1	1	3	0	1	1	2	1	5	1	38
d__Bacteria	k__norank	p__Firmicutes	c__Clostridia	o__Clostridiales	f__Lachnospiraceae	g__Roseburia	s__unclassified_g__Roseburia	OTU1164	54	297	33	99	30	23	44	240	101	69	146	66	13	17	212	33	44	26	23	29	1599
d__Bacteria	k__norank	p__Firmicutes	c__Clostridia	o__Clostridiales	f__Clostridiaceae_1	g__Clostridium_sensu_stricto_1	s__unclassified_g__Clostridium_sensu_stricto_1	OTU559	5	3	12	4	0	1	0	0	0	3	9	8	12	2	0	0	1	1	0	7	68
d__Bacteria	k__norank	p__Proteobacteria	c__Deltaproteobacteria	o__Myxococcales	f__mle1-27	g__norank_f__mle1-27	s__unclassified_g__norank_f__mle1-27	OTU5	0	1	0	0	0	0	0	0	0	0	0	1	0	0	0	0	0	0	0	0	2
d__Bacteria	k__norank	p__Firmicutes	c__Clostridia	o__Clostridiales	f__Lachnospiraceae	g__Coprococcus_3	s__unclassified_g__Coprococcus_3	OTU434	14	5	0	1	2	4	4	2	25	1	0	3	1	0	0	2	3	2	2	1	72
d__Bacteria	k__norank	p__Proteobacteria	c__Gammaproteobacteria	o__Legionellales	f__Coxiellaceae	g__Aquicella	s__unclassified_g__Aquicella	OTU278	0	0	2	0	0	0	0	0	0	0	0	0	0	0	0	0	0	0	0	0	2
d__Bacteria	k__norank	p__Actinobacteria	c__Actinobacteria	o__Coriobacteriales	f__Coriobacteriaceae	g__norank_f__Coriobacteriaceae	s__gut_metagenome_g__norank	OTU902	0	0	0	0	2	3	1	0	0	1	0	0	0	0	1	0	0	1	1	0	10
d__Bacteria	k__norank	p__Bacteroidetes	c__Bacteroidia	o__Bacteroidales	f__Bacteroidales_S24-7_group	g__norank_f__Bacteroidales_S24-7_group	s__uncultured_bacterium_g__norank_f__Bacteroidales_S24-7_group	OTU1352	49	46	38	130	49	35	37	129	161	381	95	393	34	61	78	19	25	432	216	23	2431
d__Bacteria	k__norank	p__Actinobacteria	c__Actinobacteria	o__Micrococcales	f__Dermatophilaceae	g__Dermatophilus	s__Dermatophilus_crocodyli	OTU803	3	0	5	6	0	2	6	4	10	2	2	0	4	5	1	10	7	4	6	0	77
d__Bacteria	k__norank	p__Acidobacteria	c__Acidobacteria	o__norank_c__Acidobacteria	f__norank_c__Acidobacteria	g__norank_c__Acidobacteria	s__uncultured_Anaeromyxobacter_sp._g__norank	OTU1689	5	6	3	1	0	6	2	5	2	4	3	11	6	0	0	9	3	5	0	10	81
d__Bacteria	k__norank	p__Bacteroidetes	c__Sphingobacteriia	o__Sphingobacteriales	f__Chitinophagaceae	g__unclassified_f__Chitinophagaceae	s__unclassified_f__Chitinophagaceae	OTU1303	3	0	1	0	0	0	0	0	0	1	1	1	2	0	0	0	0	0	0	0	9
d__Bacteria	k__norank	p__Firmicutes	c__Clostridia	o__Clostridiales	f__Clostridiales_vadinBB60_group	g__norank_f__Clostridiales_vadinBB60_group	s__unclassified_g__norank_f__Clostridiales_vadinBB60_group	OTU633	15	8	41	9	8	9	53	2	3	9	11	1	9	1	1	1	13	1	4	0	199
d__Bacteria	k__norank	p__Firmicutes	c__Clostridia	o__Clostridiales	f__Ruminococcaceae	g__Anaerotruncus	s__Anaerotruncus_colihominis_DSM_17241	OTU858	3	5	15	12	8	12	1	5	4	14	8	9	16	4	1	10	10	7	6	7	157
d__Bacteria	k__norank	p__unclassified_k__norank	c__unclassified_k__norank	o__unclassified_k__norank	f__unclassified_k__norank	g__unclassified_k__norank	s__unclassified_k__norank	OTU1695	0	0	0	0	0	0	0	0	1	0	0	0	0	0	0	0	0	0	1	0	2
d__Bacteria	k__norank	p__Proteobacteria	c__Betaproteobacteria	o__unclassified_c__Betaproteobacteria	f__unclassified_c__Betaproteobacteria	g__unclassified_c__Betaproteobacteria	s__unclassified_c__Betaproteobacteria	OTU1844	1	0	0	0	0	0	0	0	0	8	0	0	0	0	0	0	0	0	0	8	17
d__Bacteria	k__norank	p__Bacteroidetes	c__Bacteroidia	o__Bacteroidales	f__Bacteroidaceae	g__Bacteroides	s__uncultured_bacterium_g__Bacteroides	OTU849	23	50	220	328	42	525	31	33	917	22	6	250	38	24	15	39	32	50	175	9	2829
d__Bacteria	k__norank	p__Firmicutes	c__Clostridia	o__Clostridiales	f__Lachnospiraceae	g__Roseburia	s__unclassified_g__Roseburia	OTU396	75	11	8	9	5	19	13	30	50	45	105	38	18	38	50	20	47	6	31	28	646
d__Bacteria	k__norank	p__Bacteroidetes	c__Sphingobacteriia	o__Sphingobacteriales	f__PHOS-HE51	g__norank_f__PHOS-HE51	s__uncultured_Sphingobacteriales_bacterium_g__norank_f__PHOS-HE51	OTU303	0	0	1	0	0	0	0	0	0	0	0	1	0	0	0	0	0	0	0	2	4
d__Bacteria	k__norank	p__Firmicutes	c__Clostridia	o__Clostridiales	f__Lachnospiraceae	g__Lachnospiraceae_NK4A136_group	s__uncultured_bacterium_g__Lachnospiraceae_NK4A136_group	OTU1523	200	4	14	23	4	43	6	6	2	92	57	21	39	39	80	133	10	11	18	197	999
d__Bacteria	k__norank	p__unclassified_k__norank	c__unclassified_k__norank	o__unclassified_k__norank	f__unclassified_k__norank	g__unclassified_k__norank	s__unclassified_k__norank	OTU1749	0	0	0	0	0	0	0	0	0	1	0	0	0	0	0	0	0	0	0	1	2
d__Bacteria	k__norank	p__Cyanobacteria	c__Cyanobacteria	o__norank_c__Cyanobacteria	f__norank_c__Cyanobacteria	g__norank_c__Cyanobacteria	s__Virgulinella_fragilis	OTU281	1	1	2	0	0	0	1	0	0	0	0	1	1	0	0	0	0	0	0	0	7
d__Bacteria	k__norank	p__Proteobacteria	c__Betaproteobacteria	o__Burkholderiales	f__Comamonadaceae	g__unclassified_f__Comamonadaceae	s__unclassified_f__Comamonadaceae	OTU612	0	0	1	0	0	5	2	0	0	0	0	0	1	1	0	6	0	0	0	1	17
d__Bacteria	k__norank	p__Proteobacteria	c__Deltaproteobacteria	o__NB1-j	f__norank_o__NB1-j	g__norank_o__NB1-j	s__unclassified_g__norank_o__NB1-j	OTU1179	0	3	0	0	0	0	0	0	0	1	0	9	0	0	0	0	0	1	0	0	14
d__Bacteria	k__norank	p__Chloroflexi	c__Dehalococcoidia	o__FW22	f__norank_o__FW22	g__norank_o__FW22	s__uncultured_bacterium_g__norank_o__FW22	OTU1108	1	0	0	0	0	2	0	0	0	0	0	1	0	0	0	2	0	0	0	0	6
d__Bacteria	k__norank	p__Proteobacteria	c__Alphaproteobacteria	o__Rhizobiales	f__Aurantimonadaceae	g__Aureimonas	s__uncultured_bacterium_g__Aureimonas	OTU1701	9	1	1	1	0	0	0	0	1	0	5	0	0	2	0	0	1	0	1	0	22
d__Bacteria	k__norank	p__Firmicutes	c__Clostridia	o__Clostridiales	f__Ruminococcaceae	g__Ruminococcaceae_UCG-014	s__unclassified_g__Ruminococcaceae_UCG-014	OTU1089	9	87	28	154	33	41	34	42	45	19	34	821	45	51	35	35	24	52	78	50	1717
d__Bacteria	k__norank	p__Proteobacteria	c__Gammaproteobacteria	o__Orbales	f__Orbaceae	g__Gilliamella	s__unclassified_g__Gilliamella	OTU779	0	0	0	1	0	0	12	3	5	0	0	0	0	0	0	0	7	1	2	0	31
d__Bacteria	k__norank	p__Bacteroidetes	c__Cytophagia	o__Cytophagales	f__Cytophagaceae	g__norank_f__Cytophagaceae	s__unclassified_g__norank_f__Cytophagaceae	OTU776	1	0	0	0	0	0	0	1	0	0	0	0	0	0	0	0	0	0	0	1	3
d__Bacteria	k__norank	p__Bacteroidetes	c__Sphingobacteriia	o__Sphingobacteriales	f__Chitinophagaceae	g__Lacibacter	s__Lacibacter_cauensis	OTU1394	0	1	0	1	15	0	0	0	0	0	0	1	0	1	6	0	0	0	0	0	25
d__Bacteria	k__norank	p__Verrucomicrobia	c__Verrucomicrobiae	o__Verrucomicrobiales	f__Verrucomicrobiaceae	g__Luteolibacter	s__uncultured_bacterium_g__Luteolibacter	OTU1367	0	0	0	0	0	0	0	0	0	1	0	0	1	1	0	1	0	0	0	0	4
d__Bacteria	k__norank	p__Actinobacteria	c__Actinobacteria	o__Micrococcales	f__Intrasporangiaceae	g__unclassified_f__Intrasporangiaceae	s__unclassified_f__Intrasporangiaceae	OTU363	42	3	95	40	2	80	84	18	82	3	36	1	71	34	0	64	75	26	99	1	856
d__Bacteria	k__norank	p__Bacteroidetes	c__Bacteroidetes_Incertae_Sedis	o__Order_II	f__Rhodothermaceae	g__norank_f__Rhodothermaceae	s__unclassified_g__norank_f__Rhodothermaceae	OTU1256	1	0	0	0	0	0	0	0	0	0	2	0	0	0	0	0	0	0	0	0	3
d__Bacteria	k__norank	p__Proteobacteria	c__Alphaproteobacteria	o__Sphingomonadales	f__Sphingomonadaceae	g__Novosphingobium	s__unclassified_g__Novosphingobium	OTU226	30	17	18	9	8	8	29	7	1	23	22	14	14	10	5	3	28	5	3	19	273
d__Bacteria	k__norank	p__Proteobacteria	c__Deltaproteobacteria	o__Oligoflexales	f__Oligoflexaceae	g__norank_f__Oligoflexaceae	s__uncultured_bacterium_g__norank_f__Oligoflexaceae	OTU1001	0	1	0	0	0	0	0	0	0	0	0	1	0	0	0	0	0	0	0	0	2
d__Bacteria	k__norank	p__Bacteroidetes	c__Flavobacteriia	o__Flavobacteriales	f__Flavobacteriaceae	g__Cloacibacterium	s__uncultured_bacterium_g__Cloacibacterium	OTU137	0	2	0	0	0	0	0	0	0	0	0	0	0	0	0	0	0	0	0	0	2
d__Bacteria	k__norank	p__Firmicutes	c__Clostridia	o__Clostridiales	f__Peptococcaceae	g__norank_f__Peptococcaceae	s__unclassified_g__norank_f__Peptococcaceae	OTU386	14	26	26	44	7	26	68	78	27	30	11	29	7	5	6	7	30	11	23	18	493
d__Bacteria	k__norank	p__Proteobacteria	c__Betaproteobacteria	o__norank_c__Betaproteobacteria	f__norank_c__Betaproteobacteria	g__norank_c__Betaproteobacteria	s__uncultured_bacterium_g__norank_c__Betaproteobacteria	OTU742	0	0	0	1	1	1	0	7	0	0	2	1	0	1	0	1	0	7	0	0	22
d__Bacteria	k__norank	p__Proteobacteria	c__Deltaproteobacteria	o__Myxococcales	f__Haliangiaceae	g__Haliangium	s__uncultured_Haliangium_sp.	OTU1063	1	4	1	0	0	1	4	0	1	0	3	8	3	0	0	1	2	0	0	3	32
d__Bacteria	k__norank	p__Proteobacteria	c__Betaproteobacteria	o__Rhodocyclales	f__Rhodocyclaceae	g__Azospira	s__unclassified_g__Azospira	OTU22	0	5	1	0	0	0	0	0	0	0	0	2	0	0	0	0	0	0	0	0	8
d__Bacteria	k__norank	p__Firmicutes	c__Clostridia	o__Clostridiales	f__Lachnospiraceae	g__Marvinbryantia	s__uncultured_bacterium_g__Marvinbryantia	OTU445	105	7	4	4	6	1	4	9	1	2	50	3	0	2	1	0	3	1	0	11	214
d__Bacteria	k__norank	p__Firmicutes	c__Clostridia	o__Clostridiales	f__Ruminococcaceae	g__Anaerotruncus	s__uncultured_bacterium_g__Anaerotruncus	OTU845	15	9	3	3	11	17	9	14	19	13	9	5	14	2	6	1	3	2	10	17	182
d__Bacteria	k__norank	p__Proteobacteria	c__Deltaproteobacteria	o__Myxococcales	f__Sandaracinaceae	g__norank_f__Sandaracinaceae	s__uncultured_bacterium_g__norank_f__Sandaracinaceae	OTU47	0	2	0	0	0	0	0	0	0	0	0	1	0	0	0	0	0	0	0	0	3
d__Bacteria	k__norank	p__Proteobacteria	c__Betaproteobacteria	o__Burkholderiales	f__Alcaligenaceae	g__Sutterella	s__unclassified_g__Sutterella	OTU771	17	45	23	14	10	18	10	11	43	29	12	22	12	5	9	8	8	38	4	6	344
d__Bacteria	k__norank	p__Gemmatimonadetes	c__Gemmatimonadetes	o__Gemmatimonadales	f__Gemmatimonadaceae	g__Gemmatimonas	s__unclassified_g__Gemmatimonas	OTU1399	1	0	0	0	5	0	0	0	1	0	1	0	0	0	7	0	1	0	0	0	16
d__Bacteria	k__norank	p__Firmicutes	c__Clostridia	o__Clostridiales	f__Lachnospiraceae	g__unclassified_f__Lachnospiraceae	s__unclassified_f__Lachnospiraceae	OTU1282	1	1	2	0	1	1	0	0	3	0	2	0	2	0	0	0	0	0	4	0	17
d__Bacteria	k__norank	p__Proteobacteria	c__Alphaproteobacteria	o__Rhodospirillales	f__I-10	g__norank_f__I-10	s__uncultured_bacterium_g__norank_f__I-10	OTU128	0	3	0	0	0	0	0	0	0	0	0	3	0	0	0	0	0	0	0	0	6
d__Bacteria	k__norank	p__Proteobacteria	c__Betaproteobacteria	o__Burkholderiales	f__Oxalobacteraceae	g__Massilia	s__uncultured_bacterium_g__Massilia	OTU1609	0	1	0	0	0	2	8	1	0	0	0	1	0	0	0	0	9	0	1	0	23
d__Bacteria	k__norank	p__Firmicutes	c__Clostridia	o__Clostridiales	f__Ruminococcaceae	g__unclassified_f__Ruminococcaceae	s__unclassified_f__Ruminococcaceae	OTU1366	4	3	4	1	0	4	2	6	6	4	4	8	4	6	9	3	2	2	4	6	82
d__Bacteria	k__norank	p__Proteobacteria	c__Deltaproteobacteria	o__Bdellovibrionales	f__Bacteriovoracaceae	g__Peredibacter	s__unclassified_g__Peredibacter	OTU395	0	0	0	2	0	0	0	0	0	0	0	0	0	0	0	0	0	0	0	0	2
d__Bacteria	k__norank	p__Proteobacteria	c__Gammaproteobacteria	o__Xanthomonadales	f__Xanthomonadales_Incertae_Sedis	g__Acidibacter	s__unclassified_g__Acidibacter	OTU1512	3	0	3	0	0	22	20	4	9	12	1	1	4	1	1	18	9	7	7	6	128
d__Bacteria	k__norank	p__Proteobacteria	c__Deltaproteobacteria	o__Oligoflexales	f__Oligoflexaceae	g__norank_f__Oligoflexaceae	s__unclassified_g__norank_f__Oligoflexaceae	OTU169	1	0	0	1	0	0	0	0	0	0	0	0	0	0	0	0	0	0	0	0	2
d__Bacteria	k__norank	p__Proteobacteria	c__Gammaproteobacteria	o__Pseudomonadales	f__Moraxellaceae	g__Enhydrobacter	s__Moraxella_osloensis_g__Enhydrobacter	OTU394	2	0	0	2	6	1	0	1	0	0	1	0	0	0	1	1	0	7	2	4	28
d__Bacteria	k__norank	p__Bacteroidetes	c__Bacteroidia	o__Bacteroidales	f__Bacteroidales_S24-7_group	g__norank_f__Bacteroidales_S24-7_group	s__uncultured_organism_g__norank_f__Bacteroidales_S24-7_group	OTU1830	96	89	52	306	46	100	204	150	99	302	286	377	67	245	219	52	55	641	307	110	3803
d__Bacteria	k__norank	p__Chloroflexi	c__SBR2076	o__norank_c__SBR2076	f__norank_c__SBR2076	g__norank_c__SBR2076	s__unclassified_g__norank_c__SBR2076	OTU1824	0	0	0	0	0	0	0	0	0	1	0	0	0	0	0	3	0	0	0	2	6
d__Bacteria	k__norank	p__Proteobacteria	c__Alphaproteobacteria	o__Rhodospirillales	f__Acetobacteraceae	g__Roseomonas	s__uncultured_bacterium_g__Roseomonas	OTU491	0	0	0	0	2	0	0	0	0	0	0	0	0	0	1	0	0	0	0	0	3
d__Bacteria	k__norank	p__Nitrospirae	c__Nitrospira	o__norank_c__Nitrospira	f__norank_c__Nitrospira	g__Nitrospira	s__uncultured_Nitrospira_sp._g__Nitrospira	OTU733	0	0	0	0	0	15	1	7	0	2	0	1	1	2	0	12	0	4	0	1	46
d__Bacteria	k__norank	p__Acidobacteria	c__Acidobacteria	o__Subgroup_7	f__norank_o__Subgroup_7	g__norank_o__Subgroup_7	s__uncultured_bacterium_g__norank_o__Subgroup_7	OTU1565	2	1	0	2	0	11	7	6	2	0	1	1	1	1	0	11	8	4	1	7	66
d__Bacteria	k__norank	p__Proteobacteria	c__Alphaproteobacteria	o__Rickettsiales	f__Holosporaceae	g__norank_f__Holosporaceae	s__unclassified_g__norank_f__Holosporaceae	OTU106	0	1	0	0	0	0	0	0	0	0	1	0	1	0	0	0	0	0	0	0	3
d__Bacteria	k__norank	p__Chloroflexi	c__unclassified_p__Chloroflexi	o__unclassified_p__Chloroflexi	f__unclassified_p__Chloroflexi	g__unclassified_p__Chloroflexi	s__unclassified_p__Chloroflexi	OTU1786	0	0	0	0	0	0	0	0	0	4	0	0	0	0	0	0	0	1	0	3	8
d__Bacteria	k__norank	p__Firmicutes	c__Erysipelotrichia	o__Erysipelotrichales	f__Erysipelotrichaceae	g__unclassified_f__Erysipelotrichaceae	s__unclassified_f__Erysipelotrichaceae	OTU730	13	33	10	6	6	39	10	25	9	43	25	17	20	19	25	10	11	13	6	17	357
d__Bacteria	k__norank	p__Proteobacteria	c__Gammaproteobacteria	o__Enterobacteriales	f__Enterobacteriaceae	g__Buchnera	s__unclassified_g__Buchnera	OTU369	0	0	0	3	0	0	0	0	0	0	0	0	0	1	0	0	0	0	0	0	4
d__Bacteria	k__norank	p__Bacteroidetes	c__Sphingobacteriia	o__Sphingobacteriales	f__Saprospiraceae	g__norank_f__Saprospiraceae	s__unclassified_g__norank_f__Saprospiraceae	OTU548	1	0	0	0	0	1	0	0	0	0	0	1	1	0	0	0	0	0	0	0	4
d__Bacteria	k__norank	p__Proteobacteria	c__Alphaproteobacteria	o__Rickettsiales	f__Mitochondria	g__norank_f__Mitochondria	s__unclassified_g__norank_f__Mitochondria	OTU1257	0	0	0	0	0	0	0	0	0	1	1	0	0	0	0	0	0	0	0	0	2
d__Bacteria	k__norank	p__Bacteroidetes	c__Bacteroidia	o__Bacteroidales	f__Bacteroidales_S24-7_group	g__norank_f__Bacteroidales_S24-7_group	s__uncultured_bacterium_g__norank_f__Bacteroidales_S24-7_group	OTU271	8	11	41	45	9	18	21	42	47	7	7	51	22	5	21	6	7	66	150	10	594
d__Bacteria	k__norank	p__Actinobacteria	c__Actinobacteria	o__Kineosporiales	f__Kineosporiaceae	g__unclassified_f__Kineosporiaceae	s__unclassified_f__Kineosporiaceae	OTU290	94	1	123	64	0	42	1	5	3	2	99	3	115	79	0	38	0	2	1	1	673
d__Bacteria	k__norank	p__Bacteroidetes	c__Bacteroidia	o__Bacteroidales	f__Prevotellaceae	g__Alloprevotella	s__gut_metagenome_g__Alloprevotella	OTU282	56	133	1935	111	48	353	57	126	1605	28	86	1440	321	72	59	107	273	146	6073	67	13096
d__Bacteria	k__norank	p__Acidobacteria	c__Acidobacteria	o__norank_c__Acidobacteria	f__norank_c__Acidobacteria	g__norank_c__Acidobacteria	s__unclassified_g__norank_c__Acidobacteria	OTU1004	0	1	0	0	0	0	1	0	0	3	0	10	0	0	0	0	0	0	0	0	15
d__Bacteria	k__norank	p__Firmicutes	c__Clostridia	o__Clostridiales	f__Ruminococcaceae	g__Ruminococcaceae_UCG-010	s__uncultured_bacterium_g__Ruminococcaceae_UCG-010	OTU843	0	0	1	0	0	1	0	0	1	0	0	0	0	0	0	0	0	2	0	0	5
d__Bacteria	k__norank	p__Proteobacteria	c__Alphaproteobacteria	o__Rhizobiales	f__Rhizobiaceae	g__Rhizobium	s__Rhizobium_larrymoorei	OTU1475	8	6	3	11	0	8	14	5	6	6	10	3	7	19	1	2	15	10	1	9	144
d__Bacteria	k__norank	p__Bacteroidetes	c__Sphingobacteriia	o__Sphingobacteriales	f__Chitinophagaceae	g__norank_f__Chitinophagaceae	s__unclassified_g__norank_f__Chitinophagaceae	OTU1502	0	0	1	0	0	0	0	1	0	0	0	0	0	0	0	1	0	0	0	0	3
d__Bacteria	k__norank	p__Firmicutes	c__Clostridia	o__Clostridiales	f__Ruminococcaceae	g__Ruminococcaceae_UCG-013	s__unclassified_g__Ruminococcaceae_UCG-013	OTU1333	4	1	7	0	0	2	0	1	1	0	4	2	10	0	0	0	2	2	2	0	38
d__Bacteria	k__norank	p__Proteobacteria	c__Deltaproteobacteria	o__Oligoflexales	f__0319-6G20	g__norank_f__0319-6G20	s__uncultured_bacterium_g__norank_f__0319-6G20	OTU168	1	1	0	0	0	0	0	0	0	0	1	0	1	0	0	0	0	0	0	1	5
d__Bacteria	k__norank	p__Acidobacteria	c__Acidobacteria	o__norank_c__Acidobacteria	f__norank_c__Acidobacteria	g__norank_c__Acidobacteria	s__uncultured_bacterium_17F9	OTU315	0	0	2	2	0	0	0	1	0	1	0	0	2	0	0	0	0	2	0	0	10
d__Bacteria	k__norank	p__Proteobacteria	c__Gammaproteobacteria	o__unclassified_c__Gammaproteobacteria	f__unclassified_c__Gammaproteobacteria	g__unclassified_c__Gammaproteobacteria	s__unclassified_c__Gammaproteobacteria	OTU142	0	1	1	0	0	0	0	0	0	0	0	0	0	0	0	0	0	0	0	0	2
d__Bacteria	k__norank	p__Proteobacteria	c__Gammaproteobacteria	o__HTA4	f__norank_o__HTA4	g__norank_o__HTA4	s__uncultured_soil_bacterium_g__norank_o__HTA4	OTU1774	0	0	0	0	0	0	0	0	0	3	2	0	1	0	0	0	0	0	0	2	8
d__Bacteria	k__norank	p__Proteobacteria	c__Alphaproteobacteria	o__Rhizobiales	f__Rhizobiales_Incertae_Sedis	g__Nordella	s__unclassified_g__Nordella	OTU1188	0	6	1	0	1	0	0	0	0	4	1	8	1	0	0	0	0	1	0	2	25
d__Bacteria	k__norank	p__Actinobacteria	c__Actinobacteria	o__Propionibacteriales	f__Propionibacteriaceae	g__Friedmanniella	s__uncultured_bacterium_g__Friedmanniella	OTU1651	0	0	0	0	0	0	4	1	1	1	0	0	0	0	0	0	3	2	0	0	12
d__Bacteria	k__norank	p__Firmicutes	c__Clostridia	o__Clostridiales	f__Ruminococcaceae	g__Anaerotruncus	s__Anaerotruncus_sp._G3_2012_	OTU1721	483	1903	648	409	2306	949	1862	237	942	943	921	370	2005	885	746	855	542	205	1034	1728	19973
d__Bacteria	k__norank	p__Proteobacteria	c__Gammaproteobacteria	o__Xanthomonadales	f__Xanthomonadales_Incertae_Sedis	g__Acidibacter	s__unclassified_g__Acidibacter	OTU413	1	0	0	4	0	0	0	0	0	0	1	0	2	1	0	0	0	0	0	0	9
d__Bacteria	k__norank	p__Proteobacteria	c__Gammaproteobacteria	o__Xanthomonadales	f__Nevskiaceae	g__Nevskia	s__uncultured_bacterium_g__Nevskia	OTU922	0	0	0	0	0	0	0	0	3	5	0	0	0	0	0	0	0	0	0	8	16
d__Bacteria	k__norank	p__Proteobacteria	c__Alphaproteobacteria	o__Rhizobiales	f__alphaI_cluster	g__norank_f__alphaI_cluster	s__uncultured_alpha_proteobacterium_g__norank_f__alphaI_cluster	OTU1797	0	0	0	0	0	0	1	0	0	1	1	0	0	0	0	0	0	0	0	2	5
d__Bacteria	k__norank	p__Actinobacteria	c__Actinobacteria	o__Acidimicrobiales	f__Acidimicrobiaceae	g__unclassified_f__Acidimicrobiaceae	s__unclassified_f__Acidimicrobiaceae	OTU1024	7	3	2	0	0	0	0	0	0	4	3	4	3	2	0	0	0	0	0	6	34
d__Bacteria	k__norank	p__Proteobacteria	c__Alphaproteobacteria	o__Rhizobiales	f__Xanthobacteraceae	g__norank_f__Xanthobacteraceae	s__uncultured_bacterium_g__norank_f__Xanthobacteraceae	OTU683	3	5	9	3	0	12	11	15	2	16	9	15	7	3	1	11	6	7	1	14	150
d__Bacteria	k__norank	p__Bacteroidetes	c__Cytophagia	o__Cytophagales	f__Cytophagaceae	g__norank_f__Cytophagaceae	s__uncultured_Sphingobacteriales_bacterium_g__norank_f__Cytophagaceae	OTU1297	0	0	0	0	0	0	0	0	0	0	2	0	2	0	0	0	0	0	0	0	4
d__Bacteria	k__norank	p__Actinobacteria	c__Actinobacteria	o__Acidimicrobiales	f__norank_o__Acidimicrobiales	g__norank_o__Acidimicrobiales	s__unclassified_g__norank_o__Acidimicrobiales	OTU1777	6	1	1	1	0	0	0	0	0	3	4	1	2	0	0	0	0	0	0	4	23
d__Bacteria	k__norank	p__Proteobacteria	c__Betaproteobacteria	o__Burkholderiales	f__Comamonadaceae	g__Sphaerotilus	s__Sphaerotilus_natans_subsp._natans	OTU402	1	2	1	9	0	0	0	1	0	1	4	1	3	8	0	0	0	0	0	1	32
d__Bacteria	k__norank	p__Firmicutes	c__Bacilli	o__Bacillales	f__Planococcaceae	g__Sporosarcina	s__uncultured_bacterium_g__Sporosarcina	OTU1631	0	1	0	1	0	3	1	0	0	1	1	7	1	0	0	1	1	10	5	4	37
d__Bacteria	k__norank	p__Actinobacteria	c__Actinobacteria	o__Gaiellales	f__norank_o__Gaiellales	g__norank_o__Gaiellales	s__unclassified_g__norank_o__Gaiellales	OTU1495	1	0	3	0	0	4	3	2	0	0	2	1	0	0	0	3	8	1	1	1	30
d__Bacteria	k__norank	p__Firmicutes	c__Clostridia	o__Clostridiales	f__Ruminococcaceae	g__Anaerotruncus	s__uncultured_bacterium_g__Anaerotruncus	OTU1116	37	12	12	54	4	21	11	39	11	11	54	56	18	182	23	21	36	29	58	76	765
d__Bacteria	k__norank	p__Proteobacteria	c__Gammaproteobacteria	o__Xanthomonadales	f__Xanthomonadaceae	g__Stenotrophomonas	s__Stenotrophomonas_rhizophila_g__Stenotrophomonas	OTU347	3	1	2	1	0	1	4	1	1	0	4	5	0	0	0	0	3	1	0	0	27
d__Bacteria	k__norank	p__Cyanobacteria	c__Cyanobacteria	o__SubsectionIII	f__FamilyI_o__SubsectionIII	g__Microcoleus	s__Persicaria_minor_g__Microcoleus	OTU888	0	0	0	0	0	0	0	0	0	11	1	0	0	0	0	0	0	0	0	12	24
d__Bacteria	k__norank	p__Bacteroidetes	c__Cytophagia	o__Cytophagales	f__Cyclobacteriaceae	g__norank_f__Cyclobacteriaceae	s__uncultured_Hongiella_sp.	OTU1427	0	0	0	0	1	0	0	0	0	0	0	0	0	0	3	0	0	0	0	0	4
d__Bacteria	k__norank	p__Proteobacteria	c__Alphaproteobacteria	o__Sphingomonadales	f__Sphingomonadaceae	g__Novosphingobium	s__Novosphingobium_subterraneum	OTU906	2	4	1	1	0	0	1	0	0	10	0	3	2	0	0	0	1	0	0	9	34
d__Bacteria	k__norank	p__Proteobacteria	c__Alphaproteobacteria	o__Rhizobiales	f__Methylobacteriaceae	g__norank_f__Methylobacteriaceae	s__uncultured_bacterium_g__norank_f__Methylobacteriaceae	OTU1440	14	0	5	2	0	8	2	0	1	0	5	0	5	1	0	7	4	0	1	1	56
d__Bacteria	k__norank	p__Actinobacteria	c__Actinobacteria	o__norank_c__Actinobacteria	f__norank_c__Actinobacteria	g__norank_c__Actinobacteria	s__unclassified_g__norank_c__Actinobacteria	OTU1546	0	0	0	0	0	1	0	1	0	1	0	0	0	0	0	3	0	0	0	0	6
d__Bacteria	k__norank	p__Firmicutes	c__Clostridia	o__Clostridiales	f__Lachnospiraceae	g__norank_f__Lachnospiraceae	s__uncultured_bacterium_g__norank_f__Lachnospiraceae	OTU1131	24	95	8	6	3	27	6	51	41	14	102	46	35	45	50	104	18	11	6	16	708
d__Bacteria	k__norank	p__Firmicutes	c__Clostridia	o__Clostridiales	f__Ruminococcaceae	g__Candidatus_Soleaferrea	s__Ruminococcaceae_bacterium_GD6	OTU482	0	0	6	1	1	4	1	1	8	6	0	0	0	0	0	0	1	0	2	0	31
d__Bacteria	k__norank	p__Gemmatimonadetes	c__Gemmatimonadetes	o__Gemmatimonadales	f__Gemmatimonadaceae	g__norank_f__Gemmatimonadaceae	s__unclassified_g__norank_f__Gemmatimonadaceae	OTU1439	0	0	0	0	0	3	0	3	1	8	0	0	0	1	0	6	2	2	0	4	30
d__Bacteria	k__norank	p__Acidobacteria	c__Acidobacteria	o__Solibacterales	f__Solibacteraceae__Subgroup_3_	g__Candidatus_Solibacter	s__uncultured_Acidobacteria_bacterium_g__Candidatus_Solibacter	OTU1484	3	0	4	2	0	13	17	9	11	20	0	3	6	6	0	7	19	16	17	22	175
d__Bacteria	k__norank	p__Cyanobacteria	c__Cyanobacteria	o__SubsectionII	f__FamilyII_o__SubsectionII	g__Chroococcidiopsis	s__unclassified_g__Chroococcidiopsis	OTU443	0	0	0	0	1	0	0	0	0	0	0	0	0	0	2	0	0	0	0	0	3
d__Bacteria	k__norank	p__Firmicutes	c__Clostridia	o__Clostridiales	f__Lachnospiraceae	g__unclassified_f__Lachnospiraceae	s__unclassified_f__Lachnospiraceae	OTU664	1	0	0	0	0	1	5	1	2	0	4	0	0	1	1	1	0	0	1	1	19
d__Bacteria	k__norank	p__Proteobacteria	c__Alphaproteobacteria	o__Caulobacterales	f__Caulobacteraceae	g__Caulobacter	s__uncultured_bacterium_g__Caulobacter	OTU299	0	3	2	1	0	1	0	0	0	2	0	0	0	0	1	0	0	0	0	1	11
d__Bacteria	k__norank	p__Actinobacteria	c__Actinobacteria	o__Gaiellales	f__norank_o__Gaiellales	g__norank_o__Gaiellales	s__uncultured_bacterium_g__norank_o__Gaiellales	OTU701	1	1	0	0	0	0	1	1	0	1	0	1	0	0	0	1	2	2	0	1	12
d__Bacteria	k__norank	p__Actinobacteria	c__Actinobacteria	o__Solirubrobacterales	f__Patulibacteraceae	g__Patulibacter	s__unclassified_g__Patulibacter	OTU320	3	0	4	0	1	1	2	0	0	0	3	0	0	1	1	2	3	0	1	1	23
d__Bacteria	k__norank	p__Bacteroidetes	c__Flavobacteriia	o__Flavobacteriales	f__Flavobacteriaceae	g__Chryseobacterium	s__uncultured_bacterium_g__Chryseobacterium	OTU1353	0	61	0	53	28	0	3	9	26	9	0	51	0	39	28	0	4	8	15	11	345
d__Bacteria	k__norank	p__Proteobacteria	c__Alphaproteobacteria	o__Rhizobiales	f__Phyllobacteriaceae	g__Mesorhizobium	s__Mesorhizobium_amorphae	OTU1843	11	5	17	5	6	7	4	9	4	17	16	13	20	14	6	7	7	9	7	9	193
d__Bacteria	k__norank	p__Proteobacteria	c__Alphaproteobacteria	o__unclassified_c__Alphaproteobacteria	f__unclassified_c__Alphaproteobacteria	g__unclassified_c__Alphaproteobacteria	s__unclassified_c__Alphaproteobacteria	OTU216	1	1	0	0	0	0	0	0	0	1	1	1	0	0	0	0	0	0	0	1	6
d__Bacteria	k__norank	p__Proteobacteria	c__Alphaproteobacteria	o__Rhodospirillales	f__DA111	g__norank_f__DA111	s__uncultured_bacterium_g__norank_f__DA111	OTU1793	1	0	2	1	0	1	6	2	4	5	1	1	3	0	0	1	15	3	4	5	55
d__Bacteria	k__norank	p__Firmicutes	c__Clostridia	o__Clostridiales	f__Lachnospiraceae	g__norank_f__Lachnospiraceae	s__uncultured_bacterium_g__norank_f__Lachnospiraceae	OTU251	10	3	11	0	0	0	0	0	1	0	14	1	10	0	0	0	0	0	0	0	50
d__Bacteria	k__norank	p__Proteobacteria	c__Alphaproteobacteria	o__Rhizobiales	f__Bradyrhizobiaceae	g__Bradyrhizobium	s__unclassified_g__Bradyrhizobium	OTU440	9	4	12	6	1	5	3	5	1	18	14	10	11	2	0	5	5	6	3	15	135
d__Bacteria	k__norank	p__Firmicutes	c__Clostridia	o__Clostridiales	f__Ruminococcaceae	g__Ruminococcaceae_UCG-013	s__uncultured_bacterium_g__Ruminococcaceae_UCG-013	OTU1373	12	14	14	10	4	12	8	7	8	3	7	11	13	18	17	7	5	5	3	4	182
d__Bacteria	k__norank	p__Actinobacteria	c__Actinobacteria	o__Corynebacteriales	f__Dietziaceae	g__Dietzia	s__unclassified_g__Dietzia	OTU546	0	1	0	3	6	2	7	4	0	0	0	0	1	0	8	0	7	6	0	0	45
d__Bacteria	k__norank	p__Firmicutes	c__Clostridia	o__Clostridiales	f__Lachnospiraceae	g__Lachnospiraceae_NK4A136_group	s__uncultured_bacterium_g__Lachnospiraceae_NK4A136_group	OTU707	286	37	302	744	101	46	741	612	38	148	244	44	307	222	85	23	59	333	15	77	4464
d__Bacteria	k__norank	p__Firmicutes	c__Clostridia	o__Clostridiales	f__Lachnospiraceae	g__Lachnospiraceae_NK4A136_group	s__uncultured_Clostridiales_bacterium_g__Lachnospiraceae_NK4A136_group	OTU1189	1	7	3	0	3	143	5	2	1	3	6	149	2	3	7	22	2	3	2	2	366
d__Bacteria	k__norank	p__Saccharibacteria	c__norank_p__Saccharibacteria	o__norank_p__Saccharibacteria	f__norank_p__Saccharibacteria	g__norank_p__Saccharibacteria	s__uncultured_bacterium_g__norank_p__Saccharibacteria	OTU162	1	0	0	0	0	1	0	0	0	0	0	0	0	0	0	1	0	0	0	1	4
d__Bacteria	k__norank	p__Firmicutes	c__Clostridia	o__Clostridiales	f__Peptococcaceae	g__norank_f__Peptococcaceae	s__unclassified_g__norank_f__Peptococcaceae	OTU817	0	0	1	0	0	1	0	0	1	2	0	0	0	0	0	0	0	0	0	0	5
d__Bacteria	k__norank	p__Firmicutes	c__Clostridia	o__Clostridiales	f__Lachnospiraceae	g__norank_f__Lachnospiraceae	s__uncultured_bacterium_g__norank_f__Lachnospiraceae	OTU1738	7	4	2	37	5	24	6	10	27	8	7	1	1	4	0	31	4	3	13	6	200
d__Bacteria	k__norank	p__Actinobacteria	c__Actinobacteria	o__Gaiellales	f__norank_o__Gaiellales	g__norank_o__Gaiellales	s__uncultured_bacterium_g__norank_o__Gaiellales	OTU1326	0	1	1	0	0	3	0	2	0	0	1	0	1	0	0	0	0	0	0	1	10
d__Bacteria	k__norank	p__Firmicutes	c__Clostridia	o__Clostridiales	f__Ruminococcaceae	g__Ruminiclostridium_9	s__uncultured_bacterium_g__Ruminiclostridium_9	OTU634	677	716	388	413	192	358	397	1236	622	323	659	968	395	239	297	253	609	230	830	450	10252
d__Bacteria	k__norank	p__Proteobacteria	c__Alphaproteobacteria	o__Caulobacterales	f__Caulobacteraceae	g__Asticcacaulis	s__uncultured_bacterium_g__Asticcacaulis	OTU219	5	3	5	1	0	2	0	1	0	3	5	3	5	1	0	0	0	0	0	5	39
d__Bacteria	k__norank	p__Chlorobi	c__Chlorobia	o__Chlorobiales	f__OPB56	g__norank_f__OPB56	s__uncultured_bacterium_g__norank_f__OPB56	OTU1040	0	3	0	0	0	0	0	0	0	0	0	6	0	0	0	0	0	0	0	0	9
d__Bacteria	k__norank	p__Firmicutes	c__Erysipelotrichia	o__Erysipelotrichales	f__Erysipelotrichaceae	g__Candidatus_Stoquefichus	s__unclassified_g__Candidatus_Stoquefichus	OTU389	1	2	26	6	29	7	5	6	1	2	5	6	2	5	16	1	3	8	0	3	134
d__Bacteria	k__norank	p__Chloroflexi	c__S085	o__norank_c__S085	f__norank_c__S085	g__norank_c__S085	s__uncultured_bacterium_g__norank_c__S085	OTU1467	0	0	0	0	0	1	0	0	0	1	1	1	0	0	0	4	0	0	0	1	9
d__Bacteria	k__norank	p__unclassified_k__norank	c__unclassified_k__norank	o__unclassified_k__norank	f__unclassified_k__norank	g__unclassified_k__norank	s__unclassified_k__norank	OTU1511	0	0	0	0	0	0	0	0	0	0	0	0	0	0	0	3	0	0	0	0	3
d__Bacteria	k__norank	p__Firmicutes	c__Clostridia	o__Clostridiales	f__Ruminococcaceae	g__Anaerotruncus	s__uncultured_bacterium_g__Anaerotruncus	OTU705	64	55	31	25	11	42	25	33	37	42	160	34	39	108	79	38	124	81	74	79	1181
d__Bacteria	k__norank	p__Firmicutes	c__Clostridia	o__Clostridiales	f__Ruminococcaceae	g__Anaerotruncus	s__unclassified_g__Anaerotruncus	OTU801	1	1	5	0	1	3	1	1	5	2	6	3	4	1	1	2	1	3	9	7	57
d__Bacteria	k__norank	p__Firmicutes	c__Erysipelotrichia	o__Erysipelotrichales	f__Erysipelotrichaceae	g__unclassified_f__Erysipelotrichaceae	s__unclassified_f__Erysipelotrichaceae	OTU728	7	17	7	5	10	5	25	10	20	30	8	11	3	6	3	5	3	11	19	14	219
d__Bacteria	k__norank	p__Firmicutes	c__Clostridia	o__Clostridiales	f__Lachnospiraceae	g__norank_f__Lachnospiraceae	s__unclassified_g__norank_f__Lachnospiraceae	OTU1318	18	5	4	9	6	8	14	58	20	5	21	13	11	6	15	26	15	3	16	2	275
d__Bacteria	k__norank	p__Bacteroidetes	c__Sphingobacteriia	o__Sphingobacteriales	f__env.OPS_17	g__norank_f__env.OPS_17	s__uncultured_bacterium_g__norank_f__env.OPS_17	OTU1371	0	0	0	0	0	0	0	0	0	0	0	0	0	1	0	0	0	1	0	0	2
d__Bacteria	k__norank	p__Firmicutes	c__Clostridia	o__Clostridiales	f__Lachnospiraceae	g__unclassified_f__Lachnospiraceae	s__unclassified_f__Lachnospiraceae	OTU1138	19	3	5	3	3	5	5	42	3	13	151	11	10	6	4	12	5	8	1	5	314
d__Bacteria	k__norank	p__Firmicutes	c__Clostridia	o__Clostridiales	f__Ruminococcaceae	g__unclassified_f__Ruminococcaceae	s__unclassified_f__Ruminococcaceae	OTU1559	3	6	10	14	15	20	12	4	38	9	8	6	25	8	10	7	11	3	11	76	296
d__Bacteria	k__norank	p__Proteobacteria	c__Betaproteobacteria	o__SC-I-84	f__norank_o__SC-I-84	g__norank_o__SC-I-84	s__unclassified_g__norank_o__SC-I-84	OTU342	1	1	1	0	0	2	6	1	0	3	2	0	1	1	0	0	7	0	1	2	29
d__Bacteria	k__norank	p__Bacteroidetes	c__Cytophagia	o__Cytophagales	f__Cytophagaceae	g__Chryseolinea	s__uncultured_bacterium_g__Chryseolinea	OTU983	1	2	0	0	0	0	0	0	0	0	0	4	0	0	0	0	0	0	0	0	7
d__Bacteria	k__norank	p__unclassified_k__norank	c__unclassified_k__norank	o__unclassified_k__norank	f__unclassified_k__norank	g__unclassified_k__norank	s__unclassified_k__norank	OTU380	0	0	0	2	0	0	0	0	0	0	0	0	0	0	0	0	0	0	0	0	2
d__Bacteria	k__norank	p__Proteobacteria	c__Alphaproteobacteria	o__Caulobacterales	f__Caulobacteraceae	g__norank_f__Caulobacteraceae	s__uncultured_bacterium_g__norank_f__Caulobacteraceae	OTU287	1	0	3	0	0	1	0	0	0	2	0	0	1	0	0	0	1	0	0	0	9
d__Bacteria	k__norank	p__Firmicutes	c__Bacilli	o__Lactobacillales	f__Lactobacillaceae	g__Lactobacillus	s__Lactobacillus_reuteri	OTU1662	13	235	45	29	364	207	55	58	26	179	25	21	26	16	25	162	32	193	85	60	1856
d__Bacteria	k__norank	p__Firmicutes	c__Clostridia	o__Clostridiales	f__Lachnospiraceae	g__norank_f__Lachnospiraceae	s__uncultured_bacterium_g__norank_f__Lachnospiraceae	OTU727	11	4	3	2	2	3	34	37	4	4	9	0	9	1	0	0	4	2	0	1	130
d__Bacteria	k__norank	p__Firmicutes	c__Clostridia	o__Clostridiales	f__Lachnospiraceae	g__Lachnospiraceae_UCG-010	s__uncultured_bacterium_g__Lachnospiraceae_UCG-010	OTU1577	22	13	3	12	4	20	22	25	36	31	44	8	3	11	1	24	15	2	17	8	321
d__Bacteria	k__norank	p__Firmicutes	c__Clostridia	o__Clostridiales	f__Ruminococcaceae	g__Anaerotruncus	s__uncultured_bacterium_g__Anaerotruncus	OTU418	6	11	23	15	2	29	13	15	34	8	1	9	11	21	13	7	30	6	35	22	311
d__Bacteria	k__norank	p__Saccharibacteria	c__Unknown_Class_p__Saccharibacteria	o__Unknown_Order_c__Unknown_Class_p__Saccharibacteria	f__Unknown_Family_o__Unknown_Order_c__Unknown_Class_p__Saccharibacteria	g__Candidatus_Saccharimonas	s__uncultured_bacterium_g__Candidatus_Saccharimonas	OTU770	20	36	4	23	8	52	29	142	52	46	25	10	36	89	54	12	10	34	18	15	715
d__Bacteria	k__norank	p__Bacteroidetes	c__Sphingobacteriia	o__Sphingobacteriales	f__Chitinophagaceae	g__norank_f__Chitinophagaceae	s__wastewater_metagenome_g__norank_f__Chitinophagaceae	OTU1305	0	0	2	0	0	0	0	0	0	0	0	0	3	0	0	0	0	0	0	0	5
d__Bacteria	k__norank	p__Firmicutes	c__Clostridia	o__Clostridiales	f__Ruminococcaceae	g__Ruminococcaceae_UCG-014	s__unclassified_g__Ruminococcaceae_UCG-014	OTU1706	4	2	10	4	1	4	3	8	18	2	1	4	4	1	8	7	3	1	10	2	97
d__Bacteria	k__norank	p__Bacteroidetes	c__Bacteroidia	o__Bacteroidales	f__Rikenellaceae	g__unclassified_f__Rikenellaceae	s__unclassified_f__Rikenellaceae	OTU1267	0	1	0	0	0	0	0	0	0	0	1	0	0	0	0	0	0	0	0	0	2
d__Bacteria	k__norank	p__Firmicutes	c__Clostridia	o__Clostridiales	f__Lachnospiraceae	g__Lachnospiraceae_NK4A136_group	s__uncultured_bacterium_g__Lachnospiraceae_NK4A136_group	OTU292	131	30	156	138	12	22	14	79	239	22	47	106	205	188	46	53	18	27	101	14	1648
d__Bacteria	k__norank	p__Proteobacteria	c__Gammaproteobacteria	o__Pseudomonadales	f__Moraxellaceae	g__Acinetobacter	s__Acinetobacter_guillouiae	OTU1711	1	1	10	0	0	13	0	2	100	6	3	1	5	1	0	11	0	2	93	5	254
d__Bacteria	k__norank	p__Bacteroidetes	c__Bacteroidia	o__Bacteroidales	f__Prevotellaceae	g__Prevotellaceae_UCG-001	s__uncultured_bacterium_g__Prevotellaceae_UCG-001	OTU808	13	21	194	31	12	123	7	13	149	12	8	157	20	7	5	14	4	10	180	3	983
d__Bacteria	k__norank	p__Chloroflexi	c__JG30-KF-CM66	o__norank_c__JG30-KF-CM66	f__norank_c__JG30-KF-CM66	g__norank_c__JG30-KF-CM66	s__uncultured_bacterium_g__norank_c__JG30-KF-CM66	OTU1529	0	1	0	0	0	2	0	0	0	0	0	0	0	0	0	1	0	0	0	0	4
d__Bacteria	k__norank	p__Proteobacteria	c__Gammaproteobacteria	o__Xanthomonadales	f__Xanthomonadaceae	g__Lysobacter	s__unclassified_g__Lysobacter	OTU1654	133	0	124	4	0	2	3	3	0	0	158	2	99	7	3	1	3	1	1	0	544
d__Bacteria	k__norank	p__Acidobacteria	c__Acidobacteria	o__Acidobacteriales	f__Acidobacteriaceae__Subgroup_1_	g__norank_f__Acidobacteriaceae__Subgroup_1_	s__uncultured_Acidobacteriaceae_bacterium_g__norank_f__Acidobacteriaceae__Subgroup_1_	OTU1465	4	2	1	0	4	26	56	20	17	45	4	3	2	2	2	19	43	26	16	57	349
d__Bacteria	k__norank	p__Actinobacteria	c__Actinobacteria	o__Micromonosporales	f__Micromonosporaceae	g__Asanoa	s__uncultured_bacterium_g__Asanoa	OTU1182	0	2	0	0	0	0	0	0	0	0	0	2	0	0	0	0	0	0	0	0	4
d__Bacteria	k__norank	p__Firmicutes	c__Erysipelotrichia	o__Erysipelotrichales	f__Erysipelotrichaceae	g__[Clostridium]_innocuum_group	s__uncultured_bacterium_g__[Clostridium]_innocuum_group	OTU507	1	2	5	0	24	1	2	3	0	4	0	0	1	0	4	0	0	1	0	0	48
d__Bacteria	k__norank	p__Proteobacteria	c__Alphaproteobacteria	o__Sphingomonadales	f__Sphingomonadaceae	g__Sphingomonas	s__unclassified_g__Sphingomonas	OTU676	15	12	21	27	1	11	163	35	37	16	19	17	17	34	1	18	113	47	49	10	663
d__Bacteria	k__norank	p__Proteobacteria	c__Betaproteobacteria	o__Burkholderiales	f__Comamonadaceae	g__unclassified_f__Comamonadaceae	s__unclassified_f__Comamonadaceae	OTU88	28	19	15	1	3	2	1	1	1	23	26	21	15	1	0	2	0	0	4	27	190
d__Bacteria	k__norank	p__Proteobacteria	c__Betaproteobacteria	o__SC-I-84	f__norank_o__SC-I-84	g__norank_o__SC-I-84	s__uncultured_bacterium_g__norank_o__SC-I-84	OTU958	0	0	0	0	0	0	0	0	0	1	0	0	1	0	0	0	0	0	0	1	3
d__Bacteria	k__norank	p__Firmicutes	c__Clostridia	o__Clostridiales	f__Ruminococcaceae	g__Anaerotruncus	s__Anaerotruncus_colihominis	OTU854	1	2	10	4	3	2	1	1	9	6	0	0	3	0	0	1	0	0	1	0	44
d__Bacteria	k__norank	p__Proteobacteria	c__Alphaproteobacteria	o__unclassified_c__Alphaproteobacteria	f__unclassified_c__Alphaproteobacteria	g__unclassified_c__Alphaproteobacteria	s__unclassified_c__Alphaproteobacteria	OTU111	1	1	0	0	0	0	0	0	0	0	0	0	0	0	0	0	0	0	0	1	3
d__Bacteria	k__norank	p__Saccharibacteria	c__norank_p__Saccharibacteria	o__norank_p__Saccharibacteria	f__norank_p__Saccharibacteria	g__norank_p__Saccharibacteria	s__unclassified_g__norank_p__Saccharibacteria	OTU1776	0	1	0	0	0	0	0	0	0	0	0	0	0	0	0	0	0	0	0	1	2
d__Bacteria	k__norank	p__Firmicutes	c__Clostridia	o__Clostridiales	f__Lachnospiraceae	g__Tyzzerella_3	s__uncultured_Eubacteriaceae_bacterium_g__Tyzzerella_3	OTU1242	1	0	0	0	0	0	0	0	0	0	1	0	0	0	0	0	0	0	0	0	2
d__Bacteria	k__norank	p__Proteobacteria	c__Gammaproteobacteria	o__Xanthomonadales	f__Xanthomonadaceae	g__norank_f__Xanthomonadaceae	s__unclassified_g__norank_f__Xanthomonadaceae	OTU55	0	4	0	0	0	0	0	0	0	0	0	5	0	0	0	0	0	0	0	0	9
d__Bacteria	k__norank	p__Proteobacteria	c__Alphaproteobacteria	o__Rickettsiales	f__[Caedibacter]_caryophilus_group	g__norank_f__[Caedibacter]_caryophilus_group	s__unclassified_g__norank_f__[Caedibacter]_caryophilus_group	OTU992	1	0	1	0	0	1	0	0	0	2	1	1	0	1	1	0	0	0	0	2	11
d__Bacteria	k__norank	p__Proteobacteria	c__Deltaproteobacteria	o__Myxococcales	f__norank_o__Myxococcales	g__norank_o__Myxococcales	s__uncultured_bacterium_g__norank_o__Myxococcales	OTU566	0	0	0	0	0	1	1	1	1	0	0	0	0	0	0	1	1	1	0	1	8
d__Bacteria	k__norank	p__Actinobacteria	c__Actinobacteria	o__norank_c__Actinobacteria	f__norank_c__Actinobacteria	g__norank_c__Actinobacteria	s__unclassified_g__norank_c__Actinobacteria	OTU925	2	0	5	1	1	0	0	0	0	2	5	1	0	1	0	1	0	1	0	2	22
d__Bacteria	k__norank	p__Firmicutes	c__Clostridia	o__Clostridiales	f__Lachnospiraceae	g__unclassified_f__Lachnospiraceae	s__unclassified_f__Lachnospiraceae	OTU1358	33	49	51	42	13	32	34	185	163	31	138	66	16	162	29	93	25	20	81	54	1317
d__Bacteria	k__norank	p__Firmicutes	c__Clostridia	o__Clostridiales	f__Lachnospiraceae	g__unclassified_f__Lachnospiraceae	s__unclassified_f__Lachnospiraceae	OTU1357	9	8	10	9	29	25	12	174	2	24	56	50	23	30	537	153	66	18	15	27	1277
d__Bacteria	k__norank	p__Chloroflexi	c__JG30-KF-CM66	o__norank_c__JG30-KF-CM66	f__norank_c__JG30-KF-CM66	g__norank_c__JG30-KF-CM66	s__unclassified_g__norank_c__JG30-KF-CM66	OTU887	0	0	1	0	0	2	0	0	0	3	0	0	0	0	0	0	0	0	0	0	6
d__Bacteria	k__norank	p__Proteobacteria	c__Alphaproteobacteria	o__Rhizobiales	f__Rhizobiales_Incertae_Sedis	g__Rhizomicrobium	s__unclassified_g__Rhizomicrobium	OTU1443	0	0	0	0	0	0	3	0	1	2	0	0	0	0	0	1	3	0	0	1	11
d__Bacteria	k__norank	p__Firmicutes	c__Clostridia	o__Clostridiales	f__Lachnospiraceae	g__Blautia	s__unclassified_g__Blautia	OTU1178	8	3	26	17	45	12	4	7	6	4	7	13	6	4	7	5	4	72	34	2	286
d__Bacteria	k__norank	p__Proteobacteria	c__Alphaproteobacteria	o__Rhizobiales	f__MNG7	g__norank_f__MNG7	s__uncultured_bacterium_g__norank_f__MNG7	OTU1167	19	13	19	3	0	0	0	2	0	30	29	14	15	5	0	0	0	2	0	28	179
d__Bacteria	k__norank	p__Firmicutes	c__Clostridia	o__Clostridiales	f__Ruminococcaceae	g__Anaerotruncus	s__uncultured_bacterium_g__Anaerotruncus	OTU1370	2	0	2	3	1	1	0	0	0	2	2	1	3	12	2	2	3	1	4	9	50
d__Bacteria	k__norank	p__Proteobacteria	c__Deltaproteobacteria	o__Bdellovibrionales	f__Bacteriovoracaceae	g__unclassified_f__Bacteriovoracaceae	s__unclassified_f__Bacteriovoracaceae	OTU1246	0	1	1	1	0	0	0	0	0	1	1	1	0	0	0	0	0	0	0	2	8
d__Bacteria	k__norank	p__Bacteroidetes	c__Cytophagia	o__Cytophagales	f__Cytophagaceae	g__Hymenobacter	s__unclassified_g__Hymenobacter	OTU1621	0	0	0	0	0	1	0	0	0	0	0	0	0	0	0	0	2	0	0	0	3
d__Bacteria	k__norank	p__Bacteroidetes	c__Bacteroidia	o__Bacteroidales	f__Bacteroidaceae	g__Bacteroides	s__unclassified_g__Bacteroides	OTU598	98	52	170	135	36	530	49	83	1024	270	33	88	36	22	20	29	13	6	115	14	2823
d__Bacteria	k__norank	p__Deinococcus-Thermus	c__Deinococci	o__Deinococcales	f__Deinococcaceae	g__Deinococcus	s__uncultured_bacterium_g__Deinococcus	OTU1397	5	2	5	38	36	0	13	13	31	0	4	3	2	39	47	1	18	16	27	0	300
d__Bacteria	k__norank	p__Firmicutes	c__Clostridia	o__Clostridiales	f__Lachnospiraceae	g__Tyzzerella_3	s__uncultured_bacterium_g__Tyzzerella_3	OTU1458	2	1	1	1	0	9	2	24	10	12	2	0	1	2	4	19	1	10	1	9	111
d__Bacteria	k__norank	p__Proteobacteria	c__Alphaproteobacteria	o__Rhodobacterales	f__Rhodobacteraceae	g__Paracoccus	s__uncultured_bacterium_g__Paracoccus	OTU1450	0	4	1	3	0	15	0	1	1	0	2	3	0	9	0	9	0	0	0	3	51
d__Bacteria	k__norank	p__Proteobacteria	c__Alphaproteobacteria	o__Rhodospirillales	f__Rhodospirillaceae	g__norank_f__Rhodospirillaceae	s__uncultured_soil_bacterium_g__norank_f__Rhodospirillaceae	OTU101	0	5	0	0	0	0	0	0	0	0	0	6	0	0	0	0	0	0	0	0	11
d__Bacteria	k__norank	p__Proteobacteria	c__Deltaproteobacteria	o__Myxococcales	f__Sandaracinaceae	g__norank_f__Sandaracinaceae	s__uncultured_bacterium_g__norank_f__Sandaracinaceae	OTU27	0	5	0	0	0	0	0	0	0	0	0	9	0	0	0	0	0	0	0	0	14
d__Bacteria	k__norank	p__Acidobacteria	c__Acidobacteria	o__Blastocatellales	f__Blastocatellaceae__Subgroup_4_	g__RB41	s__uncultured_bacterium_g__RB41	OTU528	3	0	0	0	0	2	0	0	0	0	1	0	0	0	0	0	0	0	0	0	6
d__Bacteria	k__norank	p__Firmicutes	c__Clostridia	o__Clostridiales	f__Lachnospiraceae	g__[Eubacterium]_xylanophilum_group	s__uncultured_bacterium_g__[Eubacterium]_xylanophilum_group	OTU993	0	2	3	0	0	0	0	0	0	0	0	7	2	0	0	0	1	0	0	0	15
d__Bacteria	k__norank	p__Actinobacteria	c__Actinobacteria	o__Frankiales	f__Acidothermaceae	g__Acidothermus	s__unclassified_g__Acidothermus	OTU1698	0	1	0	1	0	1	3	0	0	0	0	0	0	0	0	0	2	0	1	2	11
d__Bacteria	k__norank	p__Firmicutes	c__Clostridia	o__Clostridiales	f__Lachnospiraceae	g__Lachnospiraceae_NK4A136_group	s__unclassified_g__Lachnospiraceae_NK4A136_group	OTU455	9	5	8	62	75	3	145	38	4	70	283	97	124	159	2197	95	2652	153	82	209	6470
d__Bacteria	k__norank	p__Firmicutes	c__Clostridia	o__Clostridiales	f__Peptococcaceae	g__norank_f__Peptococcaceae	s__uncultured_organism_g__norank_f__Peptococcaceae	OTU1504	19	0	1	1	1	1	3	3	5	0	15	0	0	1	0	4	3	2	7	0	66
d__Bacteria	k__norank	p__Tenericutes	c__Mollicutes	o__Mollicutes_RF9	f__norank_o__Mollicutes_RF9	g__norank_o__Mollicutes_RF9	s__uncultured_bacterium_g__norank_o__Mollicutes_RF9	OTU809	0	0	1	0	2	1	0	1	7	0	0	0	0	0	1	0	0	0	5	0	18
d__Bacteria	k__norank	p__Firmicutes	c__Clostridia	o__Clostridiales	f__Clostridiales_vadinBB60_group	g__norank_f__Clostridiales_vadinBB60_group	s__unclassified_g__norank_f__Clostridiales_vadinBB60_group	OTU285	3	1	2	1	0	0	3	5	0	0	6	0	2	2	0	0	4	1	0	0	30
d__Bacteria	k__norank	p__Proteobacteria	c__Alphaproteobacteria	o__Rhizobiales	f__unclassified_o__Rhizobiales	g__unclassified_o__Rhizobiales	s__unclassified_o__Rhizobiales	OTU685	131	0	121	17	45	0	49	17	28	7	138	1	129	13	49	0	51	20	21	15	852
d__Bacteria	k__norank	p__Acidobacteria	c__Acidobacteria	o__Acidobacteriales	f__Acidobacteriaceae__Subgroup_1_	g__unclassified_f__Acidobacteriaceae__Subgroup_1_	s__unclassified_f__Acidobacteriaceae__Subgroup_1_	OTU1801	0	0	0	0	0	0	0	0	0	1	0	0	0	0	0	0	0	0	0	1	2
d__Bacteria	k__norank	p__Firmicutes	c__Clostridia	o__Clostridiales	f__Clostridiales_vadinBB60_group	g__norank_f__Clostridiales_vadinBB60_group	s__unclassified_g__norank_f__Clostridiales_vadinBB60_group	OTU286	14	2	2	4	2	0	0	11	1	3	10	5	2	9	8	3	5	6	4	8	99
d__Bacteria	k__norank	p__Proteobacteria	c__Gammaproteobacteria	o__Xanthomonadales	f__Xanthomonadaceae	g__Arenimonas	s__uncultured_bacterium_g__Arenimonas	OTU215	2	0	1	0	0	0	0	0	0	0	3	0	0	0	0	0	0	0	0	0	6
d__Bacteria	k__norank	p__Tenericutes	c__Mollicutes	o__Mollicutes_RF9	f__norank_o__Mollicutes_RF9	g__norank_o__Mollicutes_RF9	s__uncultured_bacterium_g__norank_o__Mollicutes_RF9	OTU1712	0	0	0	0	0	0	0	0	1	0	0	0	1	0	0	0	0	0	1	1	4
d__Bacteria	k__norank	p__Acidobacteria	c__Acidobacteria	o__norank_c__Acidobacteria	f__norank_c__Acidobacteria	g__norank_c__Acidobacteria	s__unclassified_g__norank_c__Acidobacteria	OTU840	1	1	2	0	0	2	0	0	1	1	1	4	2	1	0	2	0	2	0	0	20
d__Bacteria	k__norank	p__Saccharibacteria	c__norank_p__Saccharibacteria	o__norank_p__Saccharibacteria	f__norank_p__Saccharibacteria	g__norank_p__Saccharibacteria	s__uncultured_soil_bacterium_g__norank_p__Saccharibacteria	OTU1052	1	0	3	0	0	0	0	0	0	1	5	1	2	0	0	0	0	0	0	0	13
d__Bacteria	k__norank	p__Proteobacteria	c__Gammaproteobacteria	o__Xanthomonadales	f__Xanthomonadales_Incertae_Sedis	g__norank_f__Xanthomonadales_Incertae_Sedis	s__unclassified_g__norank_f__Xanthomonadales_Incertae_Sedis	OTU1573	0	1	0	0	0	6	2	1	3	0	1	0	0	0	0	4	8	0	5	1	32
d__Bacteria	k__norank	p__Actinobacteria	c__Actinobacteria	o__Acidimicrobiales	f__Acidimicrobiaceae	g__norank_f__Acidimicrobiaceae	s__uncultured_bacterium_g__norank_f__Acidimicrobiaceae	OTU1006	5	1	3	0	0	2	0	0	0	1	1	1	0	1	0	0	0	0	0	2	17
d__Bacteria	k__norank	p__Acidobacteria	c__Acidobacteria	o__Acidobacteriales	f__Acidobacteriaceae__Subgroup_1_	g__norank_f__Acidobacteriaceae__Subgroup_1_	s__unclassified_g__norank_f__Acidobacteriaceae__Subgroup_1_	OTU1637	1	0	0	1	1	5	0	3	0	1	0	2	1	0	0	2	0	3	0	2	22
d__Bacteria	k__norank	p__unclassified_k__norank	c__unclassified_k__norank	o__unclassified_k__norank	f__unclassified_k__norank	g__unclassified_k__norank	s__unclassified_k__norank	OTU788	0	0	0	0	0	0	0	1	0	0	0	0	0	0	0	0	0	1	0	0	2
d__Bacteria	k__norank	p__Proteobacteria	c__Alphaproteobacteria	o__Sphingomonadales	f__Sphingomonadaceae	g__unclassified_f__Sphingomonadaceae	s__unclassified_f__Sphingomonadaceae	OTU120	2	5	1	0	0	0	0	1	0	2	2	0	3	0	0	0	0	0	0	1	17
d__Bacteria	k__norank	p__Proteobacteria	c__Alphaproteobacteria	o__Rickettsiales	f__SM2D12	g__norank_f__SM2D12	s__uncultured_bacterium_g__norank_f__SM2D12	OTU938	1	1	0	1	0	0	0	0	0	3	1	0	0	0	0	1	0	0	0	1	9
d__Bacteria	k__norank	p__Proteobacteria	c__Alphaproteobacteria	o__Alphaproteobacteria_Incertae_Sedis	f__unclassified_o__Alphaproteobacteria_Incertae_Sedis	g__unclassified_o__Alphaproteobacteria_Incertae_Sedis	s__unclassified_o__Alphaproteobacteria_Incertae_Sedis	OTU332	0	0	2	0	0	0	0	0	0	0	1	0	0	0	0	0	0	0	0	0	3
d__Bacteria	k__norank	p__Firmicutes	c__Clostridia	o__Clostridiales	f__Christensenellaceae	g__norank_f__Christensenellaceae	s__uncultured_bacterium_g__norank_f__Christensenellaceae	OTU33	0	1	0	0	0	0	0	0	0	0	2	0	0	0	0	0	0	0	0	1	4
d__Bacteria	k__norank	p__unclassified_k__norank	c__unclassified_k__norank	o__unclassified_k__norank	f__unclassified_k__norank	g__unclassified_k__norank	s__unclassified_k__norank	OTU947	0	1	2	0	0	4	2	3	1	9	0	0	2	0	0	10	0	5	0	13	52
d__Bacteria	k__norank	p__Proteobacteria	c__Deltaproteobacteria	o__Myxococcales	f__Sandaracinaceae	g__norank_f__Sandaracinaceae	s__unclassified_g__norank_f__Sandaracinaceae	OTU1308	3	1	2	0	0	0	0	0	1	0	2	4	1	0	0	0	0	0	0	2	16
d__Bacteria	k__norank	p__Firmicutes	c__Bacilli	o__Bacillales	f__Staphylococcaceae	g__Staphylococcus	s__Staphylococcus_lentus_g__Staphylococcus	OTU1670	4	2	0	3	3	2	13	1	6	2	3	5	1	2	0	3	0	2	4	0	56
d__Bacteria	k__norank	p__Firmicutes	c__Erysipelotrichia	o__Erysipelotrichales	f__Erysipelotrichaceae	g__Erysipelotrichaceae_UCG-003	s__uncultured_bacterium_g__Erysipelotrichaceae_UCG-003	OTU537	0	2	0	15	0	41	4	1	29	2	0	0	0	2	0	5	0	0	1	0	102
d__Bacteria	k__norank	p__Proteobacteria	c__Alphaproteobacteria	o__Rickettsiales	f__Rickettsiaceae	g__Rickettsia	s__uncultured_bacterium_g__Rickettsia	OTU1020	0	0	0	0	0	0	0	0	0	0	1	1	1	0	0	0	0	0	0	1	4
d__Bacteria	k__norank	p__Proteobacteria	c__Gammaproteobacteria	o__Legionellales	f__Coxiellaceae	g__Aquicella	s__uncultured_bacterium_g__Aquicella	OTU1822	1	0	0	0	0	0	0	0	0	1	0	1	0	0	0	0	0	0	0	3	6
d__Bacteria	k__norank	p__Saccharibacteria	c__norank_p__Saccharibacteria	o__norank_p__Saccharibacteria	f__norank_p__Saccharibacteria	g__norank_p__Saccharibacteria	s__uncultured_bacterium_g__norank_p__Saccharibacteria	OTU171	2	0	0	0	0	0	0	0	0	0	2	0	0	0	0	0	0	0	0	0	4
d__Bacteria	k__norank	p__Acidobacteria	c__Acidobacteria	o__Solibacterales	f__Solibacteraceae__Subgroup_3_	g__PAUC26f	s__unclassified_g__PAUC26f	OTU1489	1	0	0	0	0	3	0	0	0	1	0	0	0	0	0	4	0	0	0	0	9
d__Bacteria	k__norank	p__Tenericutes	c__Mollicutes	o__Mycoplasmatales	f__Mycoplasmataceae	g__Candidatus_Bacilloplasma	s__uncultured_bacterium_g__Candidatus_Bacilloplasma	OTU328	0	0	1	0	0	0	0	0	0	1	0	3	0	0	0	0	0	0	0	0	5
d__Bacteria	k__norank	p__Bacteroidetes	c__Bacteroidia	o__Bacteroidales	f__Prevotellaceae	g__Alloprevotella	s__uncultured_Bacteroidales_bacterium_g__Alloprevotella	OTU1425	384	928	808	508	173	134	598	2408	106	175	181	163	77	55	483	265	263	182	24	68	7983
d__Bacteria	k__norank	p__Bacteroidetes	c__Bacteroidia	o__Bacteroidales	f__Bacteroidales_S24-7_group	g__norank_f__Bacteroidales_S24-7_group	s__uncultured_bacterium_g__norank_f__Bacteroidales_S24-7_group	OTU859	90	61	164	106	37	85	68	576	812	61	48	502	35	122	253	29	69	240	360	47	3765
d__Bacteria	k__norank	p__Bacteroidetes	c__Bacteroidia	o__Bacteroidales	f__Porphyromonadaceae	g__Parabacteroides	s__unclassified_g__Parabacteroides	OTU826	238	28	150	53	13	16	14	261	256	244	165	421	105	43	29	32	69	57	191	24	2409
d__Bacteria	k__norank	p__Firmicutes	c__Clostridia	o__Clostridiales	f__Lachnospiraceae	g__unclassified_f__Lachnospiraceae	s__unclassified_f__Lachnospiraceae	OTU478	108	208	41	393	26	44	78	524	62	52	211	40	32	247	93	111	135	34	115	29	2583
d__Bacteria	k__norank	p__Proteobacteria	c__Alphaproteobacteria	o__Rickettsiales	f__RB446	g__norank_f__RB446	s__uncultured_bacterium_g__norank_f__RB446	OTU1800	0	0	0	0	0	0	0	0	0	1	2	0	0	0	0	0	0	1	0	3	7
d__Bacteria	k__norank	p__Firmicutes	c__Clostridia	o__Clostridiales	f__unclassified_o__Clostridiales	g__unclassified_o__Clostridiales	s__unclassified_o__Clostridiales	OTU207	5	0	0	0	0	0	0	0	0	1	0	0	0	0	0	0	0	0	0	0	6
d__Bacteria	k__norank	p__Gemmatimonadetes	c__Gemmatimonadetes	o__Gemmatimonadales	f__Gemmatimonadaceae	g__norank_f__Gemmatimonadaceae	s__uncultured_bacterium_g__norank_f__Gemmatimonadaceae	OTU1794	0	0	0	0	0	0	3	1	1	0	1	0	0	0	0	1	7	0	0	3	17
d__Bacteria	k__norank	p__Firmicutes	c__Erysipelotrichia	o__Erysipelotrichales	f__Erysipelotrichaceae	g__unclassified_f__Erysipelotrichaceae	s__unclassified_f__Erysipelotrichaceae	OTU84	13	9	2	5	2	9	9	2	4	13	18	3	3	8	10	6	5	4	6	5	136
d__Bacteria	k__norank	p__Cyanobacteria	c__Cyanobacteria	o__SubsectionIII	f__FamilyI_o__SubsectionIII	g__Microcoleus	s__Persicaria_minor_g__Microcoleus	OTU961	1	0	0	0	0	0	0	0	0	20	0	0	0	0	0	0	0	0	0	23	44
d__Bacteria	k__norank	p__Deinococcus-Thermus	c__Deinococci	o__Deinococcales	f__Trueperaceae	g__Truepera	s__unclassified_g__Truepera	OTU1714	0	0	0	0	0	0	0	0	0	0	0	0	0	0	0	0	0	0	3	0	3
d__Bacteria	k__norank	p__Bacteroidetes	c__Bacteroidia	o__Bacteroidales	f__Bacteroidales_S24-7_group	g__norank_f__Bacteroidales_S24-7_group	s__uncultured_bacterium_g__norank_f__Bacteroidales_S24-7_group	OTU13	6	4	3	6	5	1	6	0	5	36	11	5	5	6	12	0	0	2	1	1	115
d__Bacteria	k__norank	p__Saccharibacteria	c__norank_p__Saccharibacteria	o__norank_p__Saccharibacteria	f__norank_p__Saccharibacteria	g__norank_p__Saccharibacteria	s__uncultured_Candidatus_Saccharibacteria_bacterium_g__norank_p__Saccharibacteria	OTU1014	0	1	0	0	0	0	0	0	0	0	1	1	1	0	0	0	0	0	0	0	4
d__Bacteria	k__norank	p__Firmicutes	c__Clostridia	o__Clostridiales	f__Ruminococcaceae	g__Anaerotruncus	s__[Clostridium]_leptum_g__Anaerotruncus	OTU186	23	7	19	12	6	17	29	99	6	13	25	18	31	8	9	14	17	8	10	11	382
d__Bacteria	k__norank	p__Tenericutes	c__Mollicutes	o__Mollicutes_RF9	f__norank_o__Mollicutes_RF9	g__norank_o__Mollicutes_RF9	s__unclassified_g__norank_o__Mollicutes_RF9	OTU722	0	1	0	2	1	3	1	0	0	0	0	0	1	1	0	0	0	0	0	0	10
d__Bacteria	k__norank	p__Firmicutes	c__Clostridia	o__Clostridiales	f__Ruminococcaceae	g__unclassified_f__Ruminococcaceae	s__unclassified_f__Ruminococcaceae	OTU437	0	0	1	0	1	2	0	4	5	2	2	2	0	2	2	1	0	1	7	1	33
d__Bacteria	k__norank	p__Proteobacteria	c__Gammaproteobacteria	o__Xanthomonadales	f__Xanthomonadaceae	g__Arenimonas	s__unclassified_g__Arenimonas	OTU430	2	1	2	1	1	0	0	0	0	0	0	1	0	2	0	0	0	0	0	1	11
d__Bacteria	k__norank	p__Proteobacteria	c__Alphaproteobacteria	o__Rhizobiales	f__Rhizobiaceae	g__Rhizobium	s__unclassified_g__Rhizobium	OTU1530	7	1	3	1	0	3	1	1	1	4	4	0	2	1	0	1	2	1	0	0	33
d__Bacteria	k__norank	p__Acidobacteria	c__Acidobacteria	o__Acidobacteriales	f__Acidobacteriaceae__Subgroup_1_	g__norank_f__Acidobacteriaceae__Subgroup_1_	s__uncultured_bacterium_g__norank_f__Acidobacteriaceae__Subgroup_1_	OTU1548	1	0	0	0	0	1	0	0	2	0	1	0	1	0	0	6	0	1	0	0	13
d__Bacteria	k__norank	p__Firmicutes	c__Clostridia	o__Clostridiales	f__Lachnospiraceae	g__Lachnospiraceae_UCG-001	s__unclassified_g__Lachnospiraceae_UCG-001	OTU485	71	6	18	91	4	3	38	4	20	4	43	21	35	22	19	29	301	8	510	28	1275
d__Bacteria	k__norank	p__Proteobacteria	c__unclassified_p__Proteobacteria	o__unclassified_p__Proteobacteria	f__unclassified_p__Proteobacteria	g__unclassified_p__Proteobacteria	s__unclassified_p__Proteobacteria	OTU572	0	0	0	0	0	3	0	0	0	0	0	0	0	0	0	0	0	0	0	0	3
d__Bacteria	k__norank	p__Chloroflexi	c__JG37-AG-4	o__norank_c__JG37-AG-4	f__norank_c__JG37-AG-4	g__norank_c__JG37-AG-4	s__uncultured_bacterium_g__norank_c__JG37-AG-4	OTU1538	0	1	1	0	0	67	3	2	0	7	3	1	0	0	0	50	6	0	0	5	146
d__Bacteria	k__norank	p__Actinobacteria	c__Actinobacteria	o__Coriobacteriales	f__Coriobacteriaceae	g__Enterorhabdus	s__uncultured_bacterium_g__Enterorhabdus	OTU370	4	13	16	27	40	11	9	4	7	16	2	5	6	5	5	10	4	25	7	10	226
d__Bacteria	k__norank	p__Proteobacteria	c__Deltaproteobacteria	o__Myxococcales	f__Sandaracinaceae	g__norank_f__Sandaracinaceae	s__uncultured_bacterium_g__norank_f__Sandaracinaceae	OTU65	0	2	0	0	0	0	0	1	0	0	0	0	0	0	0	0	0	0	0	0	3
d__Bacteria	k__norank	p__Firmicutes	c__Clostridia	o__Clostridiales	f__Lachnospiraceae	g__norank_f__Lachnospiraceae	s__unclassified_g__norank_f__Lachnospiraceae	OTU1251	0	0	0	0	0	1	0	0	0	0	8	2	1	0	12	1	13	1	0	0	39
d__Bacteria	k__norank	p__Proteobacteria	c__Betaproteobacteria	o__Nitrosomonadales	f__Nitrosomonadaceae	g__norank_f__Nitrosomonadaceae	s__uncultured_organism_g__norank_f__Nitrosomonadaceae	OTU32	0	4	0	0	0	0	0	0	0	0	0	7	0	0	0	0	0	0	0	0	11
d__Bacteria	k__norank	p__Proteobacteria	c__Alphaproteobacteria	o__Rickettsiales	f__SM2D12	g__norank_f__SM2D12	s__uncultured_bacterium_g__norank_f__SM2D12	OTU1173	0	0	2	0	0	0	0	0	0	1	1	2	1	0	0	0	0	0	1	2	10
d__Bacteria	k__norank	p__Bacteroidetes	c__Bacteroidia	o__Bacteroidales	f__Bacteroidaceae	g__Bacteroides	s__Bacteroides_sartorii	OTU1269	47	9	49	19	1	87	5	27	36	6	67	120	29	97	7	53	4	7	49	13	732
d__Bacteria	k__norank	p__Firmicutes	c__Bacilli	o__Lactobacillales	f__Lactobacillaceae	g__Lactobacillus	s__unclassified_g__Lactobacillus	OTU769	0	0	0	0	0	0	14	4	10	0	0	0	0	0	0	0	9	4	7	0	48
d__Bacteria	k__norank	p__Firmicutes	c__Clostridia	o__Clostridiales	f__Lachnospiraceae	g__norank_f__Lachnospiraceae	s__unclassified_g__norank_f__Lachnospiraceae	OTU1096	1692	1355	603	463	776	419	1585	674	293	800	2884	392	1314	3202	2900	1885	480	272	504	3049	25542
d__Bacteria	k__norank	p__Proteobacteria	c__Betaproteobacteria	o__Burkholderiales	f__Comamonadaceae	g__Rhizobacter	s__unclassified_g__Rhizobacter	OTU345	2	2	1	0	0	0	0	2	0	7	4	2	1	1	0	0	1	1	0	5	29
d__Bacteria	k__norank	p__Firmicutes	c__Clostridia	o__Clostridiales	f__Lachnospiraceae	g__norank_f__Lachnospiraceae	s__uncultured_bacterium_g__norank_f__Lachnospiraceae	OTU91	6	1	0	8	0	2	1	6	4	0	3	4	0	3	2	3	0	1	11	1	56
d__Bacteria	k__norank	p__Actinobacteria	c__Actinobacteria	o__Acidimicrobiales	f__norank_o__Acidimicrobiales	g__norank_o__Acidimicrobiales	s__bacterium_enrichment_culture_clone_auto73_4W	OTU1513	0	0	0	0	0	3	0	1	0	0	0	0	1	0	0	2	1	0	0	1	9
d__Bacteria	k__norank	p__Actinobacteria	c__Actinobacteria	o__Acidimicrobiales	f__norank_o__Acidimicrobiales	g__norank_o__Acidimicrobiales	s__uncultured_Acidimicrobiales_bacterium_g__norank	OTU1542	1	0	0	0	0	2	1	0	0	0	3	0	4	0	0	3	1	0	0	3	18
d__Bacteria	k__norank	p__Deinococcus-Thermus	c__Deinococci	o__Deinococcales	f__Deinococcaceae	g__Deinococcus	s__Deinococcus_sp._HME8654	OTU1590	0	1	0	0	0	1	27	8	8	0	0	1	0	0	0	0	17	5	9	0	77
d__Bacteria	k__norank	p__Proteobacteria	c__Alphaproteobacteria	o__Rhizobiales	f__Methylobacteriaceae	g__Methylobacterium	s__Methylobacterium_populi	OTU642	2	0	1	0	0	0	13	0	1	3	3	1	0	1	0	1	7	2	3	1	39
d__Bacteria	k__norank	p__Firmicutes	c__Clostridia	o__Clostridiales	f__Lachnospiraceae	g__unclassified_f__Lachnospiraceae	s__unclassified_f__Lachnospiraceae	OTU1726	36	13	9	102	7	9	8	50	63	89	132	74	25	1133	92	96	31	27	37	57	2090
d__Bacteria	k__norank	p__Proteobacteria	c__Deltaproteobacteria	o__Oligoflexales	f__0319-6G20	g__norank_f__0319-6G20	s__unclassified_g__norank_f__0319-6G20	OTU1261	0	0	0	0	0	0	0	0	0	2	1	1	1	0	0	0	0	0	0	1	6
d__Bacteria	k__norank	p__Firmicutes	c__Erysipelotrichia	o__Erysipelotrichales	f__Erysipelotrichaceae	g__norank_f__Erysipelotrichaceae	s__uncultured_Erysipelotrichales_bacterium_g__norank	OTU534	1	3	46	0	2	2	2	2	2	1	3	13	4	0	2	0	0	50	6	3	142
d__Bacteria	k__norank	p__Proteobacteria	c__Alphaproteobacteria	o__Rhodospirillales	f__DA111	g__norank_f__DA111	s__unclassified_g__norank_f__DA111	OTU1681	1	0	0	0	0	0	0	0	0	0	0	0	0	0	0	1	0	2	0	0	4
d__Bacteria	k__norank	p__Firmicutes	c__Clostridia	o__Clostridiales	f__Lachnospiraceae	g__unclassified_f__Lachnospiraceae	s__unclassified_f__Lachnospiraceae	OTU1729	75	60	52	79	26	176	114	218	311	198	373	397	122	333	233	852	234	58	720	165	4796
d__Bacteria	k__norank	p__Bacteroidetes	c__Flavobacteriia	o__Flavobacteriales	f__Flavobacteriaceae	g__Flavobacterium	s__Flavobacterium_sp._AHQ-46	OTU951	1	0	0	1	0	0	0	0	0	1	0	0	0	0	0	0	0	0	0	0	3
d__Bacteria	k__norank	p__Firmicutes	c__Clostridia	o__Clostridiales	f__Ruminococcaceae	g__Ruminococcaceae_UCG-010	s__unclassified_g__Ruminococcaceae_UCG-010	OTU1455	5	2	7	2	3	8	4	7	3	27	2	1	5	0	2	2	0	2	1	3	86
d__Bacteria	k__norank	p__Proteobacteria	c__Gammaproteobacteria	o__Legionellales	f__Legionellaceae	g__Legionella	s__uncultured_bacterium_g__Legionella	OTU349	0	0	1	0	0	0	0	0	0	0	0	0	1	0	0	0	0	0	0	1	3
d__Bacteria	k__norank	p__unclassified_k__norank	c__unclassified_k__norank	o__unclassified_k__norank	f__unclassified_k__norank	g__unclassified_k__norank	s__unclassified_k__norank	OTU579	0	2	0	0	0	1	0	0	0	1	1	2	0	0	0	1	0	0	0	0	8
d__Bacteria	k__norank	p__Proteobacteria	c__Alphaproteobacteria	o__Rhodospirillales	f__DA111	g__norank_f__DA111	s__unclassified_g__norank_f__DA111	OTU1442	0	1	0	0	0	1	0	2	0	0	0	0	0	0	0	1	0	0	0	0	5
d__Bacteria	k__norank	p__Acidobacteria	c__Acidobacteria	o__Solibacterales	f__Solibacteraceae__Subgroup_3_	g__Paludibaculum	s__unclassified_g__Paludibaculum	OTU1104	0	6	0	0	0	0	0	0	0	0	0	7	0	0	0	0	0	0	0	0	13
d__Bacteria	k__norank	p__Verrucomicrobia	c__Spartobacteria	o__Chthoniobacterales	f__DA101_soil_group	g__norank_f__DA101_soil_group	s__uncultured_Spartobacteria_bacterium_g__norank	OTU931	0	0	0	0	0	0	1	0	0	1	0	0	0	0	0	1	2	0	0	0	5
d__Bacteria	k__norank	p__Saccharibacteria	c__norank_p__Saccharibacteria	o__norank_p__Saccharibacteria	f__norank_p__Saccharibacteria	g__norank_p__Saccharibacteria	s__unclassified_g__norank_p__Saccharibacteria	OTU1584	0	0	0	0	0	0	1	0	0	0	0	0	0	0	0	0	1	0	0	0	2
d__Bacteria	k__norank	p__Proteobacteria	c__Alphaproteobacteria	o__Rhizobiales	f__FukuN57	g__norank_f__FukuN57	s__uncultured_bacterium_g__norank_f__FukuN57	OTU4	0	1	0	0	2	0	0	1	0	0	0	0	0	0	0	0	0	0	0	0	4
d__Bacteria	k__norank	p__Firmicutes	c__Clostridia	o__Clostridiales	f__Lachnospiraceae	g__norank_f__Lachnospiraceae	s__Lachnospiraceae_bacterium_3-1	OTU1468	116	18	12	223	143	110	29	17	42	89	2247	233	189	3160	2597	1263	184	133	474	299	11578
d__Bacteria	k__norank	p__Firmicutes	c__Negativicutes	o__Selenomonadales	f__Veillonellaceae	g__Sporomusa	s__uncultured_bacterium_g__Sporomusa	OTU1309	0	0	17	0	0	0	0	0	0	0	3	0	15	0	0	0	0	0	0	0	35
d__Bacteria	k__norank	p__Firmicutes	c__Clostridia	o__Clostridiales	f__Lachnospiraceae	g__Tyzzerella_3	s__unclassified_g__Tyzzerella_3	OTU259	0	0	2	0	0	0	0	0	0	0	0	0	0	0	0	0	0	0	0	0	2
d__Bacteria	k__norank	p__Proteobacteria	c__Deltaproteobacteria	o__Desulfurellales	f__Desulfurellaceae	g__H16	s__unclassified_g__H16	OTU107	0	6	0	0	0	0	0	0	0	0	0	2	0	0	0	0	0	0	0	0	8
d__Bacteria	k__norank	p__Proteobacteria	c__Betaproteobacteria	o__Methylophilales	f__Methylophilaceae	g__norank_f__Methylophilaceae	s__uncultured_beta_proteobacterium_g__norank_f__Methylophilaceae	OTU775	2	0	2	0	0	1	0	8	0	1	0	2	1	0	1	1	0	4	0	2	25
d__Bacteria	k__norank	p__Proteobacteria	c__Alphaproteobacteria	o__Rhizobiales	f__1174-901-12	g__norank_f__1174-901-12	s__uncultured_bacterium_g__norank_f__1174-901-12	OTU746	1	0	1	0	0	1	1	2	1	0	1	1	0	0	0	0	2	0	0	0	11
d__Bacteria	k__norank	p__Proteobacteria	c__Deltaproteobacteria	o__Myxococcales	f__Phaselicystidaceae	g__Phaselicystis	s__uncultured_Polyangiaceae_bacterium_g__Phaselicystis	OTU747	0	1	0	0	1	0	1	7	0	1	0	0	1	0	0	0	0	3	0	2	17
d__Bacteria	k__norank	p__Firmicutes	c__Clostridia	o__Clostridiales	f__Lachnospiraceae	g__Lachnospiraceae_NK4A136_group	s__unclassified_g__Lachnospiraceae_NK4A136_group	OTU1469	197	15	27	373	32	269	193	46	19	22	2841	155	271	2245	973	4605	170	148	369	389	13359
d__Bacteria	k__norank	p__Deinococcus-Thermus	c__Deinococci	o__Deinococcales	f__Deinococcaceae	g__Deinococcus	s__unclassified_g__Deinococcus	OTU841	0	0	0	0	0	0	0	1	6	0	0	0	0	0	0	0	0	0	3	0	10
d__Bacteria	k__norank	p__Actinobacteria	c__Actinobacteria	o__PeM15	f__norank_o__PeM15	g__norank_o__PeM15	s__uncultured_bacterium_g__norank_o__PeM15	OTU1222	0	0	0	0	0	0	0	1	0	0	1	1	0	0	0	0	0	0	0	0	3
d__Bacteria	k__norank	p__Proteobacteria	c__Gammaproteobacteria	o__Xanthomonadales	f__Xanthomonadales_Incertae_Sedis	g__Acidibacter	s__uncultured_bacterium_g__Acidibacter	OTU1549	1	0	0	0	0	5	19	1	1	10	0	1	1	0	0	3	10	0	3	12	67
d__Bacteria	k__norank	p__Proteobacteria	c__Deltaproteobacteria	o__Desulfovibrionales	f__Desulfovibrionaceae	g__Desulfovibrio	s__Desulfovibrio_sp._ABHU2SB	OTU404	90	86	190	199	429	140	179	128	123	263	175	127	331	235	154	148	159	189	180	1881	5406
d__Bacteria	k__norank	p__Proteobacteria	c__Betaproteobacteria	o__Nitrosomonadales	f__Nitrosomonadaceae	g__norank_f__Nitrosomonadaceae	s__uncultured_Green_Bay_ferromanganous_micronodule_bacterium_MNC9	OTU737	0	0	1	0	0	4	17	22	6	2	1	0	1	1	0	5	9	17	3	3	92
d__Bacteria	k__norank	p__Firmicutes	c__Clostridia	o__Clostridiales	f__Ruminococcaceae	g__Oscillibacter	s__unclassified_g__Oscillibacter	OTU1710	105	154	71	48	59	130	248	361	184	75	76	93	52	20	57	88	159	39	137	71	2227
d__Bacteria	k__norank	p__Bacteroidetes	c__Sphingobacteriia	o__Sphingobacteriales	f__Chitinophagaceae	g__norank_f__Chitinophagaceae	s__Flavihumibacter_sp._MC113	OTU1601	0	0	0	0	0	0	0	0	0	0	0	0	0	0	0	0	1	0	0	2	3
d__Bacteria	k__norank	p__Proteobacteria	c__Deltaproteobacteria	o__Oligoflexales	f__0319-6G20	g__norank_f__0319-6G20	s__bacterium_enrichment_culture_clone_B126_2011_	OTU1077	0	1	0	0	0	0	0	0	0	0	0	1	0	0	0	0	0	0	0	0	2
d__Bacteria	k__norank	p__Proteobacteria	c__Betaproteobacteria	o__Burkholderiales	f__Comamonadaceae	g__unclassified_f__Comamonadaceae	s__unclassified_f__Comamonadaceae	OTU1756	6	6	7	0	1	1	0	1	0	6	7	14	3	2	1	0	0	2	1	8	66
d__Bacteria	k__norank	p__Firmicutes	c__Bacilli	o__Bacillales	f__Bacillaceae	g__Pseudogracilibacillus	s__uncultured_bacterium_g__Pseudogracilibacillus	OTU1296	0	0	0	0	0	0	0	0	0	0	0	0	1	0	0	0	0	1	0	0	2
d__Bacteria	k__norank	p__Proteobacteria	c__Betaproteobacteria	o__Burkholderiales	f__Comamonadaceae	g__unclassified_f__Comamonadaceae	s__unclassified_f__Comamonadaceae	OTU1758	5	27	1	1	3	0	1	0	2	45	4	42	7	0	2	1	1	0	1	50	193
d__Bacteria	k__norank	p__Proteobacteria	c__Alphaproteobacteria	o__Rhodospirillales	f__Rhodospirillaceae	g__Novispirillum	s__Novispirillum_itersonii_subsp._itersonii	OTU431	0	0	0	0	5	0	0	0	0	0	0	0	0	0	3	0	0	0	0	0	8
d__Bacteria	k__norank	p__Firmicutes	c__Clostridia	o__Clostridiales	f__Lachnospiraceae	g__Lachnospiraceae_NK4A136_group	s__unclassified_g__Lachnospiraceae_NK4A136_group	OTU798	0	1	0	0	1	0	0	16	0	0	0	0	0	0	0	0	0	1	0	0	19
d__Bacteria	k__norank	p__Acidobacteria	c__Acidobacteria	o__norank_c__Acidobacteria	f__norank_c__Acidobacteria	g__norank_c__Acidobacteria	s__uncultured_soil_bacterium_g__norank_c__Acidobacteria	OTU67	0	5	1	1	1	0	0	0	0	2	1	6	1	0	0	0	0	1	0	1	20
d__Bacteria	k__norank	p__Proteobacteria	c__Deltaproteobacteria	o__Myxococcales	f__Sandaracinaceae	g__norank_f__Sandaracinaceae	s__uncultured_soil_bacterium_g__norank_f__Sandaracinaceae	OTU911	3	0	0	2	0	0	0	0	0	3	1	0	1	0	0	0	0	0	0	1	11
d__Bacteria	k__norank	p__Proteobacteria	c__Alphaproteobacteria	o__Sphingomonadales	f__Sphingomonadaceae	g__Zymomonas	s__uncultured_bacterium_g__Zymomonas	OTU457	7	7	9	9	1	1	1	2	0	4	7	10	4	0	1	0	2	3	1	5	74
d__Bacteria	k__norank	p__Firmicutes	c__Clostridia	o__Clostridiales	f__Ruminococcaceae	g__Ruminococcaceae_UCG-014	s__uncultured_bacterium_g__Ruminococcaceae_UCG-014	OTU1604	0	2	2	0	0	4	8	0	3	1	0	0	0	2	0	6	7	0	0	0	35
d__Bacteria	k__norank	p__Proteobacteria	c__Alphaproteobacteria	o__Rhodospirillales	f__Rhodospirillaceae	g__Inquilinus	s__uncultured_alpha_proteobacterium_g__Inquilinus	OTU1834	0	0	0	0	0	0	1	1	0	16	0	0	0	0	0	0	1	0	1	11	31
d__Bacteria	k__norank	p__Actinobacteria	c__Actinobacteria	o__Gaiellales	f__Gaiellaceae	g__Gaiella	s__unclassified_g__Gaiella	OTU1152	2	0	0	1	0	0	0	0	0	1	1	2	0	0	0	0	0	0	0	0	7
d__Bacteria	k__norank	p__Bacteroidetes	c__Bacteroidia	o__Bacteroidales	f__Rikenellaceae	g__Alistipes	s__uncultured_bacterium_g__Alistipes	OTU1622	0	0	0	0	0	0	0	0	0	0	0	6	0	2	0	0	7	0	2	1	18
d__Bacteria	k__norank	p__Proteobacteria	c__Gammaproteobacteria	o__Xanthomonadales	f__Xanthomonadales_Incertae_Sedis	g__Acidibacter	s__uncultured_gamma_proteobacterium_g__Acidibacter	OTU772	0	1	2	0	0	8	19	9	3	6	1	1	1	0	0	6	11	9	5	8	90
d__Bacteria	k__norank	p__Chloroflexi	c__Ktedonobacteria	o__C0119	f__norank_o__C0119	g__norank_o__C0119	s__unclassified_g__norank_o__C0119	OTU944	0	0	0	0	0	0	0	0	0	1	1	0	0	0	0	0	0	0	0	2	4
d__Bacteria	k__norank	p__Proteobacteria	c__Alphaproteobacteria	o__Rickettsiales	f__Rickettsiaceae	g__norank_f__Rickettsiaceae	s__uncultured_bacterium_g__norank_f__Rickettsiaceae	OTU165	1	0	0	1	0	0	0	0	0	0	0	0	0	0	0	0	0	0	0	0	2
d__Bacteria	k__norank	p__Acidobacteria	c__Acidobacteria	o__Acidobacteriales	f__Acidobacteriaceae__Subgroup_1_	g__norank_f__Acidobacteriaceae__Subgroup_1_	s__unclassified_g__norank_f__Acidobacteriaceae__Subgroup_1_	OTU1790	0	0	0	0	0	0	2	0	0	13	0	0	0	0	0	0	2	2	0	7	26
d__Bacteria	k__norank	p__Firmicutes	c__Clostridia	o__Clostridiales	f__Lachnospiraceae	g__Lachnospiraceae_NK4A136_group	s__Lachnospiraceae_bacterium_COE1	OTU429	53	165	23	228	31	25	53	553	29	36	77	25	9	27	214	5	28	25	68	12	1686
d__Bacteria	k__norank	p__Actinobacteria	c__Actinobacteria	o__Frankiales	f__Acidothermaceae	g__Acidothermus	s__uncultured_Thermomonosporaceae_bacterium	OTU900	4	1	2	3	0	1	12	2	2	12	4	0	6	1	0	1	5	0	6	9	71
d__Bacteria	k__norank	p__Acidobacteria	c__Acidobacteria	o__norank_c__Acidobacteria	f__norank_c__Acidobacteria	g__norank_c__Acidobacteria	s__uncultured_bacterium_gp17	OTU518	0	0	0	0	0	1	0	0	0	0	0	0	0	0	0	1	0	0	0	0	2
d__Bacteria	k__norank	p__Acidobacteria	c__Acidobacteria	o__Acidobacteriales	f__Acidobacteriaceae__Subgroup_1_	g__norank_f__Acidobacteriaceae__Subgroup_1_	s__unclassified_g__norank_f__Acidobacteriaceae__Subgroup_1_	OTU1481	1	0	0	0	0	12	1	0	1	0	0	0	0	0	0	7	2	1	3	1	29
d__Bacteria	k__norank	p__Firmicutes	c__Clostridia	o__Clostridiales	f__Lachnospiraceae	g__Roseburia	s__unclassified_g__Roseburia	OTU609	2	3	0	14	0	1	5	0	0	11	6	2	0	6	3	10	1	1	0	7	72
d__Bacteria	k__norank	p__Bacteroidetes	c__Sphingobacteriia	o__Sphingobacteriales	f__Chitinophagaceae	g__unclassified_f__Chitinophagaceae	s__unclassified_f__Chitinophagaceae	OTU174	2	0	1	3	0	0	0	0	0	1	1	0	0	4	1	0	0	0	0	0	13
d__Bacteria	k__norank	p__Firmicutes	c__Bacilli	o__Bacillales	f__Bacillaceae	g__Bacillus	s__unclassified_g__Bacillus	OTU104	0	13	0	0	1	0	1	4	0	1	0	6	0	3	1	1	1	1	0	0	33
d__Bacteria	k__norank	p__Proteobacteria	c__Gammaproteobacteria	o__Xanthomonadales	f__Xanthomonadales_Incertae_Sedis	g__norank_f__Xanthomonadales_Incertae_Sedis	s__uncultured_Steroidobacter_sp._g__norank	OTU1105	0	5	0	0	0	0	0	0	0	0	0	6	0	0	0	0	0	0	0	0	11
d__Bacteria	k__norank	p__Chloroflexi	c__TK10	o__norank_c__TK10	f__norank_c__TK10	g__norank_c__TK10	s__bacterium_Ellin6519	OTU624	0	0	0	0	0	1	3	0	0	1	1	0	1	0	0	1	2	0	0	0	10
d__Bacteria	k__norank	p__Acidobacteria	c__Acidobacteria	o__norank_c__Acidobacteria	f__norank_c__Acidobacteria	g__norank_c__Acidobacteria	s__unclassified_g__norank_c__Acidobacteria	OTU721	0	1	1	1	0	1	10	2	4	12	0	0	0	0	0	0	6	1	3	19	61
d__Bacteria	k__norank	p__Bacteroidetes	c__Bacteroidia	o__Bacteroidales	f__Bacteroidaceae	g__Bacteroides	s__unclassified_g__Bacteroides	OTU850	97	151	1086	308	124	1492	128	100	1567	419	102	1469	110	47	21	118	57	79	168	34	7677
d__Bacteria	k__norank	p__Firmicutes	c__Clostridia	o__Clostridiales	f__Ruminococcaceae	g__Ruminococcaceae_UCG-009	s__unclassified_g__Ruminococcaceae_UCG-009	OTU1221	35	7	7	9	8	17	14	54	8	13	13	3	3	0	7	2	3	11	0	0	214
d__Bacteria	k__norank	p__Firmicutes	c__Clostridia	o__Clostridiales	f__Ruminococcaceae	g__[Eubacterium]_coprostanoligenes_group	s__unclassified_g__[Eubacterium]_coprostanoligenes_group	OTU1361	16	12	100	31	25	216	16	19	163	24	1	4	18	13	19	38	3	6	31	3	758
d__Bacteria	k__norank	p__Chloroflexi	c__JG37-AG-4	o__norank_c__JG37-AG-4	f__norank_c__JG37-AG-4	g__norank_c__JG37-AG-4	s__unclassified_g__norank_c__JG37-AG-4	OTU923	0	1	1	0	0	1	1	3	0	4	0	0	0	0	0	0	1	0	0	2	14
d__Bacteria	k__norank	p__Nitrospirae	c__Nitrospira	o__norank_c__Nitrospira	f__norank_c__Nitrospira	g__Nitrospira	s__unclassified_g__Nitrospira	OTU1825	2	2	3	0	0	1	1	3	2	6	1	1	0	0	0	7	1	6	3	10	49
d__Bacteria	k__norank	p__Proteobacteria	c__Betaproteobacteria	o__Burkholderiales	f__Burkholderiaceae	g__Cupriavidus	s__unclassified_g__Cupriavidus	OTU764	0	1	0	0	0	0	0	12	0	1	0	1	0	0	0	1	0	12	0	1	29
d__Bacteria	k__norank	p__Firmicutes	c__Clostridia	o__Clostridiales	f__Ruminococcaceae	g__Anaerotruncus	s__uncultured_bacterium_g__Anaerotruncus	OTU99	2	1	0	2	13	38	2	1	4	5	0	0	0	0	0	3	0	0	0	0	71
d__Bacteria	k__norank	p__Bacteroidetes	c__Flavobacteriia	o__Flavobacteriales	f__Flavobacteriaceae	g__Flavobacterium	s__Flavobacterium_columnare_g__Flavobacterium	OTU1194	1	2	1	0	0	0	0	0	0	0	0	2	0	0	0	0	0	0	0	0	6
d__Bacteria	k__norank	p__Actinobacteria	c__Actinobacteria	o__Coriobacteriales	f__Coriobacteriaceae	g__norank_f__Coriobacteriaceae	s__uncultured_soil_bacterium_g__norank_f__Coriobacteriaceae	OTU355	1	0	0	1	0	0	0	0	0	1	1	0	0	1	0	0	0	0	0	0	5
d__Bacteria	k__norank	p__Actinobacteria	c__Actinobacteria	o__Solirubrobacterales	f__unclassified_o__Solirubrobacterales	g__unclassified_o__Solirubrobacterales	s__unclassified_o__Solirubrobacterales	OTU1444	1	0	1	0	0	2	0	0	0	0	1	0	6	0	0	5	0	0	0	0	16
d__Bacteria	k__norank	p__Bacteroidetes	c__Flavobacteriia	o__Flavobacteriales	f__Flavobacteriaceae	g__norank_f__Flavobacteriaceae	s__gut_metagenome_g__norank_f__Flavobacteriaceae	OTU846	0	0	1	2	3	9	2	0	4	16	1	0	0	0	0	1	0	0	0	0	39
d__Bacteria	k__norank	p__Firmicutes	c__Clostridia	o__Clostridiales	f__Lachnospiraceae	g__unclassified_f__Lachnospiraceae	s__unclassified_f__Lachnospiraceae	OTU218	15	1	0	3	1	3	1	5	17	3	21	1	2	6	12	0	5	0	2	2	100
d__Bacteria	k__norank	p__Chloroflexi	c__TK10	o__norank_c__TK10	f__norank_c__TK10	g__norank_c__TK10	s__unclassified_g__norank_c__TK10	OTU1838	0	0	1	0	0	0	0	0	0	5	0	0	0	0	0	0	0	0	1	4	11
d__Bacteria	k__norank	p__Proteobacteria	c__Deltaproteobacteria	o__Oligoflexales	f__Oligoflexaceae	g__norank_f__Oligoflexaceae	s__Spirobacillus_sp._BFE32B	OTU199	3	1	2	0	0	0	0	0	0	2	2	3	4	0	0	0	0	0	0	1	18
d__Bacteria	k__norank	p__Acidobacteria	c__Acidobacteria	o__Solibacterales	f__Solibacteraceae__Subgroup_3_	g__Candidatus_Solibacter	s__uncultured_bacterium_g__Candidatus_Solibacter	OTU1094	0	22	0	1	1	0	0	0	0	0	0	26	0	0	1	0	0	0	0	1	52
d__Bacteria	k__norank	p__Gemmatimonadetes	c__Gemmatimonadetes	o__Gemmatimonadales	f__Gemmatimonadaceae	g__norank_f__Gemmatimonadaceae	s__uncultured_bacterium_g__norank_f__Gemmatimonadaceae	OTU1258	0	0	0	0	0	0	0	0	0	0	1	0	0	1	0	2	0	3	0	0	7
d__Bacteria	k__norank	p__Bacteroidetes	c__Sphingobacteriia	o__Sphingobacteriales	f__Chitinophagaceae	g__Chitinophaga	s__unclassified_g__Chitinophaga	OTU1299	8	0	16	0	0	0	0	0	0	0	5	0	15	0	0	0	0	0	0	0	44
d__Bacteria	k__norank	p__Acidobacteria	c__Acidobacteria	o__Subgroup_7	f__norank_o__Subgroup_7	g__norank_o__Subgroup_7	s__uncultured_bacterium_g__norank_o__Subgroup_7	OTU1787	0	0	1	0	0	4	0	0	0	4	0	1	1	0	0	5	1	0	0	2	19
d__Bacteria	k__norank	p__unclassified_k__norank	c__unclassified_k__norank	o__unclassified_k__norank	f__unclassified_k__norank	g__unclassified_k__norank	s__unclassified_k__norank	OTU1435	0	0	0	0	0	1	0	0	0	0	0	0	0	0	0	1	0	0	0	0	2
d__Bacteria	k__norank	p__Proteobacteria	c__Gammaproteobacteria	o__Xanthomonadales	f__Xanthomonadaceae	g__Silanimonas	s__uncultured_bacterium_g__Silanimonas	OTU1422	0	0	0	0	2	0	0	2	0	0	0	1	0	0	1	0	0	0	1	0	7
d__Bacteria	k__norank	p__Proteobacteria	c__Betaproteobacteria	o__Burkholderiales	f__Alcaligenaceae	g__Achromobacter	s__unclassified_g__Achromobacter	OTU317	1	0	5	1	0	0	1	0	0	1	1	1	3	0	0	0	2	0	0	0	16
d__Bacteria	k__norank	p__Proteobacteria	c__Alphaproteobacteria	o__Sphingomonadales	f__Sphingomonadaceae	g__Sphingomonas	s__Sphingomonas_sp._W2.10-27	OTU1151	1	2	7	2	0	0	2	0	1	1	6	1	3	0	0	1	1	0	1	4	33
d__Bacteria	k__norank	p__Bacteroidetes	c__Sphingobacteriia	o__Sphingobacteriales	f__PHOS-HE51	g__norank_f__PHOS-HE51	s__unclassified_g__norank_f__PHOS-HE51	OTU1274	1	0	0	0	0	0	0	0	0	0	1	0	0	0	0	0	0	0	0	0	2
d__Bacteria	k__norank	p__Acidobacteria	c__Acidobacteria	o__norank_c__Acidobacteria	f__norank_c__Acidobacteria	g__norank_c__Acidobacteria	s__bacterium_Ellin7505	OTU1715	0	0	0	0	0	0	4	2	1	3	0	0	0	0	0	0	5	1	5	5	26
d__Bacteria	k__norank	p__Bacteroidetes	c__Sphingobacteriia	o__Sphingobacteriales	f__PHOS-HE51	g__norank_f__PHOS-HE51	s__uncultured_Bacteroidetes_bacterium_g__norank_f__PHOS-HE51	OTU1351	0	0	0	1	0	0	0	0	0	1	0	0	0	2	0	0	0	0	0	0	4
d__Bacteria	k__norank	p__Proteobacteria	c__Deltaproteobacteria	o__Myxococcales	f__Haliangiaceae	g__Haliangium	s__unclassified_g__Haliangium	OTU955	0	0	0	0	0	0	0	0	0	2	0	0	0	0	0	0	0	0	0	0	2
d__Bacteria	k__norank	p__Bacteroidetes	c__Bacteroidia	o__Bacteroidales	f__Bacteroidaceae	g__Bacteroides	s__Bacteroides_caccae	OTU1327	0	0	2	1	0	0	0	0	0	0	0	1	1	1	0	0	0	0	1	0	7
d__Bacteria	k__norank	p__Bacteroidetes	c__Sphingobacteriia	o__Sphingobacteriales	f__env.OPS_17	g__norank_f__env.OPS_17	s__uncultured_bacterium_g__norank_f__env.OPS_17	OTU1342	0	0	0	6	0	0	0	0	0	0	0	0	0	6	0	0	0	0	0	0	12
d__Bacteria	k__norank	p__Proteobacteria	c__Betaproteobacteria	o__Burkholderiales	f__Comamonadaceae	g__unclassified_f__Comamonadaceae	s__unclassified_f__Comamonadaceae	OTU381	1	4	3	1	0	3	1	0	0	2	2	2	3	2	0	1	0	0	2	1	28
d__Bacteria	k__norank	p__Acidobacteria	c__Acidobacteria	o__norank_c__Acidobacteria	f__norank_c__Acidobacteria	g__norank_c__Acidobacteria	s__uncultured_forest_soil_bacterium_g__norank_c__Acidobacteria	OTU11	0	1	0	0	0	0	0	0	0	2	0	1	0	0	0	0	0	0	0	1	5
d__Bacteria	k__norank	p__Acidobacteria	c__Acidobacteria	o__Solibacterales	f__Solibacteraceae__Subgroup_3_	g__Candidatus_Solibacter	s__uncultured_bacterium_g__Candidatus_Solibacter	OTU652	1	0	1	1	0	3	10	0	5	2	0	1	1	0	0	0	12	2	7	1	47
d__Bacteria	k__norank	p__Proteobacteria	c__Deltaproteobacteria	o__Bdellovibrionales	f__Bdellovibrionaceae	g__Bdellovibrio	s__Bdellovibrio_exovorus_JSS	OTU1518	1	0	1	0	0	4	0	0	0	1	0	0	0	1	0	3	0	0	0	0	11
d__Bacteria	k__norank	p__Latescibacteria	c__norank_p__Latescibacteria	o__norank_p__Latescibacteria	f__norank_p__Latescibacteria	g__norank_p__Latescibacteria	s__uncultured_soil_bacterium_g__norank_p__Latescibacteria	OTU1791	1	0	0	0	0	0	0	0	0	1	0	0	0	0	0	0	1	0	0	1	4
d__Bacteria	k__norank	p__Actinobacteria	c__Actinobacteria	o__Coriobacteriales	f__Coriobacteriaceae	g__Adlercreutzia	s__unclassified_g__Adlercreutzia	OTU1456	3	2	0	4	2	8	11	4	4	4	1	2	3	3	2	4	5	21	5	7	95
d__Bacteria	k__norank	p__Chloroflexi	c__Ktedonobacteria	o__JG30-KF-AS9	f__norank_o__JG30-KF-AS9	g__norank_o__JG30-KF-AS9	s__uncultured_bacterium_g__norank_o__JG30-KF-AS9	OTU1234	0	0	0	0	0	0	0	0	0	0	1	0	0	0	0	1	0	0	0	0	2
d__Bacteria	k__norank	p__Bacteroidetes	c__Sphingobacteriia	o__Sphingobacteriales	f__Chitinophagaceae	g__Niabella	s__uncultured_bacterium_g__Niabella	OTU1290	66	43	95	41	61	2	23	22	33	40	57	62	81	33	44	0	9	22	32	44	810
d__Bacteria	k__norank	p__Firmicutes	c__Clostridia	o__Clostridiales	f__Lachnospiraceae	g__[Ruminococcus]_torques_group	s__uncultured_bacterium_g__[Ruminococcus]_torques_group	OTU1323	69	107	269	145	1068	77	62	64	43	100	24	27	36	70	515	17	33	236	172	43	3177
d__Bacteria	k__norank	p__Nitrospirae	c__Nitrospira	o__norank_c__Nitrospira	f__norank_c__Nitrospira	g__Nitrospira	s__uncultured_Pseudomonas_sp._g__Nitrospira	OTU1284	2	7	2	1	1	5	0	4	1	17	3	11	0	0	0	5	3	3	2	5	72
d__Bacteria	k__norank	p__Bacteroidetes	c__Bacteroidia	o__Bacteroidales	f__Rikenellaceae	g__Alistipes	s__uncultured_bacterium_g__Alistipes	OTU1376	19	4	13	13	10	27	9	29	59	171	44	13	3	49	42	16	6	6	15	21	569
d__Bacteria	k__norank	p__Bacteroidetes	c__Sphingobacteriia	o__Sphingobacteriales	f__Chitinophagaceae	g__Ferruginibacter	s__uncultured_Bacteroidetes_bacterium_g__Ferruginibacter	OTU1276	1	1	2	1	0	1	0	1	0	2	3	0	0	0	0	0	0	1	0	0	13
d__Bacteria	k__norank	p__Proteobacteria	c__Betaproteobacteria	o__Burkholderiales	f__Alcaligenaceae	g__Parasutterella	s__Sutterellaceae_bacterium_YL45	OTU780	4	9	7	4	8	6	6	6	111	10	4	7	0	2	0	0	1	4	4	0	193
d__Bacteria	k__norank	p__Proteobacteria	c__Betaproteobacteria	o__Neisseriales	f__Neisseriaceae	g__Chitinibacter	s__Chitinibacter_suncheonensis	OTU1018	2	0	2	0	0	0	0	0	0	1	0	3	0	2	0	0	0	0	0	1	11
d__Bacteria	k__norank	p__Firmicutes	c__Clostridia	o__Clostridiales	f__Family_XIII	g__[Eubacterium]_brachy_group	s__uncultured_bacterium_g__[Eubacterium]_brachy_group	OTU1385	1	5	0	4	1	0	2	4	1	2	1	1	4	5	1	2	1	0	1	5	41
d__Bacteria	k__norank	p__Acidobacteria	c__Acidobacteria	o__Blastocatellales	f__Blastocatellaceae__Subgroup_4_	g__Stenotrophobacter	s__unclassified_g__Stenotrophobacter	OTU262	1	0	4	0	0	0	0	0	0	2	2	1	1	1	0	1	0	1	0	3	17
d__Bacteria	k__norank	p__Proteobacteria	c__Gammaproteobacteria	o__Legionellales	f__Legionellaceae	g__Legionella	s__unclassified_g__Legionella	OTU981	0	3	0	0	0	0	0	0	0	0	0	7	0	0	0	0	0	0	0	0	10
d__Bacteria	k__norank	p__Bacteroidetes	c__Bacteroidia	o__Bacteroidales	f__Bacteroidales_S24-7_group	g__norank_f__Bacteroidales_S24-7_group	s__uncultured_bacterium_g__norank_f__Bacteroidales_S24-7_group	OTU112	29	30	89	52	22	185	20	27	133	40	39	169	25	24	28	26	22	281	178	13	1432
d__Bacteria	k__norank	p__Proteobacteria	c__Alphaproteobacteria	o__Rickettsiales	f__[Caedibacter]_caryophilus_group	g__norank_f__[Caedibacter]_caryophilus_group	s__uncultured_bacterium_g__norank_f__[Caedibacter]_caryophilus_group	OTU382	0	0	0	2	0	0	0	0	0	0	0	0	0	0	0	0	0	0	0	0	2
d__Bacteria	k__norank	p__Proteobacteria	c__Betaproteobacteria	o__Rhodocyclales	f__Rhodocyclaceae	g__12up	s__uncultured_bacterium_g__12up	OTU85	0	1	0	1	0	0	0	0	0	0	0	0	0	1	0	0	0	0	0	0	3
d__Bacteria	k__norank	p__Deinococcus-Thermus	c__Deinococci	o__Deinococcales	f__Deinococcaceae	g__Deinococcus	s__unclassified_g__Deinococcus	OTU160	1	0	0	0	0	2	0	0	0	0	0	0	0	0	0	0	0	0	0	0	3
d__Bacteria	k__norank	p__Saccharibacteria	c__norank_p__Saccharibacteria	o__norank_p__Saccharibacteria	f__norank_p__Saccharibacteria	g__norank_p__Saccharibacteria	s__unclassified_g__norank_p__Saccharibacteria	OTU1240	0	0	0	0	0	0	0	0	0	0	1	0	1	0	0	0	0	0	0	1	3
d__Bacteria	k__norank	p__Actinobacteria	c__Actinobacteria	o__Coriobacteriales	f__Coriobacteriaceae	g__Enterorhabdus	s__uncultured_bacterium_g__Enterorhabdus	OTU650	2	1	2	3	4	4	8	3	1	5	4	2	6	7	20	5	6	11	20	13	127
d__Bacteria	k__norank	p__Proteobacteria	c__Gammaproteobacteria	o__Alteromonadales	f__Shewanellaceae	g__Shewanella	s__Shewanella_algae	OTU1171	0	3	0	0	0	0	0	0	0	0	0	11	0	0	0	0	0	0	0	0	14
d__Bacteria	k__norank	p__Proteobacteria	c__Deltaproteobacteria	o__Desulfurellales	f__Desulfurellaceae	g__H16	s__uncultured_prokaryote_g__H16	OTU151	0	2	0	0	0	0	0	1	0	0	1	1	0	1	0	0	0	0	0	0	6
d__Bacteria	k__norank	p__Acidobacteria	c__Acidobacteria	o__Acidobacteriales	f__Acidobacteriaceae__Subgroup_1_	g__Candidatus_Koribacter	s__unclassified_g__Candidatus_Koribacter	OTU649	1	1	0	0	0	1	38	4	12	6	3	1	0	0	0	5	43	8	15	13	151
d__Bacteria	k__norank	p__Proteobacteria	c__Epsilonproteobacteria	o__Campylobacterales	f__Helicobacteraceae	g__Helicobacter	s__Helicobacter_ganmani	OTU1454	1	2	1	0	1	0	0	0	0	145	77	48	65	44	51	47	42	41	27	1604	2196
d__Bacteria	k__norank	p__Proteobacteria	c__Gammaproteobacteria	o__Enterobacteriales	f__Enterobacteriaceae	g__Rahnella	s__Rahnella_aquatilis_g__Rahnella	OTU1389	1	0	0	0	12	0	0	0	0	1	0	0	0	0	12	0	0	0	0	0	26
d__Bacteria	k__norank	p__Actinobacteria	c__Actinobacteria	o__Propionibacteriales	f__Nocardioidaceae	g__Nocardioides	s__unclassified_g__Nocardioides	OTU352	2	0	0	2	0	2	0	0	1	0	4	0	0	2	0	1	0	0	0	0	14
d__Bacteria	k__norank	p__Proteobacteria	c__Deltaproteobacteria	o__Myxococcales	f__Polyangiaceae	g__unclassified_f__Polyangiaceae	s__unclassified_f__Polyangiaceae	OTU234	1	1	0	0	0	0	0	0	0	0	0	1	0	0	0	0	0	0	0	0	3
d__Bacteria	k__norank	p__Bacteroidetes	c__Cytophagia	o__Cytophagales	f__Cytophagaceae	g__unclassified_f__Cytophagaceae	s__unclassified_f__Cytophagaceae	OTU591	0	0	1	0	0	5	0	0	0	0	0	0	0	0	0	4	0	0	0	0	10
d__Bacteria	k__norank	p__Proteobacteria	c__Betaproteobacteria	o__Burkholderiales	f__Comamonadaceae	g__Pseudorhodoferax	s__unclassified_g__Pseudorhodoferax	OTU383	7	5	0	1	10	0	0	0	0	1	4	2	0	0	13	0	0	0	0	1	44
d__Bacteria	k__norank	p__Acidobacteria	c__Acidobacteria	o__Solibacterales	f__Solibacteraceae__Subgroup_3_	g__Bryobacter	s__uncultured_Acidobacteria_bacterium_g__Bryobacter	OTU1510	3	0	0	0	0	19	14	9	3	3	2	6	2	3	0	8	6	9	3	9	99
d__Bacteria	k__norank	p__Firmicutes	c__Clostridia	o__Clostridiales	f__Lachnospiraceae	g__Epulopiscium	s__uncultured_bacterium_g__Epulopiscium	OTU767	0	0	0	0	0	0	0	2	0	0	1	0	0	0	0	0	2	0	0	1	6
d__Bacteria	k__norank	p__Proteobacteria	c__Alphaproteobacteria	o__Rhodospirillales	f__Rhodospirillaceae	g__Azospirillum	s__unclassified_g__Azospirillum	OTU1551	0	0	0	2	0	0	1	0	1	0	0	0	0	2	0	0	4	0	0	1	11
d__Bacteria	k__norank	p__Saccharibacteria	c__norank_p__Saccharibacteria	o__norank_p__Saccharibacteria	f__norank_p__Saccharibacteria	g__norank_p__Saccharibacteria	s__unclassified_g__norank_p__Saccharibacteria	OTU1339	0	0	0	1	1	0	0	0	0	0	0	0	0	1	2	0	0	0	0	0	5
d__Bacteria	k__norank	p__Proteobacteria	c__Deltaproteobacteria	o__Myxococcales	f__norank_o__Myxococcales	g__norank_o__Myxococcales	s__uncultured_bacterium_g__norank_o__Myxococcales	OTU986	0	0	0	0	0	0	1	0	0	6	0	1	1	0	0	0	0	0	0	4	13
d__Bacteria	k__norank	p__Firmicutes	c__Clostridia	o__Clostridiales	f__Ruminococcaceae	g__unclassified_f__Ruminococcaceae	s__unclassified_f__Ruminococcaceae	OTU479	27	86	29	88	300	166	202	123	94	498	191	134	54	58	99	73	130	558	80	2099	5089
d__Bacteria	k__norank	p__Firmicutes	c__Clostridia	o__Clostridiales	f__Ruminococcaceae	g__unclassified_f__Ruminococcaceae	s__unclassified_f__Ruminococcaceae	OTU474	28	18	18	17	159	14	393	16	15	42	8	9	12	5	30	13	27	3	4	209	1040
d__Bacteria	k__norank	p__Proteobacteria	c__Betaproteobacteria	o__Burkholderiales	f__unclassified_o__Burkholderiales	g__unclassified_o__Burkholderiales	s__unclassified_o__Burkholderiales	OTU1792	0	0	0	0	0	0	0	0	0	4	0	0	0	0	0	0	0	0	0	4	8
d__Bacteria	k__norank	p__Firmicutes	c__Clostridia	o__Clostridiales	f__Lachnospiraceae	g__norank_f__Lachnospiraceae	s__unclassified_g__norank_f__Lachnospiraceae	OTU1537	12	11	14	16	28	14	7	9	11	106	33	44	52	25	26	48	27	30	27	1182	1722
d__Bacteria	k__norank	p__Chloroflexi	c__Ktedonobacteria	o__C0119	f__norank_o__C0119	g__norank_o__C0119	s__uncultured_Chloroflexi_bacterium_g__norank_o__C0119	OTU1329	1	0	0	0	0	0	0	0	0	0	1	0	2	0	0	0	0	0	0	0	4
d__Bacteria	k__norank	p__Acidobacteria	c__Acidobacteria	o__Solibacterales	f__Solibacteraceae__Subgroup_3_	g__Bryobacter	s__uncultured_Acidobacteria_bacterium_g__Bryobacter	OTU1195	0	1	0	1	0	5	4	0	0	7	0	1	0	0	0	4	4	2	0	7	36
d__Bacteria	k__norank	p__Proteobacteria	c__Deltaproteobacteria	o__Desulfovibrionales	f__Desulfovibrionaceae	g__Desulfovibrio	s__uncultured_bacterium_g__Desulfovibrio	OTU38	0	5	0	0	0	0	0	0	0	0	0	3	0	0	0	0	0	0	0	0	8
d__Bacteria	k__norank	p__Proteobacteria	c__Gammaproteobacteria	o__Pseudomonadales	f__Pseudomonadaceae	g__Pseudomonas	s__Pseudomonas_mandelii	OTU45	5	32	3	0	0	8	0	0	0	2	1	29	1	0	0	1	3	1	2	1	89
d__Bacteria	k__norank	p__Proteobacteria	c__Alphaproteobacteria	o__Rickettsiales	f__SM2D12	g__norank_f__SM2D12	s__uncultured_bacterium_g__norank_f__SM2D12	OTU1169	2	1	2	1	0	0	0	0	0	4	5	5	2	0	0	0	0	0	0	3	25
d__Bacteria	k__norank	p__Proteobacteria	c__Alphaproteobacteria	o__Rickettsiales	f__SM2D12	g__norank_f__SM2D12	s__unclassified_g__norank_f__SM2D12	OTU1035	1	1	1	2	0	0	0	0	0	0	0	2	0	0	0	0	0	0	0	0	7
d__Bacteria	k__norank	p__Firmicutes	c__Clostridia	o__Clostridiales	f__Lachnospiraceae	g__Butyrivibrio	s__uncultured_bacterium_g__Butyrivibrio	OTU367	0	0	0	5	0	0	0	0	0	0	0	0	0	1	0	0	0	0	0	0	6
d__Bacteria	k__norank	p__Firmicutes	c__Clostridia	o__Clostridiales	f__Lachnospiraceae	g__Coprococcus_2	s__uncultured_organism_g__Coprococcus_2	OTU1359	5	1	11	10	9	8	1	2	8	0	1	2	7	2	2	2	2	2	28	0	103
d__Bacteria	k__norank	p__Proteobacteria	c__Deltaproteobacteria	o__Myxococcales	f__Archangiaceae	g__Cystobacter	s__Cystobacter_fuscus_g__Cystobacter	OTU157	14	0	0	0	0	0	1	0	1	0	22	0	0	0	0	0	0	0	2	0	40
d__Bacteria	k__norank	p__Proteobacteria	c__Gammaproteobacteria	o__Legionellales	f__Coxiellaceae	g__Aquicella	s__uncultured_bacterium_g__Aquicella	OTU227	2	0	0	0	0	0	0	0	0	0	0	0	0	0	0	0	0	0	0	0	2
d__Bacteria	k__norank	p__Latescibacteria	c__norank_p__Latescibacteria	o__norank_p__Latescibacteria	f__norank_p__Latescibacteria	g__norank_p__Latescibacteria	s__uncultured_Acidobacteria_bacterium_g__norank_p__Latescibacteria	OTU1080	0	3	0	0	0	0	0	0	0	0	0	3	0	0	0	0	0	0	0	0	6
d__Bacteria	k__norank	p__Acidobacteria	c__Acidobacteria	o__norank_c__Acidobacteria	f__norank_c__Acidobacteria	g__norank_c__Acidobacteria	s__bacterium_Ellin7509	OTU1588	1	0	1	0	0	4	33	4	18	48	1	1	2	0	0	4	26	2	18	48	211
d__Bacteria	k__norank	p__Proteobacteria	c__Deltaproteobacteria	o__Myxococcales	f__Sandaracinaceae	g__norank_f__Sandaracinaceae	s__uncultured_bacterium_g__norank_f__Sandaracinaceae	OTU76	0	1	0	0	0	0	0	0	0	0	0	0	0	1	0	0	0	0	0	0	2
d__Bacteria	k__norank	p__Proteobacteria	c__Deltaproteobacteria	o__Myxococcales	f__Sandaracinaceae	g__norank_f__Sandaracinaceae	s__uncultured_soil_bacterium_g__norank_f__Sandaracinaceae	OTU1854	0	0	1	2	0	0	0	0	0	0	1	1	0	3	0	0	0	0	0	4	12
d__Bacteria	k__norank	p__Tenericutes	c__Mollicutes	o__Mycoplasmatales	f__Mycoplasmataceae	g__Ureaplasma	s__uncultured_bacterium_g__Ureaplasma	OTU1665	1	38	3	2	7	12	4	3	0	280	0	5	9	13	12	0	5	26	1	12	433
d__Bacteria	k__norank	p__Bacteroidetes	c__Bacteroidia	o__Bacteroidales	f__Bacteroidales_S24-7_group	g__norank_f__Bacteroidales_S24-7_group	s__uncultured_Bacteroidales_bacterium_g__norank_f__Bacteroidales_S24-7_group	OTU580	13	19	343	38	6	100	20	13	325	25	10	419	25	16	13	8	18	455	195	9	2070
d__Bacteria	k__norank	p__Proteobacteria	c__Alphaproteobacteria	o__Rhodospirillales	f__DA111	g__norank_f__DA111	s__uncultured_bacterium_g__norank_f__DA111	OTU621	3	2	2	2	0	0	59	4	20	13	6	5	8	3	0	2	32	6	22	15	204
d__Bacteria	k__norank	p__Tenericutes	c__Mollicutes	o__Mollicutes_RF9	f__norank_o__Mollicutes_RF9	g__norank_o__Mollicutes_RF9	s__uncultured_Erysipelotrichaceae_bacterium_g__norank_o__Mollicutes_RF9	OTU50	0	1	0	0	1	5	0	0	0	1	0	0	0	0	1	0	0	3	0	1	13
d__Bacteria	k__norank	p__Proteobacteria	c__Alphaproteobacteria	o__Rhizobiales	f__Hyphomicrobiaceae	g__Hyphomicrobium	s__uncultured_bacterium_g__Hyphomicrobium	OTU265	6	3	7	2	0	0	0	0	0	4	5	3	3	2	0	0	0	1	0	5	41
d__Bacteria	k__norank	p__Proteobacteria	c__Betaproteobacteria	o__Burkholderiales	f__Comamonadaceae	g__Leptothrix	s__unclassified_g__Leptothrix	OTU875	1	0	1	1	0	0	0	0	0	2	3	0	0	1	1	0	0	0	0	1	11
d__Bacteria	k__norank	p__Firmicutes	c__Clostridia	o__Clostridiales	f__Clostridiales_vadinBB60_group	g__norank_f__Clostridiales_vadinBB60_group	s__unclassified_g__norank_f__Clostridiales_vadinBB60_group	OTU1098	29	6	11	18	17	6	20	9	6	19	44	23	30	56	29	13	27	12	21	32	428
d__Bacteria	k__norank	p__Chloroflexi	c__Ktedonobacteria	o__Ktedonobacterales	f__BacC-u-018	g__norank_f__BacC-u-018	s__uncultured_Ktedonobacter_sp._g__norank_f__BacC-u-018	OTU879	0	1	0	0	0	0	1	0	0	1	0	0	0	0	0	0	0	0	0	2	5
d__Bacteria	k__norank	p__Proteobacteria	c__Betaproteobacteria	o__Nitrosomonadales	f__Nitrosomonadaceae	g__norank_f__Nitrosomonadaceae	s__unclassified_g__norank_f__Nitrosomonadaceae	OTU519	1	0	1	1	0	3	0	3	0	0	1	0	1	0	0	0	1	3	0	0	15
d__Bacteria	k__norank	p__Firmicutes	c__Clostridia	o__Clostridiales	f__Peptococcaceae	g__norank_f__Peptococcaceae	s__uncultured_bacterium_g__norank_f__Peptococcaceae	OTU744	1	0	0	0	0	0	0	3	0	0	0	0	0	0	0	0	0	1	1	0	6
d__Bacteria	k__norank	p__Deinococcus-Thermus	c__Deinococci	o__Deinococcales	f__Deinococcaceae	g__Deinococcus	s__unclassified_g__Deinococcus	OTU236	17	0	0	0	0	23	1	0	0	0	12	0	0	0	0	16	0	0	0	0	69
d__Bacteria	k__norank	p__Firmicutes	c__Clostridia	o__Clostridiales	f__Lachnospiraceae	g__norank_f__Lachnospiraceae	s__uncultured_bacterium_g__norank_f__Lachnospiraceae	OTU154	0	2	0	0	0	0	0	0	0	0	0	1	0	0	0	0	0	0	0	0	3
d__Bacteria	k__norank	p__Proteobacteria	c__Alphaproteobacteria	o__Rhodobacterales	f__Rhodobacteraceae	g__unclassified_f__Rhodobacteraceae	s__unclassified_f__Rhodobacteraceae	OTU375	0	0	0	9	0	0	0	0	0	0	0	0	1	6	0	0	0	0	0	0	16
d__Bacteria	k__norank	p__Bacteroidetes	c__Cytophagia	o__Cytophagales	f__Cytophagaceae	g__unclassified_f__Cytophagaceae	s__unclassified_f__Cytophagaceae	OTU581	0	0	0	0	0	1	1	0	1	0	0	0	0	0	0	0	0	0	3	1	7
d__Bacteria	k__norank	p__Proteobacteria	c__Alphaproteobacteria	o__Rhizobiales	f__Xanthobacteraceae	g__unclassified_f__Xanthobacteraceae	s__unclassified_f__Xanthobacteraceae	OTU582	0	1	0	0	0	1	0	0	0	1	0	0	0	0	0	0	0	0	0	0	3
d__Bacteria	k__norank	p__Proteobacteria	c__Betaproteobacteria	o__TRA3-20	f__norank_o__TRA3-20	g__norank_o__TRA3-20	s__uncultured_bacterium_g__norank_o__TRA3-20	OTU90	0	3	0	0	0	0	0	0	0	0	0	3	0	0	0	0	0	0	0	0	6
d__Bacteria	k__norank	p__Firmicutes	c__Clostridia	o__Clostridiales	f__Clostridiales_vadinBB60_group	g__norank_f__Clostridiales_vadinBB60_group	s__unclassified_g__norank_f__Clostridiales_vadinBB60_group	OTU1293	1	1	7	0	0	3	2	12	0	1	0	2	13	2	2	0	2	2	1	0	51
d__Bacteria	k__norank	p__Bacteroidetes	c__Sphingobacteriia	o__Sphingobacteriales	f__Chitinophagaceae	g__norank_f__Chitinophagaceae	s__unclassified_g__norank_f__Chitinophagaceae	OTU1418	0	0	0	1	13	0	0	0	0	0	1	0	1	4	7	0	0	0	0	0	27
d__Bacteria	k__norank	p__Actinobacteria	c__Actinobacteria	o__Acidimicrobiales	f__norank_o__Acidimicrobiales	g__norank_o__Acidimicrobiales	s__unclassified_g__norank_o__Acidimicrobiales	OTU1283	0	0	0	0	0	2	0	0	0	0	1	0	1	0	0	0	0	0	0	0	4
d__Bacteria	k__norank	p__Bacteroidetes	c__Sphingobacteriia	o__Sphingobacteriales	f__Chitinophagaceae	g__norank_f__Chitinophagaceae	s__unclassified_g__norank_f__Chitinophagaceae	OTU1412	0	0	0	0	5	0	1	0	0	0	0	0	0	0	2	0	0	0	0	0	8
d__Bacteria	k__norank	p__Firmicutes	c__Bacilli	o__Bacillales	f__Planococcaceae	g__Sporosarcina	s__uncultured_bacterium_g__Sporosarcina	OTU1655	3	4	0	0	0	3	0	1	0	0	1	2	2	1	2	1	17	24	5	4	70
d__Bacteria	k__norank	p__Bacteroidetes	c__Bacteroidia	o__Bacteroidales	f__Rikenellaceae	g__Alistipes	s__unclassified_g__Alistipes	OTU831	0	1	3	5	0	8	3	5	20	37	2	3	1	0	14	2	1	1	2	5	113
d__Bacteria	k__norank	p__Actinobacteria	c__Actinobacteria	o__Gaiellales	f__norank_o__Gaiellales	g__norank_o__Gaiellales	s__uncultured_Conexibacter_sp._g__norank	OTU734	1	1	1	1	0	1	5	6	0	2	3	0	0	1	0	3	1	2	0	1	29
d__Bacteria	k__norank	p__Firmicutes	c__Clostridia	o__Clostridiales	f__Clostridiales_vadinBB60_group	g__norank_f__Clostridiales_vadinBB60_group	s__unclassified_g__norank_f__Clostridiales_vadinBB60_group	OTU1568	0	0	1	0	0	0	0	3	0	0	0	0	0	0	3	0	1	0	0	0	8
d__Bacteria	k__norank	p__Proteobacteria	c__Alphaproteobacteria	o__Rhizobiales	f__1174-901-12	g__norank_f__1174-901-12	s__uncultured_Bradyrhizobiaceae_bacterium_g__norank_f__1174-901-12	OTU173	1	0	0	0	0	0	0	0	0	0	0	0	1	0	0	1	1	0	0	0	4
d__Bacteria	k__norank	p__Proteobacteria	c__Alphaproteobacteria	o__Rhizobiales	f__Bradyrhizobiaceae	g__Bradyrhizobium	s__Bradyrhizobium_elkanii	OTU1160	39	32	41	12	7	47	82	44	15	70	32	36	40	5	2	35	59	36	17	81	732
d__Bacteria	k__norank	p__Firmicutes	c__Clostridia	o__Clostridiales	f__Lachnospiraceae	g__unclassified_f__Lachnospiraceae	s__unclassified_f__Lachnospiraceae	OTU538	0	1	30	0	2	10	1	0	0	2	0	0	2	0	0	0	0	0	0	0	48
d__Bacteria	k__norank	p__Firmicutes	c__Clostridia	o__Clostridiales	f__Ruminococcaceae	g__unclassified_f__Ruminococcaceae	s__unclassified_f__Ruminococcaceae	OTU1446	2	1	20	10	2	11	15	3	38	2	3	1	4	10	0	2	6	0	1	2	133
d__Bacteria	k__norank	p__Proteobacteria	c__Alphaproteobacteria	o__Rhodospirillales	f__Rhodospirillaceae	g__norank_f__Rhodospirillaceae	s__unclassified_g__norank_f__Rhodospirillaceae	OTU114	0	6	0	0	0	0	0	0	0	0	0	4	0	0	0	0	0	0	0	0	10
d__Bacteria	k__norank	p__Firmicutes	c__Clostridia	o__Clostridiales	f__Lachnospiraceae	g__Tyzzerella_3	s__unclassified_g__Tyzzerella_3	OTU1294	0	1	0	0	0	0	0	0	0	0	0	0	2	0	0	0	0	0	0	0	3
d__Bacteria	k__norank	p__Firmicutes	c__Clostridia	o__Clostridiales	f__Ruminococcaceae	g__unclassified_f__Ruminococcaceae	s__unclassified_f__Ruminococcaceae	OTU1119	0	0	0	1	0	1	0	3	2	0	1	2	1	0	1	0	0	0	0	0	12
d__Bacteria	k__norank	p__Proteobacteria	c__Alphaproteobacteria	o__Rhodospirillales	f__Rhodospirillaceae	g__norank_f__Rhodospirillaceae	s__unclassified_g__norank_f__Rhodospirillaceae	OTU704	1	0	1	0	0	0	2	1	0	0	0	0	0	0	0	0	0	0	0	0	5
d__Bacteria	k__norank	p__Proteobacteria	c__Gammaproteobacteria	o__Enterobacteriales	f__Enterobacteriaceae	g__Rosenbergiella	s__uncultured_bacterium_g__Rosenbergiella	OTU1817	4	4	2	0	0	0	0	0	1	5	6	2	4	0	0	0	0	0	0	5	33
d__Bacteria	k__norank	p__Acidobacteria	c__Acidobacteria	o__Acidobacteriales	f__Acidobacteriaceae__Subgroup_1_	g__norank_f__Acidobacteriaceae__Subgroup_1_	s__unclassified_g__norank_f__Acidobacteriaceae__Subgroup_1_	OTU903	0	1	0	0	0	0	2	0	0	3	0	0	0	0	1	0	0	0	0	0	7
d__Bacteria	k__norank	p__Actinobacteria	c__Actinobacteria	o__Bifidobacteriales	f__Bifidobacteriaceae	g__Bifidobacterium	s__unclassified_g__Bifidobacterium	OTU1300	6	2	14	2	14	7	6	2	6	0	3	4	11	0	8	5	5	35	4	5	139
d__Bacteria	k__norank	p__Proteobacteria	c__Alphaproteobacteria	o__Caulobacterales	f__Hyphomonadaceae	g__Woodsholea	s__uncultured_bacterium_g__Woodsholea	OTU1165	0	3	1	3	1	2	1	0	0	3	0	9	0	0	0	0	0	0	1	1	25
d__Bacteria	k__norank	p__Actinobacteria	c__Actinobacteria	o__Pseudonocardiales	f__Pseudonocardiaceae	g__Pseudonocardia	s__unclassified_g__Pseudonocardia	OTU373	5	0	2	8	0	2	3	0	0	0	6	0	2	4	0	1	0	0	1	0	34
d__Bacteria	k__norank	p__Proteobacteria	c__Alphaproteobacteria	o__Rickettsiales	f__SM2D12	g__norank_f__SM2D12	s__unclassified_g__norank_f__SM2D12	OTU247	0	1	2	2	0	0	0	0	0	0	0	0	0	0	0	0	0	0	0	0	5
d__Bacteria	k__norank	p__Firmicutes	c__Clostridia	o__Clostridiales	f__Ruminococcaceae	g__Anaerotruncus	s__uncultured_bacterium_g__Anaerotruncus	OTU1486	10	6	10	6	6	22	18	20	25	13	22	21	24	7	7	19	17	17	20	45	335
d__Bacteria	k__norank	p__Acidobacteria	c__Acidobacteria	o__norank_c__Acidobacteria	f__norank_c__Acidobacteria	g__norank_c__Acidobacteria	s__unclassified_g__norank_c__Acidobacteria	OTU640	0	0	0	0	0	0	4	1	1	3	0	0	0	0	0	0	8	1	2	1	21
d__Bacteria	k__norank	p__Proteobacteria	c__Betaproteobacteria	o__Burkholderiales	f__Comamonadaceae	g__unclassified_f__Comamonadaceae	s__unclassified_f__Comamonadaceae	OTU407	1	0	1	11	13	0	0	0	0	0	1	0	3	7	16	0	2	0	0	0	55
d__Bacteria	k__norank	p__Proteobacteria	c__Alphaproteobacteria	o__Rhizobiales	f__Hyphomicrobiaceae	g__Devosia	s__unclassified_g__Devosia	OTU1017	14	8	4	6	1	2	3	5	0	11	18	9	3	6	1	0	0	5	0	5	101
d__Bacteria	k__norank	p__Proteobacteria	c__Alphaproteobacteria	o__Rhodospirillales	f__Rhodospirillaceae	g__norank_f__Rhodospirillaceae	s__uncultured_Rhizobiaceae_bacterium_g__norank_f__Rhodospirillaceae	OTU1005	0	0	0	1	0	0	0	0	0	0	3	1	2	1	0	0	0	0	0	1	9
d__Bacteria	k__norank	p__Firmicutes	c__Bacilli	o__Lactobacillales	f__Streptococcaceae	g__Lactococcus	s__Lactococcus_lactis_subsp._lactis_g__Lactococcus	OTU768	3	2	3	0	0	0	2	4	0	4	0	3	4	2	1	1	0	1	0	4	34
d__Bacteria	k__norank	p__Proteobacteria	c__Deltaproteobacteria	o__Myxococcales	f__Sandaracinaceae	g__norank_f__Sandaracinaceae	s__uncultured_Myxococcales_bacterium_g__norank_f__Sandaracinaceae	OTU1170	0	7	2	0	0	0	0	0	0	1	0	6	1	0	0	0	1	0	0	1	19
d__Bacteria	k__norank	p__Verrucomicrobia	c__OPB35_soil_group	o__norank_c__OPB35_soil_group	f__norank_c__OPB35_soil_group	g__norank_c__OPB35_soil_group	s__uncultured_Verrucomicrobia_subdivision_3_bacterium	OTU583	0	0	0	0	0	3	1	6	0	3	0	1	1	0	0	1	4	1	1	1	23
d__Bacteria	k__norank	p__Cyanobacteria	c__Cyanobacteria	o__Gastranaerophilales	f__norank_o__Gastranaerophilales	g__norank_o__Gastranaerophilales	s__uncultured_bacterium_g__norank_o__Gastranaerophilales	OTU250	0	0	1	0	0	1	1	0	5	0	0	0	0	0	0	0	0	0	0	0	8
d__Bacteria	k__norank	p__Proteobacteria	c__Betaproteobacteria	o__Methylophilales	f__Methylophilaceae	g__Methylotenera	s__uncultured_bacterium_g__Methylotenera	OTU16	0	3	0	0	1	0	0	0	0	1	2	2	0	0	0	0	0	0	0	0	9
d__Bacteria	k__norank	p__Saccharibacteria	c__norank_p__Saccharibacteria	o__norank_p__Saccharibacteria	f__norank_p__Saccharibacteria	g__norank_p__Saccharibacteria	s__unclassified_g__norank_p__Saccharibacteria	OTU170	2	0	0	1	0	0	0	0	0	0	0	1	0	0	0	0	0	0	0	0	4
d__Bacteria	k__norank	p__Proteobacteria	c__Alphaproteobacteria	o__Rickettsiales	f__Holosporaceae	g__norank_f__Holosporaceae	s__Hydroptila_sp._AD-2013	OTU53	1	1	0	1	1	0	0	0	0	0	0	0	0	0	0	0	0	0	0	0	4
d__Bacteria	k__norank	p__Firmicutes	c__Clostridia	o__Clostridiales	f__Lachnospiraceae	g__unclassified_f__Lachnospiraceae	s__unclassified_f__Lachnospiraceae	OTU1731	11	1	13	2	0	1	3	17	13	11	11	1	7	13	5	0	20	8	24	15	176
d__Bacteria	k__norank	p__Firmicutes	c__Clostridia	o__Clostridiales	f__Lachnospiraceae	g__unclassified_f__Lachnospiraceae	s__unclassified_f__Lachnospiraceae	OTU1739	10	11	6	23	8	40	7	14	382	9	3	3	5	1	5	12	4	2	15	1	561
d__Bacteria	k__norank	p__Firmicutes	c__Erysipelotrichia	o__Erysipelotrichales	f__Erysipelotrichaceae	g__unclassified_f__Erysipelotrichaceae	s__unclassified_f__Erysipelotrichaceae	OTU388	4	7	13	38	120	52	10	12	5	9	2	3	0	2	7	4	6	31	6	4	335
d__Bacteria	k__norank	p__Proteobacteria	c__Gammaproteobacteria	o__Xanthomonadales	f__Solimonadaceae	g__Polycyclovorans	s__uncultured_bacterium_g__Polycyclovorans	OTU40	0	14	0	0	0	0	0	0	0	0	0	11	0	0	0	0	0	0	0	0	25
d__Bacteria	k__norank	p__Bacteroidetes	c__Flavobacteriia	o__Flavobacteriales	f__Flavobacteriaceae	g__Flavobacterium	s__uncultured_Bacteroidetes_bacterium_g__Flavobacterium	OTU794	0	1	0	0	0	0	0	4	0	0	0	0	0	1	0	0	2	3	0	0	11
d__Bacteria	k__norank	p__TM6__Dependentiae_	c__norank_p__TM6__Dependentiae_	o__norank_p__TM6__Dependentiae_	f__norank_p__TM6__Dependentiae_	g__norank_p__TM6__Dependentiae_	s__unclassified_g__norank_p__TM6__Dependentiae_	OTU562	0	0	0	0	0	1	0	0	0	0	0	0	0	0	0	2	0	0	0	0	3
d__Bacteria	k__norank	p__Cyanobacteria	c__Cyanobacteria	o__norank_c__Cyanobacteria	f__norank_c__Cyanobacteria	g__norank_c__Cyanobacteria	s__unclassified_g__norank_c__Cyanobacteria	OTU874	0	0	0	0	0	0	0	0	0	6	0	0	0	0	0	0	0	0	0	3	9
d__Bacteria	k__norank	p__Firmicutes	c__Clostridia	o__Clostridiales	f__Ruminococcaceae	g__Ruminococcus_1	s__unclassified_g__Ruminococcus_1	OTU486	41	33	74	81	31	286	56	331	410	53	3	2	7	17	12	49	21	40	48	5	1600
d__Bacteria	k__norank	p__Saccharibacteria	c__norank_p__Saccharibacteria	o__norank_p__Saccharibacteria	f__norank_p__Saccharibacteria	g__norank_p__Saccharibacteria	s__unclassified_g__norank_p__Saccharibacteria	OTU1805	0	1	1	0	0	0	0	0	0	0	0	0	0	0	0	0	0	0	0	2	4
d__Bacteria	k__norank	p__Actinobacteria	c__Actinobacteria	o__Gaiellales	f__norank_o__Gaiellales	g__norank_o__Gaiellales	s__uncultured_bacterium_g__norank_o__Gaiellales	OTU1540	1	0	0	6	0	18	2	0	0	0	3	0	0	2	0	14	1	0	0	0	47
d__Bacteria	k__norank	p__Proteobacteria	c__Alphaproteobacteria	o__Rhizobiales	f__Xanthobacteraceae	g__Variibacter	s__uncultured_forest_soil_bacterium_g__Variibacter	OTU501	7	8	7	4	0	26	51	16	13	27	13	9	8	1	0	17	46	17	16	25	311
d__Bacteria	k__norank	p__Bacteroidetes	c__Sphingobacteriia	o__Sphingobacteriales	f__Chitinophagaceae	g__norank_f__Chitinophagaceae	s__uncultured_bacterium_g__norank_f__Chitinophagaceae	OTU628	0	0	0	0	0	2	4	1	0	1	0	0	0	0	0	1	3	0	0	0	12
d__Bacteria	k__norank	p__Fibrobacteres	c__Fibrobacteria	o__Fibrobacterales	f__Fibrobacteraceae	g__norank_f__Fibrobacteraceae	s__bacterium_enrichment_culture_clone_auto5_4W	OTU412	0	0	0	1	0	1	0	2	0	0	0	0	0	0	0	0	0	0	0	1	5
d__Bacteria	k__norank	p__Firmicutes	c__Erysipelotrichia	o__Erysipelotrichales	f__Erysipelotrichaceae	g__Erysipelatoclostridium	s__uncultured_bacterium_g__Erysipelatoclostridium	OTU1615	22	24	95	53	197	289	60	79	412	107	25	193	20	20	54	47	74	976	431	29	3207
d__Bacteria	k__norank	p__Proteobacteria	c__Alphaproteobacteria	o__Caulobacterales	f__Hyphomonadaceae	g__Hirschia	s__uncultured_bacterium_g__Hirschia	OTU411	0	0	1	3	0	0	1	0	0	0	2	0	0	2	1	1	0	1	0	0	12
d__Bacteria	k__norank	p__Proteobacteria	c__Deltaproteobacteria	o__Bdellovibrionales	f__Bdellovibrionaceae	g__Bdellovibrio	s__unclassified_g__Bdellovibrio	OTU637	0	0	0	0	0	0	1	0	0	0	0	0	0	0	0	0	1	0	0	0	2
d__Bacteria	k__norank	p__Firmicutes	c__Clostridia	o__Clostridiales	f__Lachnospiraceae	g__unclassified_f__Lachnospiraceae	s__unclassified_f__Lachnospiraceae	OTU1426	0	0	0	0	1	0	0	2	0	1	0	0	1	0	3	0	1	0	0	1	10
d__Bacteria	k__norank	p__Firmicutes	c__Clostridia	o__Clostridiales	f__Lachnospiraceae	g__Lachnospiraceae_NK4A136_group	s__uncultured_bacterium_g__Lachnospiraceae_NK4A136_group	OTU24	74	427	22	16	11	18	24	9	8	10	41	32	195	7	11	9	74	7	6	5	1006
d__Bacteria	k__norank	p__Proteobacteria	c__Alphaproteobacteria	o__Sphingomonadales	f__Erythrobacteraceae	g__Porphyrobacter	s__uncultured_bacterium_g__Porphyrobacter	OTU464	0	2	1	0	27	4	0	3	6	0	1	0	0	0	24	0	2	1	11	0	82
d__Bacteria	k__norank	p__Cyanobacteria	c__Cyanobacteria	o__SubsectionIII	f__FamilyI_o__SubsectionIII	g__norank_f__FamilyI_o__SubsectionIII	s__cf._Leptolyngbya_sp._Greenland_9	OTU29	0	1	0	0	1	0	0	0	0	0	0	0	0	0	0	0	0	0	0	0	2
d__Bacteria	k__norank	p__Firmicutes	c__Clostridia	o__Clostridiales	f__Ruminococcaceae	g__Ruminococcaceae_UCG-014	s__unclassified_g__Ruminococcaceae_UCG-014	OTU1740	1	1	0	2	1	0	1	0	2	2	1	2	2	0	3	4	1	1	9	0	33
d__Bacteria	k__norank	p__Firmicutes	c__Clostridia	o__Clostridiales	f__Ruminococcaceae	g__Oscillibacter	s__uncultured_bacterium_g__Oscillibacter	OTU1085	314	46	42	39	42	36	76	210	369	40	78	53	44	18	14	26	50	30	194	15	1736
d__Bacteria	k__norank	p__Proteobacteria	c__Deltaproteobacteria	o__Bdellovibrionales	f__Bdellovibrionaceae	g__Bdellovibrio	s__uncultured_bacterium_g__Bdellovibrio	OTU995	2	0	2	0	0	0	1	0	0	1	0	2	0	0	0	0	0	1	0	0	9
d__Bacteria	k__norank	p__Firmicutes	c__Clostridia	o__Clostridiales	f__Lachnospiraceae	g__Lachnospiraceae_UCG-001	s__uncultured_bacterium_g__Lachnospiraceae_UCG-001	OTU1579	27	3	10	9	1	76	40	11	1	7	214	145	67	24	35	228	414	20	22	37	1391
d__Bacteria	k__norank	p__Proteobacteria	c__Gammaproteobacteria	o__Pseudomonadales	f__Moraxellaceae	g__Acinetobacter	s__unclassified_g__Acinetobacter	OTU1828	0	3	0	0	0	1	0	1	2	5	3	2	2	0	0	1	0	1	1	19	41
d__Bacteria	k__norank	p__Proteobacteria	c__Alphaproteobacteria	o__unclassified_c__Alphaproteobacteria	f__unclassified_c__Alphaproteobacteria	g__unclassified_c__Alphaproteobacteria	s__unclassified_c__Alphaproteobacteria	OTU69	1	1	3	0	0	0	0	0	0	1	1	1	1	0	0	0	0	0	0	0	9
d__Bacteria	k__norank	p__Proteobacteria	c__Betaproteobacteria	o__Burkholderiales	f__Comamonadaceae	g__Comamonas	s__Comamonas_odontotermitis	OTU804	0	0	0	0	0	40	1	0	13	2	0	1	1	0	0	26	0	1	5	0	90
d__Bacteria	k__norank	p__Tenericutes	c__Mollicutes	o__Mollicutes_RF9	f__norank_o__Mollicutes_RF9	g__norank_o__Mollicutes_RF9	s__unclassified_g__norank_o__Mollicutes_RF9	OTU414	1	2	1	1	0	2	0	1	11	2	0	7	3	0	0	0	1	0	2	0	34
d__Bacteria	k__norank	p__Proteobacteria	c__Alphaproteobacteria	o__Rhizobiales	f__Methylobacteriaceae	g__Meganema	s__uncultured_bacterium_g__Meganema	OTU1461	10	0	1	0	0	23	0	0	0	0	13	3	4	1	0	19	1	0	0	0	75
d__Bacteria	k__norank	p__Proteobacteria	c__Deltaproteobacteria	o__Desulfurellales	f__Desulfurellaceae	g__G55	s__uncultured_bacterium_g__G55	OTU1056	0	5	0	0	0	0	0	0	0	1	0	4	0	0	0	0	0	1	0	0	11
d__Bacteria	k__norank	p__Proteobacteria	c__Betaproteobacteria	o__Methylophilales	f__Methylophilaceae	g__norank_f__Methylophilaceae	s__unclassified_g__norank_f__Methylophilaceae	OTU1030	0	0	1	0	1	0	0	1	0	0	1	3	0	1	0	0	0	0	0	0	8
d__Bacteria	k__norank	p__Firmicutes	c__Clostridia	o__Clostridiales	f__Ruminococcaceae	g__Ruminiclostridium_9	s__uncultured_bacterium_g__Ruminiclostridium_9	OTU996	78	11	25	15	6	9	19	120	43	12	26	18	7	3	23	9	39	14	27	4	508
d__Bacteria	k__norank	p__Acidobacteria	c__Acidobacteria	o__norank_c__Acidobacteria	f__norank_c__Acidobacteria	g__norank_c__Acidobacteria	s__uncultured_forest_soil_bacterium_g__norank_c__Acidobacteria	OTU1509	0	1	0	0	0	6	3	1	0	1	0	0	0	0	0	6	1	0	0	0	19
d__Bacteria	k__norank	p__Firmicutes	c__Clostridia	o__Clostridiales	f__Lachnospiraceae	g__norank_f__Lachnospiraceae	s__unclassified_g__norank_f__Lachnospiraceae	OTU459	237	51	58	298	35	163	85	525	351	200	337	48	172	278	154	138	44	28	37	108	3347
d__Bacteria	k__norank	p__Proteobacteria	c__Gammaproteobacteria	o__Pseudomonadales	f__Moraxellaceae	g__Acinetobacter	s__Acinetobacter_sp._NIPH_2171	OTU230	5	0	1	0	0	0	0	0	0	0	1	1	0	0	0	1	0	0	0	1	10
d__Bacteria	k__norank	p__Latescibacteria	c__norank_p__Latescibacteria	o__norank_p__Latescibacteria	f__norank_p__Latescibacteria	g__norank_p__Latescibacteria	s__unclassified_g__norank_p__Latescibacteria	OTU963	1	1	0	0	0	0	0	1	0	1	0	1	0	0	0	1	0	0	0	0	6
d__Bacteria	k__norank	p__Proteobacteria	c__Alphaproteobacteria	o__Rhodobacterales	f__Rhodobacteraceae	g__Rhodobacter	s__unclassified_g__Rhodobacter	OTU480	1	6	0	37	373	0	1	1	2	2	0	7	0	27	375	0	0	1	1	3	837
d__Bacteria	k__norank	p__Saccharibacteria	c__norank_p__Saccharibacteria	o__norank_p__Saccharibacteria	f__norank_p__Saccharibacteria	g__norank_p__Saccharibacteria	s__uncultured_bacterium_g__norank_p__Saccharibacteria	OTU1028	0	0	0	0	0	0	0	0	0	1	0	1	0	0	0	0	0	0	0	0	2
d__Bacteria	k__norank	p__Proteobacteria	c__Alphaproteobacteria	o__Rhodospirillales	f__DA111	g__norank_f__DA111	s__unclassified_g__norank_f__DA111	OTU796	1	1	0	0	0	3	0	4	0	0	0	0	1	0	0	0	0	5	0	0	15
d__Bacteria	k__norank	p__Bacteroidetes	c__Sphingobacteriia	o__Sphingobacteriales	f__unclassified_o__Sphingobacteriales	g__unclassified_o__Sphingobacteriales	s__unclassified_o__Sphingobacteriales	OTU999	0	0	0	0	0	0	0	0	0	0	0	1	1	0	0	0	1	0	0	0	3
d__Bacteria	k__norank	p__Bacteroidetes	c__Sphingobacteriia	o__Sphingobacteriales	f__Chitinophagaceae	g__norank_f__Chitinophagaceae	s__unclassified_g__norank_f__Chitinophagaceae	OTU416	1	0	1	2	0	0	0	0	0	0	0	0	0	1	0	0	0	0	0	1	6
d__Bacteria	k__norank	p__Bacteroidetes	c__Bacteroidia	o__Bacteroidales	f__Bacteroidales_S24-7_group	g__norank_f__Bacteroidales_S24-7_group	s__uncultured_Bacteroidales_bacterium_g__norank_f__Bacteroidales_S24-7_group	OTU597	57	61	40	138	38	44	57	279	94	213	136	72	17	124	185	32	25	125	201	42	1980
d__Bacteria	k__norank	p__Bacteroidetes	c__Bacteroidia	o__Bacteroidales	f__Bacteroidales_S24-7_group	g__norank_f__Bacteroidales_S24-7_group	s__uncultured_Bacteroidales_bacterium_g__norank_f__Bacteroidales_S24-7_group	OTU596	30	23	90	124	18	16	37	28	195	15	75	532	37	37	61	25	45	393	230	16	2027
d__Bacteria	k__norank	p__Bacteroidetes	c__Bacteroidia	o__Bacteroidales	f__Rikenellaceae	g__Rikenellaceae_RC9_gut_group	s__uncultured_bacterium_g__Rikenellaceae_RC9_gut_group	OTU835	11	2	7	6	4	6	1	14	25	69	1	6	6	3	6	0	6	4	3	3	183
d__Bacteria	k__norank	p__Firmicutes	c__Clostridia	o__Clostridiales	f__Lachnospiraceae	g__Roseburia	s__Lachnospiraceae_bacterium_DW52	OTU458	184	20	15	19	15	31	19	15	433	19	29	6	9	3	4	14	12	1	28	0	876
d__Bacteria	k__norank	p__Bacteroidetes	c__Bacteroidia	o__Bacteroidales	f__Bacteroidales_S24-7_group	g__norank_f__Bacteroidales_S24-7_group	s__uncultured_bacterium_g__norank_f__Bacteroidales_S24-7_group	OTU824	15	16	204	128	13	372	16	12	486	12	1	45	8	11	2	12	4	35	61	2	1455
d__Bacteria	k__norank	p__Proteobacteria	c__Gammaproteobacteria	o__Xanthomonadales	f__norank_o__Xanthomonadales	g__norank_o__Xanthomonadales	s__unclassified_g__norank_o__Xanthomonadales	OTU57	1	14	0	0	0	0	0	0	0	0	0	15	1	0	0	0	0	0	0	1	32
d__Bacteria	k__norank	p__Firmicutes	c__Clostridia	o__Clostridiales	f__Clostridiales_vadinBB60_group	g__norank_f__Clostridiales_vadinBB60_group	s__uncultured_bacterium_g__norank_f__Clostridiales_vadinBB60_group	OTU795	0	0	1	0	0	0	0	2	0	0	0	0	0	0	0	0	0	0	0	0	3
d__Bacteria	k__norank	p__Proteobacteria	c__Deltaproteobacteria	o__Myxococcales	f__Haliangiaceae	g__Haliangium	s__unclassified_g__Haliangium	OTU1591	0	0	0	0	0	0	0	0	0	2	0	0	0	0	0	0	2	0	0	0	4
d__Bacteria	k__norank	p__Bacteroidetes	c__Sphingobacteriia	o__Sphingobacteriales	f__Chitinophagaceae	g__Sediminibacterium	s__uncultured_bacterium_g__Sediminibacterium	OTU1350	0	0	0	2	56	0	0	0	0	0	0	0	0	2	71	0	0	0	1	0	132
d__Bacteria	k__norank	p__Proteobacteria	c__Betaproteobacteria	o__unclassified_c__Betaproteobacteria	f__unclassified_c__Betaproteobacteria	g__unclassified_c__Betaproteobacteria	s__unclassified_c__Betaproteobacteria	OTU242	1	0	1	0	0	0	0	0	0	0	1	0	0	0	0	0	0	0	0	0	3
d__Bacteria	k__norank	p__Firmicutes	c__Clostridia	o__Clostridiales	f__Lachnospiraceae	g__norank_f__Lachnospiraceae	s__unclassified_g__norank_f__Lachnospiraceae	OTU671	36	105	7	52	5	9	7	3	4	23	134	26	34	350	101	37	23	22	16	39	1033
d__Bacteria	k__norank	p__Firmicutes	c__Clostridia	o__Clostridiales	f__Lachnospiraceae	g__norank_f__Lachnospiraceae	s__unclassified_g__norank_f__Lachnospiraceae	OTU673	69	282	74	56	37	36	188	63	37	416	366	77	256	395	27	186	115	37	86	1012	3815
d__Bacteria	k__norank	p__Firmicutes	c__Clostridia	o__Clostridiales	f__Lachnospiraceae	g__norank_f__Lachnospiraceae	s__unclassified_g__norank_f__Lachnospiraceae	OTU672	41	5	16	8	14	12	65	70	10	34	192	10	33	66	16	51	8	18	18	48	735
d__Bacteria	k__norank	p__Bacteroidetes	c__Bacteroidia	o__Bacteroidales	f__Rikenellaceae	g__Alistipes	s__uncultured_bacterium_g__Alistipes	OTU896	11	1	4	7	1	2	4	10	2	18	2	4	2	1	4	1	0	5	5	28	112
d__Bacteria	k__norank	p__Bacteroidetes	c__Cytophagia	o__Cytophagales	f__Cytophagaceae	g__Hymenobacter	s__unclassified_g__Hymenobacter	OTU1605	0	0	0	0	0	0	4	1	1	0	0	0	0	0	0	0	4	1	1	0	12
d__Bacteria	k__norank	p__Proteobacteria	c__Gammaproteobacteria	o__Legionellales	f__Legionellaceae	g__Legionella	s__unclassified_g__Legionella	OTU232	1	0	0	0	0	0	0	0	0	0	1	0	0	0	0	0	0	0	0	0	2
d__Bacteria	k__norank	p__Bacteroidetes	c__Sphingobacteriia	o__Sphingobacteriales	f__Chitinophagaceae	g__Flavitalea	s__Flavitalea_soli	OTU1616	0	0	0	0	0	0	0	0	0	0	0	0	0	1	0	0	1	0	0	0	2
d__Bacteria	k__norank	p__Firmicutes	c__Clostridia	o__Clostridiales	f__Eubacteriaceae	g__Anaerofustis	s__Anaerofustis_stercorihominis_DSM_17244	OTU1039	0	0	1	0	2	0	0	0	1	1	1	1	0	1	0	0	0	1	0	0	9
d__Bacteria	k__norank	p__Firmicutes	c__Clostridia	o__Clostridiales	f__Ruminococcaceae	g__Ruminococcaceae_UCG-014	s__unclassified_g__Ruminococcaceae_UCG-014	OTU1379	1	2	3	3	2	13	0	0	2	0	3	10	2	1	16	6	3	5	16	6	94
d__Bacteria	k__norank	p__Nitrospirae	c__Nitrospira	o__norank_c__Nitrospira	f__norank_c__Nitrospira	g__Nitrospira	s__uncultured_Green_Bay_ferromanganous_micronodule_bacterium_MNF8	OTU505	2	4	3	0	0	4	0	13	0	1	1	4	0	0	1	5	1	14	1	5	59
d__Bacteria	k__norank	p__Firmicutes	c__Clostridia	o__Clostridiales	f__Family_XIII	g__Family_XIII_AD3011_group	s__uncultured_bacterium_g__Family_XIII_AD3011_group	OTU1832	1	0	6	1	1	0	0	0	8	5	1	2	2	1	0	2	1	0	2	1	34
d__Bacteria	k__norank	p__Proteobacteria	c__Gammaproteobacteria	o__unclassified_c__Gammaproteobacteria	f__unclassified_c__Gammaproteobacteria	g__unclassified_c__Gammaproteobacteria	s__unclassified_c__Gammaproteobacteria	OTU1337	0	0	0	0	0	0	0	0	0	0	1	0	2	0	0	0	0	0	0	1	4
d__Bacteria	k__norank	p__Firmicutes	c__Clostridia	o__Clostridiales	f__Lachnospiraceae	g__unclassified_f__Lachnospiraceae	s__unclassified_f__Lachnospiraceae	OTU985	7	9	2	1	0	2	22	8	0	2	1	6	26	1	3	4	0	4	7	16	121
d__Bacteria	k__norank	p__Proteobacteria	c__Alphaproteobacteria	o__Rhodospirillales	f__DA111	g__norank_f__DA111	s__unclassified_g__norank_f__DA111	OTU1862	0	0	0	0	0	2	5	1	1	4	1	0	1	0	0	1	5	3	1	2	27
d__Bacteria	k__norank	p__Bacteroidetes	c__Cytophagia	o__Cytophagales	f__Cytophagaceae	g__unclassified_f__Cytophagaceae	s__unclassified_f__Cytophagaceae	OTU1223	2	0	1	1	0	0	0	0	0	2	1	0	2	0	0	0	0	0	0	0	9
d__Bacteria	k__norank	p__Actinobacteria	c__Actinobacteria	o__Propionibacteriales	f__Nocardioidaceae	g__Nocardioides	s__Nocardioides_plantarum	OTU1224	3	0	2	2	0	1	4	0	2	0	4	1	0	1	0	0	0	1	0	0	21
d__Bacteria	k__norank	p__Firmicutes	c__Clostridia	o__Clostridiales	f__Clostridiales_vadinBB60_group	g__norank_f__Clostridiales_vadinBB60_group	s__uncultured_bacterium_g__norank_f__Clostridiales_vadinBB60_group	OTU175	117	4	12	4	2	5	4	18	6	9	20	2	6	35	12	4	3	4	5	5	277
d__Bacteria	k__norank	p__Bacteroidetes	c__Cytophagia	o__Cytophagales	f__Cytophagaceae	g__norank_f__Cytophagaceae	s__unclassified_g__norank_f__Cytophagaceae	OTU959	1	1	0	2	0	0	2	4	2	13	1	0	0	0	0	0	0	1	0	8	35
d__Bacteria	k__norank	p__Bacteroidetes	c__Bacteroidia	o__Bacteroidales	f__Bacteroidales_S24-7_group	g__norank_f__Bacteroidales_S24-7_group	s__uncultured_bacterium_g__norank_f__Bacteroidales_S24-7_group	OTU1539	167	108	296	347	101	54	171	810	473	230	80	754	82	79	186	79	89	630	978	75	5789
d__Bacteria	k__norank	p__Saccharibacteria	c__norank_p__Saccharibacteria	o__norank_p__Saccharibacteria	f__norank_p__Saccharibacteria	g__norank_p__Saccharibacteria	s__unclassified_g__norank_p__Saccharibacteria	OTU956	1	0	2	0	0	1	0	0	0	1	0	2	3	0	0	0	0	0	0	0	10
d__Bacteria	k__norank	p__Proteobacteria	c__Betaproteobacteria	o__Burkholderiales	f__unclassified_o__Burkholderiales	g__unclassified_o__Burkholderiales	s__unclassified_o__Burkholderiales	OTU1803	3	2	0	0	0	0	0	0	0	1	3	2	4	1	0	0	0	0	0	3	19
d__Bacteria	k__norank	p__Proteobacteria	c__Betaproteobacteria	o__Burkholderiales	f__Alcaligenaceae	g__Parasutterella	s__uncultured_organism_g__Parasutterella	OTU351	9	3	12	11	12	7	8	0	65	3	2	0	13	2	5	1	7	2	6	1	169
d__Bacteria	k__norank	p__Proteobacteria	c__Betaproteobacteria	o__Burkholderiales	f__Comamonadaceae	g__unclassified_f__Comamonadaceae	s__unclassified_f__Comamonadaceae	OTU1515	0	1	3	3	0	18	0	0	0	1	0	0	3	3	0	14	0	0	0	1	47
d__Bacteria	k__norank	p__unclassified_k__norank	c__unclassified_k__norank	o__unclassified_k__norank	f__unclassified_k__norank	g__unclassified_k__norank	s__unclassified_k__norank	OTU149	0	2	0	0	0	0	0	0	0	0	0	0	0	0	0	0	0	0	0	0	2
d__Bacteria	k__norank	p__Proteobacteria	c__Deltaproteobacteria	o__Bdellovibrionales	f__Bdellovibrionaceae	g__Bdellovibrio	s__unclassified_g__Bdellovibrio	OTU1102	0	2	0	0	0	0	2	0	0	0	0	3	0	0	0	0	0	0	0	0	7
d__Bacteria	k__norank	p__Firmicutes	c__Erysipelotrichia	o__Erysipelotrichales	f__Erysipelotrichaceae	g__unclassified_f__Erysipelotrichaceae	s__unclassified_f__Erysipelotrichaceae	OTU898	1	0	1	0	0	0	0	0	0	5	0	0	0	1	0	0	0	0	0	1	9
d__Bacteria	k__norank	p__Proteobacteria	c__Alphaproteobacteria	o__Rhizobiales	f__KF-JG30-B3	g__norank_f__KF-JG30-B3	s__uncultured_bacterium_g__norank_f__KF-JG30-B3	OTU1441	1	0	0	0	0	4	4	7	2	3	1	4	0	1	0	2	6	3	2	1	41
d__Bacteria	k__norank	p__Firmicutes	c__Clostridia	o__Clostridiales	f__Lachnospiraceae	g__Coprococcus_1	s__uncultured_bacterium_g__Coprococcus_1	OTU493	18	2	10	11	5	11	9	8	95	9	21	7	8	2	7	6	1	2	38	1	271
d__Bacteria	k__norank	p__Firmicutes	c__Clostridia	o__Clostridiales	f__Lachnospiraceae	g__Tyzzerella_3	s__unclassified_g__Tyzzerella_3	OTU1091	0	0	1	0	0	0	0	0	0	0	0	3	0	0	0	0	0	0	0	1	5
d__Bacteria	k__norank	p__Acidobacteria	c__Acidobacteria	o__Blastocatellales	f__Blastocatellaceae__Subgroup_4_	g__unclassified_f__Blastocatellaceae__Subgroup_4_	s__unclassified_f__Blastocatellaceae__Subgroup_4_	OTU1525	5	3	0	2	1	2	3	1	2	0	4	7	1	4	0	3	4	1	3	0	46
d__Bacteria	k__norank	p__Actinobacteria	c__Actinobacteria	o__Pseudonocardiales	f__Pseudonocardiaceae	g__unclassified_f__Pseudonocardiaceae	s__unclassified_f__Pseudonocardiaceae	OTU166	18	0	0	1	1	6	0	0	0	0	21	1	0	0	0	3	0	0	1	0	52
d__Bacteria	k__norank	p__Bacteroidetes	c__Sphingobacteriia	o__Sphingobacteriales	f__Chitinophagaceae	g__norank_f__Chitinophagaceae	s__uncultured_bacterium_g__norank_f__Chitinophagaceae	OTU614	0	0	1	0	0	6	0	0	0	0	0	0	1	0	0	1	0	0	0	0	9
d__Bacteria	k__norank	p__Proteobacteria	c__Alphaproteobacteria	o__Rhodospirillales	f__KCM-B-15	g__norank_f__KCM-B-15	s__uncultured_bacterium_g__norank_f__KCM-B-15	OTU1690	0	0	0	1	0	0	0	1	1	1	0	3	1	0	0	0	0	1	0	0	9
d__Bacteria	k__norank	p__Firmicutes	c__Clostridia	o__Clostridiales	f__Lachnospiraceae	g__unclassified_f__Lachnospiraceae	s__unclassified_f__Lachnospiraceae	OTU1416	0	0	0	0	1	0	0	0	1	0	4	0	0	0	11	1	4	1	4	0	27
d__Bacteria	k__norank	p__Proteobacteria	c__Gammaproteobacteria	o__Enterobacteriales	f__Enterobacteriaceae	g__Pantoea	s__Pantoea_ananatis_g__Pantoea	OTU319	14	14	42	1	1	4	7	4	2	18	8	9	27	2	0	3	3	4	2	16	181
d__Bacteria	k__norank	p__Proteobacteria	c__Alphaproteobacteria	o__Rhizobiales	f__Rhizobiales_Incertae_Sedis	g__Phreatobacter	s__uncultured_Rhizobiales_bacterium_g__Phreatobacter	OTU1144	18	8	20	0	0	0	0	0	0	23	12	24	11	1	0	0	0	0	0	16	133
d__Bacteria	k__norank	p__Firmicutes	c__Clostridia	o__Clostridiales	f__Ruminococcaceae	g__Ruminococcaceae_UCG-014	s__unclassified_g__Ruminococcaceae_UCG-014	OTU164	146	14	5	15	5	32	20	17	10	13	20	4	0	5	1	4	6	10	4	4	335
d__Bacteria	k__norank	p__Firmicutes	c__Clostridia	o__Clostridiales	f__Ruminococcaceae	g__Ruminococcaceae_UCG-014	s__unclassified_g__Ruminococcaceae_UCG-014	OTU1029	1	5	1	1	35	1	17	1	1	7	9	18	5	9	176	14	35	12	9	17	374
d__Bacteria	k__norank	p__Proteobacteria	c__Deltaproteobacteria	o__Oligoflexales	f__Oligoflexaceae	g__norank_f__Oligoflexaceae	s__uncultured_bacterium_g__norank_f__Oligoflexaceae	OTU1286	1	1	0	0	0	0	0	0	0	3	0	1	1	0	0	0	0	0	0	0	7
d__Bacteria	k__norank	p__Bacteroidetes	c__Bacteroidia	o__Bacteroidales	f__Bacteroidales_S24-7_group	g__norank_f__Bacteroidales_S24-7_group	s__uncultured_bacterium_g__norank_f__Bacteroidales_S24-7_group	OTU738	15	11	18	10	12	26	20	50	24	33	26	69	7	8	9	8	15	51	123	60	595
d__Bacteria	k__norank	p__Proteobacteria	c__Betaproteobacteria	o__Burkholderiales	f__Comamonadaceae	g__Limnohabitans	s__uncultured_Limnohabitans_sp._g__Limnohabitans	OTU1387	0	2	1	126	102	0	0	0	0	1	0	1	0	116	95	1	1	0	0	2	448
d__Bacteria	k__norank	p__Proteobacteria	c__Alphaproteobacteria	o__Rhizobiales	f__Xanthobacteraceae	g__Variibacter	s__uncultured_Hyphomicrobiaceae_bacterium_g__Variibacter	OTU667	9	5	6	2	0	2	4	1	0	6	16	6	8	3	0	3	2	9	1	7	90
d__Bacteria	k__norank	p__Bacteroidetes	c__Sphingobacteriia	o__Sphingobacteriales	f__Chitinophagaceae	g__norank_f__Chitinophagaceae	s__uncultured_bacterium_g__norank_f__Chitinophagaceae	OTU765	1	0	0	0	0	0	1	2	0	0	0	0	0	0	0	0	0	0	0	0	4
d__Bacteria	k__norank	p__Proteobacteria	c__Alphaproteobacteria	o__Sphingomonadales	f__Sphingomonadaceae	g__unclassified_f__Sphingomonadaceae	s__unclassified_f__Sphingomonadaceae	OTU1402	0	0	1	0	0	0	0	1	1	1	0	5	5	0	1	0	0	2	0	0	17
d__Bacteria	k__norank	p__unclassified_k__norank	c__unclassified_k__norank	o__unclassified_k__norank	f__unclassified_k__norank	g__unclassified_k__norank	s__unclassified_k__norank	OTU1700	0	0	0	0	0	0	0	0	1	0	0	0	0	0	0	0	0	0	1	0	2
d__Bacteria	k__norank	p__Proteobacteria	c__Betaproteobacteria	o__Nitrosomonadales	f__Nitrosomonadaceae	g__norank_f__Nitrosomonadaceae	s__uncultured_Nitrosomonadaceae_bacterium_g__norank_f__Nitrosomonadaceae	OTU791	0	1	1	0	0	0	0	1	0	0	0	1	0	0	0	0	2	0	0	1	7
d__Bacteria	k__norank	p__Proteobacteria	c__Alphaproteobacteria	o__Rhizobiales	f__A0839	g__norank_f__A0839	s__uncultured_bacterium_g__norank_f__A0839	OTU1057	1	10	3	3	1	0	1	1	0	2	5	8	2	0	0	0	0	1	0	2	40
d__Bacteria	k__norank	p__Firmicutes	c__Bacilli	o__Bacillales	f__Bacillaceae	g__Bacillus	s__Bacillus_psychrosaccharolyticus	OTU1865	0	1	0	1	0	1	0	0	0	1	0	0	0	0	0	0	0	0	0	1	5
d__Bacteria	k__norank	p__Proteobacteria	c__Alphaproteobacteria	o__Rickettsiales	f__Rickettsiaceae	g__unclassified_f__Rickettsiaceae	s__unclassified_f__Rickettsiaceae	OTU1527	0	0	0	0	0	0	0	0	0	0	1	0	0	0	0	2	0	0	0	0	3
d__Bacteria	k__norank	p__Actinobacteria	c__Actinobacteria	o__norank_c__Actinobacteria	f__norank_c__Actinobacteria	g__norank_c__Actinobacteria	s__uncultured_bacterium_g__norank_c__Actinobacteria	OTU1650	1	0	0	0	0	0	0	1	0	0	1	0	0	0	0	0	0	1	0	0	4
d__Bacteria	k__norank	p__Proteobacteria	c__Betaproteobacteria	o__SC-I-84	f__norank_o__SC-I-84	g__norank_o__SC-I-84	s__uncultured_bacterium_g__norank_o__SC-I-84	OTU1118	0	1	0	0	0	1	0	0	0	0	0	2	0	0	0	0	0	0	0	1	5
d__Bacteria	k__norank	p__Firmicutes	c__Erysipelotrichia	o__Erysipelotrichales	f__Erysipelotrichaceae	g__norank_f__Erysipelotrichaceae	s__unclassified_g__norank_f__Erysipelotrichaceae	OTU989	3	1	6	8	1	7	2	1	14	7	4	5	1	2	2	6	0	1	6	1	78
d__Bacteria	k__norank	p__Firmicutes	c__Bacilli	o__Bacillales	f__Bacillaceae	g__Bacillus	s__Bacillus_pocheonensis	OTU881	0	1	0	0	0	4	0	2	1	5	2	3	0	0	1	1	1	0	0	2	23
d__Bacteria	k__norank	p__unclassified_k__norank	c__unclassified_k__norank	o__unclassified_k__norank	f__unclassified_k__norank	g__unclassified_k__norank	s__unclassified_k__norank	OTU1291	0	0	0	0	0	7	2	1	1	1	0	0	1	0	0	3	0	0	2	0	18
d__Bacteria	k__norank	p__Bacteroidetes	c__Sphingobacteriia	o__Sphingobacteriales	f__Chitinophagaceae	g__norank_f__Chitinophagaceae	s__unclassified_g__norank_f__Chitinophagaceae	OTU1607	0	0	0	0	0	0	1	0	0	0	0	0	0	0	0	0	1	0	0	2	4
d__Bacteria	k__norank	p__Bacteroidetes	c__Bacteroidia	o__Bacteroidales	f__Porphyromonadaceae	g__Dysgonomonas	s__uncultured_bacterium_g__Dysgonomonas	OTU720	0	0	0	0	0	0	3	0	0	0	0	0	0	0	0	0	0	0	0	0	3
d__Bacteria	k__norank	p__Saccharibacteria	c__norank_p__Saccharibacteria	o__norank_p__Saccharibacteria	f__norank_p__Saccharibacteria	g__norank_p__Saccharibacteria	s__unclassified_g__norank_p__Saccharibacteria	OTU1812	0	0	0	0	0	0	0	0	0	2	0	0	0	0	0	0	0	0	0	1	3
d__Bacteria	k__norank	p__Proteobacteria	c__Gammaproteobacteria	o__Xanthomonadales	f__Xanthomonadaceae	g__Arenimonas	s__unclassified_g__Arenimonas	OTU410	0	0	0	1	0	0	0	0	0	0	0	0	0	0	0	0	1	0	0	0	2
d__Bacteria	k__norank	p__Proteobacteria	c__Alphaproteobacteria	o__Rhodospirillales	f__DA111	g__norank_f__DA111	s__uncultured_alpha_proteobacterium_g__norank_f__DA111	OTU1850	0	0	0	0	0	0	3	0	0	4	0	0	0	0	0	0	2	2	0	5	16
d__Bacteria	k__norank	p__Proteobacteria	c__Alphaproteobacteria	o__Rhodospirillales	f__DA111	g__norank_f__DA111	s__unclassified_g__norank_f__DA111	OTU590	3	0	1	0	0	13	8	4	8	28	0	0	1	2	0	12	13	1	7	32	133
d__Bacteria	k__norank	p__Proteobacteria	c__Alphaproteobacteria	o__Rhodospirillales	f__Acetobacteraceae	g__unclassified_f__Acetobacteraceae	s__unclassified_f__Acetobacteraceae	OTU1583	0	1	1	0	0	0	3	0	0	2	0	0	0	0	0	0	5	2	0	0	14
d__Bacteria	k__norank	p__Firmicutes	c__Bacilli	o__Bacillales	f__Family_XII_o__Bacillales	g__Exiguobacterium	s__Exiguobacterium_sp._MH3	OTU828	1	0	0	0	0	0	13	1	31	2	3	0	0	1	2	1	7	3	44	2	111
d__Bacteria	k__norank	p__Firmicutes	c__Clostridia	o__Clostridiales	f__Ruminococcaceae	g__Ruminococcus_1	s__unclassified_g__Ruminococcus_1	OTU161	3	0	0	0	0	0	0	0	0	0	3	0	0	0	7	0	0	0	0	1	14
d__Bacteria	k__norank	p__Proteobacteria	c__Deltaproteobacteria	o__Myxococcales	f__Haliangiaceae	g__Haliangium	s__uncultured_bacterium_g__Haliangium	OTU965	0	0	0	0	0	0	0	0	0	1	0	0	0	0	0	0	0	0	0	1	2
d__Bacteria	k__norank	p__Proteobacteria	c__Gammaproteobacteria	o__Enterobacteriales	f__Enterobacteriaceae	g__Dickeya	s__Cedecea_neteri_g__Dickeya	OTU1807	2	1	2	0	0	3	0	0	0	1	6	4	1	3	0	0	0	0	0	2	25
d__Bacteria	k__norank	p__Firmicutes	c__Bacilli	o__Bacillales	f__Staphylococcaceae	g__Staphylococcus	s__Staphylococcus_epidermidis_g__Staphylococcus	OTU1667	10	17	10	5	21	15	16	6	12	9	14	35	28	36	49	20	25	13	18	21	380
d__Bacteria	k__norank	p__Proteobacteria	c__Betaproteobacteria	o__SC-I-84	f__norank_o__SC-I-84	g__norank_o__SC-I-84	s__uncultured_Burkholderiales_bacterium_g__norank_o__SC-I-84	OTU1618	0	0	0	0	0	0	1	0	0	0	1	0	0	0	0	0	8	0	0	0	10
d__Bacteria	k__norank	p__Firmicutes	c__Clostridia	o__Clostridiales	f__Ruminococcaceae	g__Ruminiclostridium_9	s__uncultured_organism_g__Ruminiclostridium_9	OTU1369	2	1	2	3	2	1	0	7	19	1	8	18	3	3	1	3	4	1	21	1	101
d__Bacteria	k__norank	p__Proteobacteria	c__Alphaproteobacteria	o__Rhizobiales	f__unclassified_o__Rhizobiales	g__unclassified_o__Rhizobiales	s__unclassified_o__Rhizobiales	OTU975	11	7	12	2	2	0	0	2	1	24	10	5	9	0	1	1	0	1	0	16	104
d__Bacteria	k__norank	p__Bacteroidetes	c__Cytophagia	o__Cytophagales	f__Cytophagaceae	g__Pseudarcicella	s__uncultured_bacterium_g__Pseudarcicella	OTU376	0	0	0	81	0	0	0	0	0	0	0	0	0	53	0	0	0	0	0	0	134
d__Bacteria	k__norank	p__Firmicutes	c__Clostridia	o__Clostridiales	f__Ruminococcaceae	g__Ruminococcaceae_UCG-014	s__unclassified_g__Ruminococcaceae_UCG-014	OTU180	1	0	1	0	0	0	0	0	0	1	0	0	0	0	0	0	0	0	0	1	4
d__Bacteria	k__norank	p__Cyanobacteria	c__Cyanobacteria	o__norank_c__Cyanobacteria	f__norank_c__Cyanobacteria	g__norank_c__Cyanobacteria	s__Oocystis_solitaria	OTU1407	0	0	0	0	15	0	0	0	0	0	0	0	0	1	15	0	0	0	0	0	31
d__Bacteria	k__norank	p__Proteobacteria	c__Gammaproteobacteria	o__Xanthomonadales	f__norank_o__Xanthomonadales	g__norank_o__Xanthomonadales	s__uncultured_soil_bacterium_g__norank_o__Xanthomonadales	OTU9	2	3	2	1	2	0	0	0	0	0	1	1	1	2	1	0	0	0	0	1	17
d__Bacteria	k__norank	p__Proteobacteria	c__Alphaproteobacteria	o__Sphingomonadales	f__Sphingomonadaceae	g__Novosphingobium	s__unclassified_g__Novosphingobium	OTU603	12	8	58	12	4	12	23	6	5	11	23	12	35	10	6	6	15	4	10	7	279
d__Bacteria	k__norank	p__Deinococcus-Thermus	c__Deinococci	o__Deinococcales	f__Deinococcaceae	g__norank_f__Deinococcaceae	s__uncultured_bacterium_g__norank_f__Deinococcaceae	OTU30	1	1	1	0	0	0	0	0	0	1	0	0	0	0	0	0	0	0	0	0	4
d__Bacteria	k__norank	p__Firmicutes	c__Bacilli	o__Lactobacillales	f__Enterococcaceae	g__Enterococcus	s__Enterococcus_faecalis_g__Enterococcus	OTU759	3	0	7	2	3	1	4	1	3	1	0	0	10	1	0	2	1	2	2	7	50
d__Bacteria	k__norank	p__unclassified_k__norank	c__unclassified_k__norank	o__unclassified_k__norank	f__unclassified_k__norank	g__unclassified_k__norank	s__unclassified_k__norank	OTU1526	0	0	0	0	0	0	0	0	0	0	0	0	0	0	0	2	0	0	0	0	2
d__Bacteria	k__norank	p__Proteobacteria	c__Alphaproteobacteria	o__Rickettsiales	f__SM2D12	g__norank_f__SM2D12	s__uncultured_bacterium_g__norank_f__SM2D12	OTU1023	1	0	0	0	0	0	0	0	0	1	0	1	0	0	0	0	0	0	0	0	3
d__Bacteria	k__norank	p__Firmicutes	c__Bacilli	o__Bacillales	f__unclassified_o__Bacillales	g__unclassified_o__Bacillales	s__unclassified_o__Bacillales	OTU52	0	18	0	0	0	0	0	0	0	1	0	21	1	1	0	0	1	0	0	0	43
d__Bacteria	k__norank	p__Firmicutes	c__Erysipelotrichia	o__Erysipelotrichales	f__Erysipelotrichaceae	g__Candidatus_Stoquefichus	s__unclassified_g__Candidatus_Stoquefichus	OTU1744	1	2	108	1	4	3	4	4	6	5	0	4	2	3	2	1	0	19	23	1	193
d__Bacteria	k__norank	p__Acidobacteria	c__Acidobacteria	o__norank_c__Acidobacteria	f__norank_c__Acidobacteria	g__norank_c__Acidobacteria	s__Acidobacteria_bacterium_CB_286339	OTU1128	0	4	0	0	0	0	0	0	0	0	1	5	0	0	0	0	0	0	0	0	10
d__Bacteria	k__norank	p__Proteobacteria	c__Alphaproteobacteria	o__Rhodospirillales	f__I-10	g__norank_f__I-10	s__uncultured_bacterium_g__norank_f__I-10	OTU1262	0	0	0	0	0	0	0	3	0	0	1	0	0	0	0	0	0	0	0	0	4
d__Bacteria	k__norank	p__Proteobacteria	c__Alphaproteobacteria	o__Rhodospirillales	f__Rhodospirillaceae	g__norank_f__Rhodospirillaceae	s__gut_metagenome_g__norank_f__Rhodospirillaceae	OTU517	0	0	0	0	0	1	0	0	0	0	0	0	0	0	0	0	0	0	0	1	2
d__Bacteria	k__norank	p__Firmicutes	c__Clostridia	o__Clostridiales	f__Lachnospiraceae	g__norank_f__Lachnospiraceae	s__unclassified_g__norank_f__Lachnospiraceae	OTU1343	1	0	0	2	1	0	0	0	0	0	34	1	1	25	7	12	1	0	0	0	85
d__Bacteria	k__norank	p__Ignavibacteriae	c__Ignavibacteria	o__Ignavibacteriales	f__BSV26	g__norank_f__BSV26	s__unclassified_g__norank_f__BSV26	OTU74	0	2	0	0	0	0	0	0	0	0	0	0	0	0	0	0	0	0	0	0	2
d__Bacteria	k__norank	p__Bacteroidetes	c__Cytophagia	o__Cytophagales	f__Cytophagaceae	g__Arcicella	s__uncultured_bacterium_g__Arcicella	OTU1392	3	1	2	0	0	0	0	0	3	0	0	0	1	0	2	0	0	0	4	2	18
d__Bacteria	k__norank	p__Bacteroidetes	c__Cytophagia	o__Cytophagales	f__Cytophagaceae	g__norank_f__Cytophagaceae	s__unclassified_g__norank_f__Cytophagaceae	OTU949	0	0	0	0	0	0	0	0	0	1	0	0	0	0	0	1	0	0	0	0	2
d__Bacteria	k__norank	p__Firmicutes	c__Clostridia	o__Clostridiales	f__Ruminococcaceae	g__Ruminococcaceae_UCG-014	s__unclassified_g__Ruminococcaceae_UCG-014	OTU1363	13	19	47	16	9	59	9	26	91	11	12	21	16	6	10	20	4	4	29	4	426
d__Bacteria	k__norank	p__Bacteroidetes	c__Cytophagia	o__Cytophagales	f__Cytophagaceae	g__norank_f__Cytophagaceae	s__Bacteroidetes_bacterium_OLB12	OTU17	0	2	0	0	0	0	1	0	0	0	0	4	0	0	1	0	0	0	0	0	8
d__Bacteria	k__norank	p__Proteobacteria	c__Alphaproteobacteria	o__Rhizobiales	f__Rhizobiales_Incertae_Sedis	g__Bauldia	s__uncultured_bacterium_g__Bauldia	OTU235	1	1	4	0	0	0	0	0	0	1	1	0	0	0	0	0	0	0	0	1	9
d__Bacteria	k__norank	p__Acidobacteria	c__Acidobacteria	o__Solibacterales	f__Solibacteraceae__Subgroup_3_	g__Elev-16S-1166	s__uncultured_bacterium_g__Elev-16S-1166	OTU1149	0	4	0	0	0	0	0	0	0	0	0	5	0	0	0	0	0	0	0	0	9
d__Bacteria	k__norank	p__Acidobacteria	c__Acidobacteria	o__Solibacterales	f__Solibacteraceae__Subgroup_3_	g__Bryobacter	s__unclassified_g__Bryobacter	OTU1047	0	7	0	0	0	0	0	0	0	0	0	5	0	0	0	0	0	0	0	0	12
d__Bacteria	k__norank	p__Acidobacteria	c__Acidobacteria	o__norank_c__Acidobacteria	f__norank_c__Acidobacteria	g__norank_c__Acidobacteria	s__uncultured_bacterium_246	OTU1639	0	0	0	0	0	3	0	0	0	0	0	0	0	0	0	0	0	1	0	0	4
d__Bacteria	k__norank	p__Acidobacteria	c__Acidobacteria	o__Acidobacteriales	f__Acidobacteriaceae__Subgroup_1_	g__norank_f__Acidobacteriaceae__Subgroup_1_	s__unclassified_g__norank_f__Acidobacteriaceae__Subgroup_1_	OTU1514	0	0	0	0	0	4	0	0	0	0	1	0	0	0	0	4	0	0	0	0	9
d__Bacteria	k__norank	p__Firmicutes	c__Clostridia	o__Clostridiales	f__Lachnospiraceae	g__Acetitomaculum	s__uncultured_bacterium_g__Acetitomaculum	OTU1046	0	0	2	0	4	0	0	0	0	0	1	2	0	0	1	0	1	0	0	0	11
d__Bacteria	k__norank	p__Actinobacteria	c__Actinobacteria	o__Frankiales	f__Acidothermaceae	g__Acidothermus	s__uncultured_soil_bacterium_g__Acidothermus	OTU710	0	0	0	0	0	2	4	0	0	4	0	0	0	1	0	0	4	0	0	1	16
d__Bacteria	k__norank	p__Firmicutes	c__Clostridia	o__Clostridiales	f__Clostridiaceae_1	g__Clostridium_sensu_stricto_1	s__unclassified_g__Clostridium_sensu_stricto_1	OTU343	0	2	2	0	0	0	0	0	0	0	1	0	0	0	0	0	0	0	0	0	5
d__Bacteria	k__norank	p__Proteobacteria	c__Gammaproteobacteria	o__Cellvibrionales	f__Cellvibrionaceae	g__Cellvibrio	s__uncultured_bacterium_g__Cellvibrio	OTU907	1	0	0	2	0	0	0	0	0	2	0	0	1	2	0	0	0	0	0	0	8
d__Bacteria	k__norank	p__Actinobacteria	c__Actinobacteria	o__Propionibacteriales	f__Nocardioidaceae	g__unclassified_f__Nocardioidaceae	s__unclassified_f__Nocardioidaceae	OTU190	11	0	4	2	0	4	4	0	0	0	14	0	0	7	0	10	3	0	1	1	61
d__Bacteria	k__norank	p__Tenericutes	c__Mollicutes	o__Mycoplasmatales	f__Mycoplasmataceae	g__unclassified_f__Mycoplasmataceae	s__unclassified_f__Mycoplasmataceae	OTU1133	3	1	0	0	0	0	0	0	0	0	1	1	2	0	0	0	0	0	0	0	8
d__Bacteria	k__norank	p__Proteobacteria	c__Alphaproteobacteria	o__Rhodospirillales	f__Rhodospirillaceae	g__norank_f__Rhodospirillaceae	s__uncultured_Rhizobiaceae_bacterium_g__norank_f__Rhodospirillaceae	OTU1810	0	0	0	0	0	0	0	0	0	0	0	0	1	0	0	0	0	0	0	1	2
d__Bacteria	k__norank	p__Firmicutes	c__Clostridia	o__Clostridiales	f__Lachnospiraceae	g__unclassified_f__Lachnospiraceae	s__unclassified_f__Lachnospiraceae	OTU952	7	3	2	6	1	4	2	16	5	3	21	13	4	7	6	3	1	4	13	6	127
d__Bacteria	k__norank	p__Firmicutes	c__Clostridia	o__Clostridiales	f__Lachnospiraceae	g__unclassified_f__Lachnospiraceae	s__unclassified_f__Lachnospiraceae	OTU950	0	0	0	0	0	0	0	0	0	2	0	0	0	0	0	0	0	0	0	0	2
d__Bacteria	k__norank	p__Proteobacteria	c__Deltaproteobacteria	o__Oligoflexales	f__0319-6G20	g__norank_f__0319-6G20	s__unclassified_g__norank_f__0319-6G20	OTU504	0	0	0	0	0	2	0	0	0	0	0	0	0	0	0	1	1	0	0	0	4
d__Bacteria	k__norank	p__Proteobacteria	c__Alphaproteobacteria	o__Rhodospirillales	f__DA111	g__norank_f__DA111	s__uncultured_bacterium_g__norank_f__DA111	OTU1578	0	1	0	1	0	0	5	1	0	1	0	0	0	1	0	0	7	0	2	1	20
d__Bacteria	k__norank	p__Firmicutes	c__Clostridia	o__Clostridiales	f__Lachnospiraceae	g__norank_f__Lachnospiraceae	s__unclassified_g__norank_f__Lachnospiraceae	OTU861	275	656	79	28	17	33	308	233	20	84	384	86	584	32	67	37	50	39	98	771	3881
d__Bacteria	k__norank	p__Actinobacteria	c__Actinobacteria	o__Pseudonocardiales	f__Pseudonocardiaceae	g__Crossiella	s__uncultured_bacterium_g__Crossiella	OTU49	0	1	0	0	1	1	9	0	0	1	0	0	1	0	0	0	7	0	0	0	21
d__Bacteria	k__norank	p__Proteobacteria	c__Gammaproteobacteria	o__Thiotrichales	f__Thiotrichaceae	g__Beggiatoa	s__uncultured_bacterium_g__Beggiatoa	OTU89	0	1	0	0	0	0	0	0	0	0	0	2	0	0	0	0	0	0	0	0	3
d__Bacteria	k__norank	p__Firmicutes	c__Clostridia	o__Clostridiales	f__Clostridiaceae_1	g__Clostridium_sensu_stricto_1	s__Clostridium_sp._ND2	OTU460	185	41	30	18	30	20	87	18	8	26	25	8	11	2	7	3	45	11	2	9	586
d__Bacteria	k__norank	p__Firmicutes	c__Clostridia	o__Clostridiales	f__Ruminococcaceae	g__Ruminiclostridium	s__uncultured_bacterium_g__Ruminiclostridium	OTU774	6	1	2	1	1	2	6	8	2	0	8	6	4	1	3	3	3	6	28	2	93
d__Bacteria	k__norank	p__Proteobacteria	c__Betaproteobacteria	o__Nitrosomonadales	f__Nitrosomonadaceae	g__norank_f__Nitrosomonadaceae	s__unclassified_g__norank_f__Nitrosomonadaceae	OTU1829	2	0	0	0	0	0	1	0	0	2	3	2	1	0	0	0	1	0	0	3	15
d__Bacteria	k__norank	p__Bacteroidetes	c__Bacteroidia	o__Bacteroidales	f__Bacteroidales_S24-7_group	g__norank_f__Bacteroidales_S24-7_group	s__uncultured_Bacteroidales_bacterium_g__norank_f__Bacteroidales_S24-7_group	OTU298	17	9	10	19	8	13	5	34	43	14	29	46	11	18	24	13	15	12	60	4	404
d__Bacteria	k__norank	p__Proteobacteria	c__Alphaproteobacteria	o__Rhodospirillales	f__unclassified_o__Rhodospirillales	g__unclassified_o__Rhodospirillales	s__unclassified_o__Rhodospirillales	OTU263	0	0	2	0	0	0	0	0	0	0	0	0	1	0	0	0	0	0	0	0	3
d__Bacteria	k__norank	p__Proteobacteria	c__Deltaproteobacteria	o__Desulfurellales	f__Desulfurellaceae	g__H16	s__uncultured_Dongia_sp._g__H16	OTU1831	0	0	1	0	0	0	0	0	0	1	0	0	1	0	0	0	0	0	0	2	5
d__Bacteria	k__norank	p__Firmicutes	c__Clostridia	o__Clostridiales	f__Lachnospiraceae	g__norank_f__Lachnospiraceae	s__unclassified_g__norank_f__Lachnospiraceae	OTU466	9	6	100	3	66	7	4	2	1	16	0	5	10	1	4	1	1	4	5	1	246
d__Bacteria	k__norank	p__Armatimonadetes	c__Fimbriimonadia	o__Fimbriimonadales	f__Fimbriimonadaceae	g__norank_f__Fimbriimonadaceae	s__uncultured_bacterium_g__norank_f__Fimbriimonadaceae	OTU78	0	1	0	0	0	0	0	0	0	0	0	1	0	0	0	0	0	0	0	0	2
d__Bacteria	k__norank	p__Firmicutes	c__Clostridia	o__Clostridiales	f__Clostridiaceae_1	g__Clostridium_sensu_stricto_1	s__unclassified_g__Clostridium_sensu_stricto_1	OTU95	52	25	6	0	2	9	10	10	6	17	11	33	1	0	1	1	4	5	3	6	202
d__Bacteria	k__norank	p__Acidobacteria	c__Acidobacteria	o__Blastocatellales	f__Blastocatellaceae__Subgroup_4_	g__norank_f__Blastocatellaceae__Subgroup_4_	s__uncultured_bacterium_g__norank_f__Blastocatellaceae__Subgroup_4_	OTU108	0	1	0	0	0	1	0	0	0	0	0	0	0	0	0	0	0	1	0	1	4
d__Bacteria	k__norank	p__Acidobacteria	c__Acidobacteria	o__norank_c__Acidobacteria	f__norank_c__Acidobacteria	g__norank_c__Acidobacteria	s__uncultured_Acidobacteriales_bacterium_g__norank_c__Acidobacteria	OTU1301	0	0	0	0	0	0	3	1	0	0	0	0	1	0	0	0	1	0	0	0	6
d__Bacteria	k__norank	p__Actinobacteria	c__Actinobacteria	o__Solirubrobacterales	f__Gsoil-1167	g__norank_f__Gsoil-1167	s__uncultured_bacterium_g__norank_f__Gsoil-1167	OTU1449	0	0	1	0	0	1	0	0	0	0	0	0	0	0	0	1	0	0	0	0	3
d__Bacteria	k__norank	p__Proteobacteria	c__Betaproteobacteria	o__Nitrosomonadales	f__Nitrosomonadaceae	g__norank_f__Nitrosomonadaceae	s__uncultured_Rhodocyclaceae_bacterium_g__norank_f__Nitrosomonadaceae	OTU578	1	1	0	0	0	7	1	2	1	2	1	3	0	0	0	7	1	9	1	1	38
d__Bacteria	k__norank	p__Proteobacteria	c__Alphaproteobacteria	o__Rhodospirillales	f__Acetobacteraceae	g__unclassified_f__Acetobacteraceae	s__unclassified_f__Acetobacteraceae	OTU1811	0	0	0	0	0	0	0	0	0	9	0	0	0	0	0	0	0	0	0	9	18
d__Bacteria	k__norank	p__Firmicutes	c__Bacilli	o__Bacillales	f__Bacillaceae	g__Bacillus	s__Bacillus_gibsonii	OTU1796	0	0	1	0	0	0	0	0	0	1	0	0	0	1	0	1	0	0	0	1	5
d__Bacteria	k__norank	p__Firmicutes	c__Bacilli	o__Bacillales	f__Planococcaceae	g__Psychrobacillus	s__Psychrobacillus_psychrodurans_g__Psychrobacillus	OTU20	3	4	1	0	12	1	4	3	6	4	2	9	0	0	3	1	2	0	1	2	58
d__Bacteria	k__norank	p__Chloroflexi	c__S085	o__norank_c__S085	f__norank_c__S085	g__norank_c__S085	s__uncultured_bacterium_g__norank_c__S085	OTU14	0	6	0	0	0	0	0	0	0	0	0	4	0	0	0	0	0	0	0	0	10
d__Bacteria	k__norank	p__Proteobacteria	c__Gammaproteobacteria	o__Enterobacteriales	f__Enterobacteriaceae	g__Serratia	s__Serratia_marcescens	OTU470	4	6	2	1	1	0	1	3	0	2	2	6	2	4	0	0	0	4	0	3	41
d__Bacteria	k__norank	p__Bacteroidetes	c__Bacteroidia	o__Bacteroidales	f__Rikenellaceae	g__Alistipes	s__Faecalibacterium_prausnitzii_g__Alistipes	OTU899	1	1	5	1	1	23	8	3	10	190	1	0	1	2	0	1	0	0	3	8	259
d__Bacteria	k__norank	p__Proteobacteria	c__Gammaproteobacteria	o__Thiotrichales	f__Thiotrichaceae	g__Beggiatoa	s__endosymbiont_of_Nuclearia_sp._N	OTU1008	0	0	0	0	0	0	0	0	0	1	0	1	0	0	0	0	0	0	0	0	2
d__Bacteria	k__norank	p__Firmicutes	c__Clostridia	o__Clostridiales	f__Ruminococcaceae	g__unclassified_f__Ruminococcaceae	s__unclassified_f__Ruminococcaceae	OTU863	34	13	41	10	10	13	12	28	40	17	34	29	28	27	22	16	24	14	68	18	498
d__Bacteria	k__norank	p__Firmicutes	c__Clostridia	o__Clostridiales	f__Ruminococcaceae	g__unclassified_f__Ruminococcaceae	s__unclassified_f__Ruminococcaceae	OTU869	34	46	9	32	6	23	11	55	60	17	42	27	16	101	48	21	17	12	7	9	593
d__Bacteria	k__norank	p__Firmicutes	c__Erysipelotrichia	o__Erysipelotrichales	f__Erysipelotrichaceae	g__Allobaculum	s__unclassified_g__Allobaculum	OTU1069	1	6	0	2	1	6	1	7	17	3	16	128	8	3	9	4	7	316	37	9	581
d__Bacteria	k__norank	p__Firmicutes	c__Clostridia	o__Clostridiales	f__Ruminococcaceae	g__Anaerotruncus	s__uncultured_bacterium_g__Anaerotruncus	OTU820	11	4	7	8	4	27	5	10	11	8	13	16	16	10	15	16	7	3	25	32	248
d__Bacteria	k__norank	p__Gracilibacteria	c__norank_p__Gracilibacteria	o__norank_p__Gracilibacteria	f__norank_p__Gracilibacteria	g__norank_p__Gracilibacteria	s__unclassified_g__norank_p__Gracilibacteria	OTU1228	0	1	1	0	0	0	0	0	0	1	1	0	0	0	0	0	0	0	0	0	4
d__Bacteria	k__norank	p__Proteobacteria	c__Gammaproteobacteria	o__Xanthomonadales	f__Xanthomonadaceae	g__Vulcaniibacterium	s__uncultured_bacterium_g__Vulcaniibacterium	OTU1608	7	0	0	0	0	0	14	0	0	0	6	1	0	0	0	0	12	0	0	0	40
d__Bacteria	k__norank	p__Proteobacteria	c__Gammaproteobacteria	o__HTA4	f__norank_o__HTA4	g__norank_o__HTA4	s__unclassified_g__norank_o__HTA4	OTU195	3	0	0	0	0	0	0	0	0	0	0	1	1	0	0	0	0	0	0	0	5
d__Bacteria	k__norank	p__Bacteroidetes	c__Bacteroidia	o__Bacteroidales	f__Rikenellaceae	g__Alistipes	s__uncultured_bacterium_g__Alistipes	OTU883	28	18	92	89	14	98	41	14	58	288	18	49	23	18	41	12	22	9	63	25	1020
d__Bacteria	k__norank	p__Proteobacteria	c__Deltaproteobacteria	o__Myxococcales	f__BIrii41	g__norank_f__BIrii41	s__unclassified_g__norank_f__BIrii41	OTU200	4	3	1	2	1	0	0	0	0	2	8	4	6	1	0	0	1	1	0	6	40
d__Bacteria	k__norank	p__Actinobacteria	c__Actinobacteria	o__Propionibacteriales	f__Nocardioidaceae	g__Nocardioides	s__unclassified_g__Nocardioides	OTU620	0	1	3	1	0	12	32	15	18	0	4	0	0	2	0	5	37	10	24	0	164
d__Bacteria	k__norank	p__Firmicutes	c__Clostridia	o__Clostridiales	f__Ruminococcaceae	g__Ruminiclostridium_6	s__uncultured_bacterium_g__Ruminiclostridium_6	OTU497	0	0	11	4	2	23	3	0	0	1	1	0	2	1	0	1	4	0	0	0	53
d__Bacteria	k__norank	p__Proteobacteria	c__Alphaproteobacteria	o__Caulobacterales	f__Caulobacteraceae	g__Caulobacter	s__Caulobacter_sp._g__Caulobacter	OTU555	1	3	2	2	1	4	5	5	0	6	4	1	3	3	0	0	2	2	0	3	47
d__Bacteria	k__norank	p__Nitrospirae	c__Nitrospira	o__norank_c__Nitrospira	f__norank_c__Nitrospira	g__Nitrospira	s__unclassified_g__Nitrospira	OTU1492	1	0	0	0	0	0	0	0	0	0	0	0	0	0	0	1	0	0	0	0	2
d__Bacteria	k__norank	p__Spirochaetae	c__Spirochaetes	o__Spirochaetales	f__Leptospiraceae	g__Turneriella	s__Turneriella_parva_DSM_21527	OTU1009	0	0	1	1	0	0	0	0	0	0	0	2	0	0	0	0	0	0	0	0	4
d__Bacteria	k__norank	p__Cyanobacteria	c__Cyanobacteria	o__norank_c__Cyanobacteria	f__norank_c__Cyanobacteria	g__norank_c__Cyanobacteria	s__Bryum_argenteum_var._argenteum	OTU1198	0	4	0	0	0	0	1	2	0	1	0	6	0	0	0	0	1	0	0	1	16
d__Bacteria	k__norank	p__Bacteroidetes	c__Bacteroidia	o__Bacteroidales	f__Bacteroidales_S24-7_group	g__norank_f__Bacteroidales_S24-7_group	s__uncultured_bacterium_g__norank_f__Bacteroidales_S24-7_group	OTU884	32	35	124	177	83	98	170	48	277	558	48	178	50	26	44	23	39	350	205	36	2601
d__Bacteria	k__norank	p__Bacteroidetes	c__Bacteroidia	o__Bacteroidales	f__Bacteroidales_S24-7_group	g__norank_f__Bacteroidales_S24-7_group	s__uncultured_bacterium_g__norank_f__Bacteroidales_S24-7_group	OTU885	14	20	25	65	9	48	10	111	203	25	8	68	9	13	24	15	9	99	119	10	904
d__Bacteria	k__norank	p__Fibrobacteres	c__Fibrobacteria	o__Fibrobacterales	f__Fibrobacteraceae	g__possible_genus_04	s__uncultured_bacterium_g__possible_genus_04	OTU368	1	1	1	1	0	0	0	0	0	0	0	0	1	1	0	0	0	0	0	0	6
d__Bacteria	k__norank	p__Proteobacteria	c__Alphaproteobacteria	o__Caulobacterales	f__Caulobacteraceae	g__norank_f__Caulobacteraceae	s__unclassified_g__norank_f__Caulobacteraceae	OTU1837	0	0	0	1	0	0	0	0	0	2	0	2	0	0	0	0	0	0	0	3	8
d__Bacteria	k__norank	p__Firmicutes	c__Clostridia	o__Clostridiales	f__Lachnospiraceae	g__Lachnospiraceae_NK4A136_group	s__uncultured_Clostridiales_bacterium_g__Lachnospiraceae_NK4A136_group	OTU1866	860	244	652	67	60	57	130	528	180	908	508	110	224	167	125	75	133	87	203	3302	8620
d__Bacteria	k__norank	p__Firmicutes	c__Clostridia	o__Clostridiales	f__Ruminococcaceae	g__unclassified_f__Ruminococcaceae	s__unclassified_f__Ruminococcaceae	OTU525	0	0	0	0	0	1	0	1	0	0	0	1	0	0	0	0	0	0	0	0	3
d__Bacteria	k__norank	p__Proteobacteria	c__Alphaproteobacteria	o__Rhodospirillales	f__Acetobacteraceae	g__unclassified_f__Acetobacteraceae	s__unclassified_f__Acetobacteraceae	OTU1177	0	0	0	0	0	0	0	0	0	0	0	3	0	0	0	0	0	0	0	1	4
d__Bacteria	k__norank	p__Proteobacteria	c__Alphaproteobacteria	o__Rhodospirillales	f__Acetobacteraceae	g__Rubritepida	s__uncultured_bacterium_g__Rubritepida	OTU1408	0	0	0	0	0	0	3	1	4	0	0	0	0	0	5	0	1	0	4	0	18
d__Bacteria	k__norank	p__Proteobacteria	c__Alphaproteobacteria	o__Rhodospirillales	f__DA111	g__norank_f__DA111	s__uncultured_alpha_proteobacterium_g__norank_f__DA111	OTU1868	1	0	0	0	0	0	0	0	0	15	0	0	0	0	1	0	0	0	0	26	43
d__Bacteria	k__norank	p__Actinobacteria	c__Actinobacteria	o__Acidimicrobiales	f__norank_o__Acidimicrobiales	g__norank_o__Acidimicrobiales	s__uncultured_forest_soil_bacterium_g__norank	OTU851	0	0	0	0	0	0	5	0	1	1	0	1	0	0	0	0	7	0	0	0	15
d__Bacteria	k__norank	p__Proteobacteria	c__Alphaproteobacteria	o__Sphingomonadales	f__Sphingomonadaceae	g__Sandarakinorhabdus	s__unclassified_g__Sandarakinorhabdus	OTU452	0	0	0	1	30	0	0	1	0	0	0	0	0	0	27	0	0	1	0	1	61
d__Bacteria	k__norank	p__Acidobacteria	c__Acidobacteria	o__norank_c__Acidobacteria	f__norank_c__Acidobacteria	g__norank_c__Acidobacteria	s__unclassified_g__norank_c__Acidobacteria	OTU1697	0	1	5	3	0	7	12	6	5	11	2	2	2	0	0	2	6	9	8	5	86
d__Bacteria	k__norank	p__Firmicutes	c__Clostridia	o__Clostridiales	f__Lachnospiraceae	g__Epulopiscium	s__unclassified_g__Epulopiscium	OTU643	0	0	0	0	0	0	4	0	0	0	0	0	0	0	0	0	2	0	0	0	6
d__Bacteria	k__norank	p__Saccharibacteria	c__norank_p__Saccharibacteria	o__norank_p__Saccharibacteria	f__norank_p__Saccharibacteria	g__norank_p__Saccharibacteria	s__uncultured_Candidatus_Saccharibacteria_bacterium_g__norank_p__Saccharibacteria	OTU41	1	3	2	0	0	0	0	0	0	1	2	1	3	0	0	0	0	0	0	0	13
d__Bacteria	k__norank	p__Actinobacteria	c__Actinobacteria	o__norank_c__Actinobacteria	f__norank_c__Actinobacteria	g__norank_c__Actinobacteria	s__uncultured_Streptomyces_sp._g__norank	OTU540	0	0	0	0	0	2	0	0	0	0	0	0	0	0	0	0	0	0	0	0	2
d__Bacteria	k__norank	p__Actinobacteria	c__Actinobacteria	o__Acidimicrobiales	f__Acidimicrobiales_Incertae_Sedis	g__Candidatus_Microthrix	s__unclassified_g__Candidatus_Microthrix	OTU1507	2	0	3	3	0	5	1	0	1	1	0	2	0	1	0	6	0	0	0	1	26
d__Bacteria	k__norank	p__Acidobacteria	c__Acidobacteria	o__Blastocatellales	f__Blastocatellaceae__Subgroup_4_	g__11-24	s__uncultured_bacterium_g__11-24	OTU198	2	0	0	0	0	0	0	0	0	0	1	1	0	0	0	0	0	0	0	0	4
d__Bacteria	k__norank	p__Bacteroidetes	c__Bacteroidia	o__Bacteroidales	f__Prevotellaceae	g__Prevotella_9	s__unclassified_g__Prevotella_9	OTU1231	0	0	3	2	0	0	0	0	0	0	2	0	0	1	0	0	0	0	0	1	9
d__Bacteria	k__norank	p__Firmicutes	c__Clostridia	o__Clostridiales	f__Christensenellaceae	g__Christensenellaceae_R-7_group	s__unclassified_g__Christensenellaceae_R-7_group	OTU567	0	0	0	2	0	15	0	1	1	1	0	0	0	0	0	0	0	0	0	0	20
d__Bacteria	k__norank	p__Firmicutes	c__Clostridia	o__Clostridiales	f__Lachnospiraceae	g__unclassified_f__Lachnospiraceae	s__unclassified_f__Lachnospiraceae	OTU1083	22	6	11	7	4	9	10	436	12	14	60	9	19	39	124	24	10	20	16	32	884
d__Bacteria	k__norank	p__Tenericutes	c__Mollicutes	o__Mollicutes_RF9	f__norank_o__Mollicutes_RF9	g__norank_o__Mollicutes_RF9	s__unclassified_g__norank_o__Mollicutes_RF9	OTU312	0	5	1	0	0	0	1	0	0	1	0	0	0	0	0	0	0	0	0	0	8
d__Bacteria	k__norank	p__Proteobacteria	c__Alphaproteobacteria	o__Rhodospirillales	f__DA111	g__norank_f__DA111	s__uncultured_bacterium_g__norank_f__DA111	OTU1	0	2	1	0	0	1	3	0	0	2	0	0	0	0	0	0	1	0	0	1	11
d__Bacteria	k__norank	p__Actinobacteria	c__Actinobacteria	o__Micrococcales	f__Intrasporangiaceae	g__Tetrasphaera	s__uncultured_bacterium_g__Tetrasphaera	OTU838	1	0	1	3	0	0	13	8	23	0	0	0	1	3	0	0	9	7	17	0	86
d__Bacteria	k__norank	p__Actinobacteria	c__Actinobacteria	o__norank_c__Actinobacteria	f__norank_c__Actinobacteria	g__norank_c__Actinobacteria	s__uncultured_bacterium_g__norank_c__Actinobacteria	OTU223	1	0	0	0	0	0	0	1	0	1	0	0	0	0	0	0	0	0	0	0	3
d__Bacteria	k__norank	p__Firmicutes	c__Clostridia	o__Clostridiales	f__Lachnospiraceae	g__[Ruminococcus]_gauvreauii_group	s__Ruminococcus_gauvreauii	OTU255	0	1	16	0	1	1	2	1	0	0	0	0	0	0	0	0	0	0	0	0	22
d__Bacteria	k__norank	p__Firmicutes	c__Clostridia	o__Clostridiales	f__Lachnospiraceae	g__norank_f__Lachnospiraceae	s__uncultured_bacterium_g__norank_f__Lachnospiraceae	OTU979	2	16	7	1	2	0	1	1	0	0	0	6	0	0	6	1	0	0	2	2	47
d__Bacteria	k__norank	p__Proteobacteria	c__Betaproteobacteria	o__Nitrosomonadales	f__Nitrosomonadaceae	g__norank_f__Nitrosomonadaceae	s__unclassified_g__norank_f__Nitrosomonadaceae	OTU1632	2	3	3	0	0	3	0	0	0	1	3	3	1	1	0	0	0	3	0	1	24
d__Bacteria	k__norank	p__Proteobacteria	c__Betaproteobacteria	o__Burkholderiales	f__Burkholderiaceae	g__Ralstonia	s__Ralstonia_pickettii_g__Ralstonia	OTU1033	1	0	0	0	0	0	2	0	0	1	1	1	0	0	0	0	1	0	0	1	8
d__Bacteria	k__norank	p__Saccharibacteria	c__norank_p__Saccharibacteria	o__norank_p__Saccharibacteria	f__norank_p__Saccharibacteria	g__norank_p__Saccharibacteria	s__unclassified_g__norank_p__Saccharibacteria	OTU146	0	1	0	0	0	0	0	0	0	1	0	0	0	0	0	0	0	0	0	0	2
d__Bacteria	k__norank	p__Firmicutes	c__Clostridia	o__Clostridiales	f__Ruminococcaceae	g__Caproiciproducens	s__uncultured_bacterium_g__Caproiciproducens	OTU724	0	0	0	0	0	0	1	0	0	1	0	0	0	0	0	0	1	0	0	0	3
d__Bacteria	k__norank	p__Actinobacteria	c__Actinobacteria	o__Acidimicrobiales	f__norank_o__Acidimicrobiales	g__norank_o__Acidimicrobiales	s__uncultured_forest_soil_bacterium_g__norank	OTU678	0	0	0	0	0	7	3	0	0	1	0	0	0	1	0	3	6	1	2	0	24
d__Bacteria	k__norank	p__Acidobacteria	c__Acidobacteria	o__norank_c__Acidobacteria	f__norank_c__Acidobacteria	g__norank_c__Acidobacteria	s__unclassified_g__norank_c__Acidobacteria	OTU1434	0	0	0	0	0	7	0	0	0	0	0	1	0	0	0	3	0	1	0	0	12
d__Bacteria	k__norank	p__Firmicutes	c__Clostridia	o__Clostridiales	f__Ruminococcaceae	g__Ruminococcaceae_UCG-014	s__unclassified_g__Ruminococcaceae_UCG-014	OTU1746	13	45	209	70	15	280	17	13	13	22	4	68	18	11	9	37	6	10	45	5	910
d__Bacteria	k__norank	p__Proteobacteria	c__Betaproteobacteria	o__Neisseriales	f__Neisseriaceae	g__Vogesella	s__Vogesella_perlucida	OTU1635	0	0	0	2	13	0	1	0	0	0	0	1	0	1	6	0	0	2	1	0	27
d__Bacteria	k__norank	p__Firmicutes	c__Clostridia	o__Clostridiales	f__Ruminococcaceae	g__Ruminococcaceae_UCG-014	s__unclassified_g__Ruminococcaceae_UCG-014	OTU1742	10	27	15	12	16	66	17	14	307	11	12	82	9	6	18	25	11	49	131	13	851
d__Bacteria	k__norank	p__Firmicutes	c__Clostridia	o__Clostridiales	f__Ruminococcaceae	g__Ruminococcaceae_UCG-014	s__unclassified_g__Ruminococcaceae_UCG-014	OTU1743	17	23	604	49	22	23	17	45	21	28	8	48	58	10	10	9	17	63	64	11	1147
d__Bacteria	k__norank	p__Verrucomicrobia	c__Verrucomicrobiae	o__Verrucomicrobiales	f__Verrucomicrobiaceae	g__norank_f__Verrucomicrobiaceae	s__uncultured_Verrucomicrobia_bacterium_g__norank_f__Verrucomicrobiaceae	OTU93	0	2	0	0	0	0	0	0	0	0	0	0	0	0	0	0	0	0	0	0	2
d__Bacteria	k__norank	p__Verrucomicrobia	c__Spartobacteria	o__Chthoniobacterales	f__DA101_soil_group	g__norank_f__DA101_soil_group	s__unclassified_g__norank_f__DA101_soil_group	OTU1623	1	0	0	0	0	0	6	0	0	0	0	2	0	0	0	0	8	1	1	1	20
d__Bacteria	k__norank	p__Proteobacteria	c__Alphaproteobacteria	o__Rhizobiales	f__Hyphomicrobiaceae	g__Rhodomicrobium	s__uncultured_bacterium_g__Rhodomicrobium	OTU1613	0	0	0	0	0	2	0	0	0	0	0	0	1	0	0	0	1	1	0	0	5
d__Bacteria	k__norank	p__Bacteroidetes	c__Bacteroidia	o__Bacteroidales	f__Bacteroidales_S24-7_group	g__norank_f__Bacteroidales_S24-7_group	s__unclassified_g__norank_f__Bacteroidales_S24-7_group	OTU117	16	10	6	20	3	11	8	79	46	6	21	16	7	28	19	1	4	26	37	4	368
d__Bacteria	k__norank	p__Firmicutes	c__Clostridia	o__Clostridiales	f__Lachnospiraceae	g__norank_f__Lachnospiraceae	s__unclassified_g__norank_f__Lachnospiraceae	OTU645	370	621	352	365	629	1005	2049	250	276	1007	316	270	581	112	174	601	441	501	286	388	10594
d__Bacteria	k__norank	p__Actinobacteria	c__Actinobacteria	o__Coriobacteriales	f__Coriobacteriaceae	g__unclassified_f__Coriobacteriaceae	s__unclassified_f__Coriobacteriaceae	OTU379	232	441	344	283	3546	408	2980	217	153	404	73	109	120	51	259	209	215	252	139	568	11003
d__Bacteria	k__norank	p__Acidobacteria	c__Acidobacteria	o__Solibacterales	f__Solibacteraceae__Subgroup_3_	g__Candidatus_Solibacter	s__unclassified_g__Candidatus_Solibacter	OTU1569	0	0	3	0	0	0	4	0	0	2	0	0	0	0	0	1	6	0	0	3	19
d__Bacteria	k__norank	p__Proteobacteria	c__Betaproteobacteria	o__Nitrosomonadales	f__Nitrosomonadaceae	g__norank_f__Nitrosomonadaceae	s__unclassified_g__norank_f__Nitrosomonadaceae	OTU712	2	3	3	0	0	2	8	7	1	10	1	6	0	0	0	2	7	3	0	2	57
d__Bacteria	k__norank	p__Actinobacteria	c__Actinobacteria	o__Streptomycetales	f__Streptomycetaceae	g__Streptomyces	s__Streptomyces_mutabilis	OTU918	0	0	0	0	1	0	3	0	0	1	1	0	0	0	0	0	1	0	0	1	8
d__Bacteria	k__norank	p__Bacteroidetes	c__Flavobacteriia	o__Flavobacteriales	f__Cryomorphaceae	g__Fluviicola	s__unclassified_g__Fluviicola	OTU1558	0	0	0	0	0	0	1	0	0	0	0	0	0	0	0	0	1	0	1	0	3
d__Bacteria	k__norank	p__Proteobacteria	c__Deltaproteobacteria	o__NB1-j	f__norank_o__NB1-j	g__norank_o__NB1-j	s__uncultured_proteobacterium_g__norank_o__NB1-j	OTU1304	0	0	0	0	0	0	0	1	0	0	1	0	1	0	0	0	0	1	0	0	4
d__Bacteria	k__norank	p__Actinobacteria	c__Actinobacteria	o__Corynebacteriales	f__Nocardiaceae	g__Nocardia	s__Nocardia_asteroides	OTU392	0	0	0	2	2	0	3	0	0	0	0	0	0	0	2	0	1	0	0	0	10
d__Bacteria	k__norank	p__Firmicutes	c__Bacilli	o__Lactobacillales	f__Leuconostocaceae	g__Weissella	s__unclassified_g__Weissella	OTU426	1	0	0	0	1	0	1	0	0	0	0	0	0	0	0	0	0	0	0	0	3
d__Bacteria	k__norank	p__Firmicutes	c__Clostridia	o__Clostridiales	f__Lachnospiraceae	g__Lachnospiraceae_NK4A136_group	s__unclassified_g__Lachnospiraceae_NK4A136_group	OTU1494	14	8	6	117	6	6	45	22	7	21	17	4	1	16	38	2	8	3	0	14	355
d__Bacteria	k__norank	p__Bacteroidetes	c__Sphingobacteriia	o__Sphingobacteriales	f__Sphingobacteriaceae	g__Sphingobacterium	s__unclassified_g__Sphingobacterium	OTU1239	1	0	3	0	0	0	0	0	0	0	4	0	0	0	0	0	0	0	0	0	8
d__Bacteria	k__norank	p__Firmicutes	c__Clostridia	o__Clostridiales	f__Ruminococcaceae	g__Ruminiclostridium_5	s__unclassified_g__Ruminiclostridium_5	OTU1111	99	50	46	160	52	36	58	100	51	55	119	100	98	139	205	51	84	60	65	75	1703
d__Bacteria	k__norank	p__Actinobacteria	c__Actinobacteria	o__Micrococcales	f__Microbacteriaceae	g__unclassified_f__Microbacteriaceae	s__unclassified_f__Microbacteriaceae	OTU427	26	9	19	11	7	9	79	16	14	6	28	5	9	10	4	7	63	22	16	2	362
d__Bacteria	k__norank	p__Proteobacteria	c__Betaproteobacteria	o__Burkholderiales	f__Oxalobacteraceae	g__Janthinobacterium	s__unclassified_g__Janthinobacterium	OTU1255	4	2	3	0	0	0	0	1	0	1	4	8	0	0	0	1	1	0	0	0	25
d__Bacteria	k__norank	p__Actinobacteria	c__Actinobacteria	o__Rubrobacterales	f__Rubrobacteriaceae	g__Rubrobacter	s__unclassified_g__Rubrobacter	OTU1067	0	8	0	1	0	0	0	0	0	0	0	11	0	0	0	0	1	1	1	2	25
d__Bacteria	k__norank	p__Proteobacteria	c__Alphaproteobacteria	o__Rhodospirillales	f__unclassified_o__Rhodospirillales	g__unclassified_o__Rhodospirillales	s__unclassified_o__Rhodospirillales	OTU917	0	0	0	0	0	1	0	1	0	4	0	0	0	1	0	0	0	0	0	1	8
d__Bacteria	k__norank	p__Actinobacteria	c__Actinobacteria	o__Acidimicrobiales	f__norank_o__Acidimicrobiales	g__norank_o__Acidimicrobiales	s__unclassified_g__norank_o__Acidimicrobiales	OTU1644	1	1	0	0	0	4	3	2	1	2	1	1	0	1	0	1	2	2	0	1	23
d__Bacteria	k__norank	p__Chlorobi	c__Chlorobia	o__Chlorobiales	f__OPB56	g__norank_f__OPB56	s__unclassified_g__norank_f__OPB56	OTU588	0	0	0	0	0	2	0	0	0	0	0	0	1	0	0	0	0	0	0	0	3
d__Bacteria	k__norank	p__Proteobacteria	c__Alphaproteobacteria	o__Alphaproteobacteria_Incertae_Sedis	f__norank_o__Alphaproteobacteria_Incertae_Sedis	g__norank_o__Alphaproteobacteria_Incertae_Sedis	s__uncultured_bacterium_g__norank_o__Alphaproteobacteria_Incertae_Sedis	OTU934	0	1	0	0	0	0	0	0	0	2	0	0	0	0	0	0	0	0	0	0	3
d__Bacteria	k__norank	p__Firmicutes	c__Negativicutes	o__Selenomonadales	f__Veillonellaceae	g__Propionispira	s__uncultured_bacterium_g__Propionispira	OTU296	1	1	6	3	0	0	0	0	0	0	5	0	2	0	1	1	0	0	0	1	21
d__Bacteria	k__norank	p__Proteobacteria	c__Deltaproteobacteria	o__Myxococcales	f__BIrii41	g__norank_f__BIrii41	s__uncultured_bacterium_g__norank_f__BIrii41	OTU1045	0	1	0	0	0	0	0	0	0	0	0	2	0	0	0	0	0	0	0	0	3
d__Bacteria	k__norank	p__Firmicutes	c__Bacilli	o__Bacillales	f__Bacillaceae	g__Pseudogracilibacillus	s__uncultured_bacterium_g__Pseudogracilibacillus	OTU1645	0	0	0	0	0	0	0	0	0	0	0	0	1	1	0	0	1	3	1	1	8
d__Bacteria	k__norank	p__Proteobacteria	c__Deltaproteobacteria	o__Oligoflexales	f__0319-6G20	g__norank_f__0319-6G20	s__uncultured_bacterium_g__norank_f__0319-6G20	OTU244	1	1	0	2	0	0	0	0	0	0	0	1	0	1	0	0	1	0	1	0	8
d__Bacteria	k__norank	p__Firmicutes	c__Clostridia	o__Clostridiales	f__Lachnospiraceae	g__Lachnoclostridium	s__unclassified_g__Lachnoclostridium	OTU1163	434	157	41	42	44	110	148	490	109	139	199	90	49	153	332	202	61	52	58	99	3009
d__Bacteria	k__norank	p__Proteobacteria	c__Alphaproteobacteria	o__Rhizobiales	f__Rhizobiales_Incertae_Sedis	g__Rhizomicrobium	s__uncultured_bacterium_g__Rhizomicrobium	OTU560	0	0	0	0	0	2	0	0	0	1	0	0	0	0	0	1	0	0	0	0	4
d__Bacteria	k__norank	p__Acidobacteria	c__Acidobacteria	o__norank_c__Acidobacteria	f__norank_c__Acidobacteria	g__norank_c__Acidobacteria	s__uncultured_Acidobacteriales_bacterium_g__norank_c__Acidobacteria	OTU1205	0	5	0	0	0	0	0	0	0	0	0	15	0	0	0	0	0	0	0	0	20
d__Bacteria	k__norank	p__Actinobacteria	c__Actinobacteria	o__Coriobacteriales	f__Coriobacteriaceae	g__unclassified_f__Coriobacteriaceae	s__unclassified_f__Coriobacteriaceae	OTU1723	0	0	0	0	2	0	0	0	0	0	0	0	0	0	0	0	0	1	1	0	4
d__Bacteria	k__norank	p__Proteobacteria	c__Alphaproteobacteria	o__Rhodospirillales	f__Rhodospirillaceae	g__norank_f__Rhodospirillaceae	s__uncultured_bacterium_g__norank_f__Rhodospirillaceae	OTU283	2	1	3	0	0	1	3	1	0	5	3	2	0	4	0	3	5	3	0	7	43
d__Bacteria	k__norank	p__Firmicutes	c__Erysipelotrichia	o__Erysipelotrichales	f__Erysipelotrichaceae	g__norank_f__Erysipelotrichaceae	s__unclassified_g__norank_f__Erysipelotrichaceae	OTU1253	56	6	30	15	14	9	14	7	8	40	131	21	41	48	19	30	54	21	31	134	729
d__Bacteria	k__norank	p__Proteobacteria	c__Deltaproteobacteria	o__Oligoflexales	f__Oligoflexaceae	g__norank_f__Oligoflexaceae	s__unclassified_g__norank_f__Oligoflexaceae	OTU1263	0	0	0	0	0	0	0	0	0	0	2	0	1	0	0	0	0	0	0	0	3
d__Bacteria	k__norank	p__Proteobacteria	c__Gammaproteobacteria	o__unclassified_c__Gammaproteobacteria	f__unclassified_c__Gammaproteobacteria	g__unclassified_c__Gammaproteobacteria	s__unclassified_c__Gammaproteobacteria	OTU423	0	0	0	1	0	0	0	0	0	1	0	0	0	0	0	0	0	0	0	0	2
d__Bacteria	k__norank	p__Bacteroidetes	c__Sphingobacteriia	o__Sphingobacteriales	f__env.OPS_17	g__norank_f__env.OPS_17	s__uncultured_Bacteroidetes_bacterium_g__norank_f__env.OPS_17	OTU212	2	1	1	1	0	1	1	0	0	1	1	1	0	0	0	1	1	0	0	2	14
d__Bacteria	k__norank	p__Firmicutes	c__Clostridia	o__Clostridiales	f__Lachnospiraceae	g__Marvinbryantia	s__unclassified_g__Marvinbryantia	OTU677	8	3	161	52	1	2	6	7	7	4	3	4	24	5	1	6	2	93	4	5	398
d__Bacteria	k__norank	p__Proteobacteria	c__Betaproteobacteria	o__unclassified_c__Betaproteobacteria	f__unclassified_c__Betaproteobacteria	g__unclassified_c__Betaproteobacteria	s__unclassified_c__Betaproteobacteria	OTU43	1	4	3	0	0	0	0	0	0	3	4	6	1	0	0	1	0	0	0	6	29
d__Bacteria	k__norank	p__Gemmatimonadetes	c__Gemmatimonadetes	o__Gemmatimonadales	f__Gemmatimonadaceae	g__norank_f__Gemmatimonadaceae	s__uncultured_bacterium_g__norank_f__Gemmatimonadaceae	OTU563	0	1	0	0	0	2	1	2	1	0	0	0	0	0	0	3	3	1	1	2	17
d__Bacteria	k__norank	p__Firmicutes	c__Clostridia	o__Clostridiales	f__Clostridiaceae_1	g__Clostridium_sensu_stricto_13	s__unclassified_g__Clostridium_sensu_stricto_13	OTU1038	0	5	0	0	0	1	0	0	0	0	1	3	0	0	0	1	0	0	0	0	11
d__Bacteria	k__norank	p__Gemmatimonadetes	c__Gemmatimonadetes	o__Gemmatimonadales	f__Gemmatimonadaceae	g__norank_f__Gemmatimonadaceae	s__unclassified_g__norank_f__Gemmatimonadaceae	OTU1027	4	13	0	0	0	0	1	0	0	2	2	7	0	0	0	0	0	0	0	3	32
d__Bacteria	k__norank	p__Bacteroidetes	c__Cytophagia	o__Cytophagales	f__Cytophagaceae	g__Rudanella	s__unclassified_g__Rudanella	OTU1625	0	0	0	0	0	0	0	1	0	0	0	0	0	0	0	0	0	1	0	0	2
d__Bacteria	k__norank	p__Proteobacteria	c__Alphaproteobacteria	o__Rhizobiales	f__Rhizobiales_Incertae_Sedis	g__Bauldia	s__uncultured_bacterium_g__Bauldia	OTU718	0	0	0	0	0	3	4	0	0	4	2	0	1	0	0	1	0	1	1	1	18
d__Bacteria	k__norank	p__Firmicutes	c__Clostridia	o__Clostridiales	f__Ruminococcaceae	g__Ruminococcaceae_UCG-014	s__gut_metagenome_g__Ruminococcaceae_UCG-014	OTU1053	8	38	57	7	12	50	19	19	67	4	32	461	47	32	26	35	34	123	293	41	1405
d__Bacteria	k__norank	p__Verrucomicrobia	c__Verrucomicrobiae	o__Verrucomicrobiales	f__Verrucomicrobiaceae	g__norank_f__Verrucomicrobiaceae	s__Verrucomicrobia_bacterium_SCGC_AAA027-I19	OTU145	1	1	0	0	0	0	0	0	0	0	3	1	0	0	0	0	0	0	0	0	6
d__Bacteria	k__norank	p__Proteobacteria	c__Alphaproteobacteria	o__Rhodospirillales	f__unclassified_o__Rhodospirillales	g__unclassified_o__Rhodospirillales	s__unclassified_o__Rhodospirillales	OTU1479	0	0	0	0	0	4	0	0	0	0	0	0	0	0	0	4	0	0	0	0	8
d__Bacteria	k__norank	p__Deferribacteres	c__Deferribacteres	o__Deferribacterales	f__Deferribacteraceae	g__Mucispirillum	s__uncultured_bacterium_g__Mucispirillum	OTU421	200	213	852	499	321	145	358	227	79	428	1014	296	1653	470	210	982	1254	1030	682	9304	20217
d__Bacteria	k__norank	p__Acidobacteria	c__Acidobacteria	o__Acidobacteriales	f__Acidobacteriaceae__Subgroup_1_	g__unclassified_f__Acidobacteriaceae__Subgroup_1_	s__unclassified_f__Acidobacteriaceae__Subgroup_1_	OTU1841	0	0	0	1	0	2	10	5	2	13	2	1	0	0	0	3	16	5	5	13	78
d__Bacteria	k__norank	p__Actinobacteria	c__Actinobacteria	o__Acidimicrobiales	f__Acidimicrobiaceae	g__norank_f__Acidimicrobiaceae	s__uncultured_bacterium_g__norank_f__Acidimicrobiaceae	OTU1533	0	0	2	0	0	4	0	3	0	0	3	0	0	0	0	3	1	1	0	1	18
d__Bacteria	k__norank	p__Proteobacteria	c__Betaproteobacteria	o__Burkholderiales	f__Oxalobacteraceae	g__Undibacterium	s__unclassified_g__Undibacterium	OTU344	0	0	1	1	0	0	0	0	0	0	0	0	1	1	0	0	0	0	0	0	4
d__Bacteria	k__norank	p__Proteobacteria	c__Betaproteobacteria	o__Rhodocyclales	f__Rhodocyclaceae	g__Uliginosibacterium	s__uncultured_bacterium_g__Uliginosibacterium	OTU1208	0	1	0	0	0	0	0	0	0	3	3	2	2	0	1	0	0	0	0	0	12
d__Bacteria	k__norank	p__Bacteroidetes	c__Bacteroidia	o__Bacteroidales	f__Bacteroidales_S24-7_group	g__norank_f__Bacteroidales_S24-7_group	s__uncultured_bacterium_g__norank_f__Bacteroidales_S24-7_group	OTU894	12	26	149	89	19	47	40	35	254	146	7	267	15	10	13	4	21	196	136	4	1490
d__Bacteria	k__norank	p__Firmicutes	c__Clostridia	o__Clostridiales	f__Clostridiaceae_1	g__Clostridium_sensu_stricto_12	s__Clostridium_scatologenes	OTU1206	1	0	0	0	0	0	0	0	0	0	0	2	1	0	0	0	0	0	0	2	6
d__Bacteria	k__norank	p__Firmicutes	c__Clostridia	o__Clostridiales	f__Lachnospiraceae	g__unclassified_f__Lachnospiraceae	s__unclassified_f__Lachnospiraceae	OTU551	297	28	40	87	34	292	45	466	68	177	403	94	174	247	411	684	124	59	878	414	5022
d__Bacteria	k__norank	p__Bacteroidetes	c__Sphingobacteriia	o__Sphingobacteriales	f__Chitinophagaceae	g__norank_f__Chitinophagaceae	s__uncultured_bacterium_g__norank_f__Chitinophagaceae	OTU1273	2	0	0	1	0	0	0	0	0	0	1	0	1	0	0	1	0	0	0	1	7
d__Bacteria	k__norank	p__Firmicutes	c__Clostridia	o__Clostridiales	f__Lachnospiraceae	g__norank_f__Lachnospiraceae	s__uncultured_bacterium_g__norank_f__Lachnospiraceae	OTU1212	0	0	0	2	1	1	1	1	0	0	3	1	0	5	0	31	0	0	0	0	46
d__Bacteria	k__norank	p__Firmicutes	c__Clostridia	o__Clostridiales	f__Ruminococcaceae	g__Ruminococcaceae_UCG-005	s__uncultured_Clostridiales_bacterium_g__Ruminococcaceae_UCG-005	OTU1487	14	19	11	7	4	76	11	87	87	38	30	57	9	32	21	116	20	11	87	22	759
d__Bacteria	k__norank	p__Acidobacteria	c__Acidobacteria	o__Solibacterales	f__Solibacteraceae__Subgroup_3_	g__Bryobacter	s__uncultured_bacterium_g__Bryobacter	OTU1869	0	0	0	1	0	0	0	0	0	1	0	0	0	0	0	1	2	0	0	1	6
d__Bacteria	k__norank	p__Acidobacteria	c__Acidobacteria	o__Solibacterales	f__Solibacteraceae__Subgroup_3_	g__Candidatus_Solibacter	s__uncultured_Acidobacteria_bacterium_g__Candidatus_Solibacter	OTU1724	1	0	0	0	0	0	2	0	2	2	0	0	0	0	0	1	1	0	1	1	11
d__Bacteria	k__norank	p__Firmicutes	c__Clostridia	o__Clostridiales	f__Family_XIII	g__[Eubacterium]_nodatum_group	s__unclassified_g__[Eubacterium]_nodatum_group	OTU1093	12	15	72	26	16	43	19	42	89	64	12	17	10	12	6	10	6	8	10	21	510
d__Bacteria	k__norank	p__Proteobacteria	c__Betaproteobacteria	o__Burkholderiales	f__Burkholderiaceae	g__Burkholderia-Paraburkholderia	s__Burkholderia_symbiont_of_Cavelerius_saccharivorus	OTU901	0	0	0	0	0	0	1	0	0	1	0	1	0	0	0	0	4	0	1	0	8
d__Bacteria	k__norank	p__Acidobacteria	c__Acidobacteria	o__Solibacterales	f__Solibacteraceae__Subgroup_3_	g__Bryobacter	s__uncultured_bacterium_g__Bryobacter	OTU694	0	0	0	0	0	0	2	0	0	1	0	0	0	0	0	0	0	0	0	0	3
d__Bacteria	k__norank	p__Chlorobi	c__Chlorobia	o__Chlorobiales	f__OPB56	g__norank_f__OPB56	s__uncultured_Chlorobi_bacterium_g__norank_f__OPB56	OTU1413	0	0	0	0	2	0	0	0	0	0	0	0	0	0	3	0	0	1	0	0	6
d__Bacteria	k__norank	p__Actinobacteria	c__Actinobacteria	o__Acidimicrobiales	f__Acidimicrobiales_Incertae_Sedis	g__Candidatus_Microthrix	s__unclassified_g__Candidatus_Microthrix	OTU1720	0	0	0	3	0	1	0	1	3	0	0	0	0	3	0	1	0	0	3	0	15
d__Bacteria	k__norank	p__Gemmatimonadetes	c__Gemmatimonadetes	o__Gemmatimonadales	f__Gemmatimonadaceae	g__norank_f__Gemmatimonadaceae	s__uncultured_bacterium_g__norank_f__Gemmatimonadaceae	OTU1592	0	0	0	0	0	0	1	0	0	0	0	0	0	0	0	0	2	0	0	0	3
d__Bacteria	k__norank	p__Firmicutes	c__Clostridia	o__Clostridiales	f__Ruminococcaceae	g__Ruminococcaceae_UCG-005	s__uncultured_Clostridiales_bacterium_g__Ruminococcaceae_UCG-005	OTU638	1	1	7	2	1	6	2	0	9	2	2	1	4	6	3	11	8	5	10	8	89
d__Bacteria	k__norank	p__Acidobacteria	c__Acidobacteria	o__Solibacterales	f__Solibacteraceae__Subgroup_3_	g__Bryobacter	s__Acidobacteria_bacterium_LX128	OTU974	0	1	0	0	0	0	0	0	0	0	0	3	0	0	0	0	0	0	0	0	4
d__Bacteria	k__norank	p__Proteobacteria	c__Betaproteobacteria	o__TRA3-20	f__norank_o__TRA3-20	g__norank_o__TRA3-20	s__uncultured_beta_proteobacterium_g__norank_o__TRA3-20	OTU31	0	6	0	0	0	0	0	0	0	0	1	2	2	0	0	0	0	0	0	1	12
d__Bacteria	k__norank	p__Proteobacteria	c__Alphaproteobacteria	o__Caulobacterales	f__Hyphomonadaceae	g__Hyphomonas	s__uncultured_bacterium_g__Hyphomonas	OTU1175	0	1	0	0	0	0	0	0	0	0	0	1	0	0	0	0	0	0	0	0	2
d__Bacteria	k__norank	p__Actinobacteria	c__Actinobacteria	o__Micrococcales	f__Microbacteriaceae	g__Agromyces	s__uncultured_bacterium_g__Agromyces	OTU639	0	0	0	0	0	0	1	0	2	0	0	0	0	0	0	0	1	0	3	0	7
d__Bacteria	k__norank	p__Proteobacteria	c__Gammaproteobacteria	o__Cellvibrionales	f__Cellvibrionaceae	g__Cellvibrio	s__uncultured_Cellvibrio_sp._g__Cellvibrio	OTU991	5	4	8	0	0	0	0	0	0	3	2	4	3	0	0	0	0	0	0	1	30
d__Bacteria	k__norank	p__Firmicutes	c__Clostridia	o__Clostridiales	f__Christensenellaceae	g__norank_f__Christensenellaceae	s__uncultured_bacterium_g__norank_f__Christensenellaceae	OTU1237	0	0	1	0	0	2	0	0	1	1	3	2	1	3	0	1	0	0	1	0	16
d__Bacteria	k__norank	p__Firmicutes	c__Clostridia	o__Clostridiales	f__Christensenellaceae	g__Christensenellaceae_R-7_group	s__uncultured_bacterium_g__Christensenellaceae_R-7_group	OTU682	0	0	1	0	0	4	1	0	1	0	0	1	0	0	0	0	1	0	0	0	9
d__Bacteria	k__norank	p__Chloroflexi	c__Gitt-GS-136	o__norank_c__Gitt-GS-136	f__norank_c__Gitt-GS-136	g__norank_c__Gitt-GS-136	s__unclassified_g__norank_c__Gitt-GS-136	OTU1219	1	0	1	0	0	0	1	0	0	1	2	1	0	0	0	0	0	0	0	1	8
d__Bacteria	k__norank	p__Bacteroidetes	c__Sphingobacteriia	o__Sphingobacteriales	f__Sphingobacteriaceae	g__Pedobacter	s__unclassified_g__Pedobacter	OTU592	0	0	0	1	0	1	0	0	0	0	0	0	0	1	0	0	0	0	0	0	3
d__Bacteria	k__norank	p__Firmicutes	c__Clostridia	o__Clostridiales	f__Ruminococcaceae	g__Ruminococcaceae_UCG-010	s__unclassified_g__Ruminococcaceae_UCG-010	OTU274	5	1	3	2	0	3	2	0	0	5	1	2	3	0	0	0	0	0	0	1	28
d__Bacteria	k__norank	p__Actinobacteria	c__Actinobacteria	o__Catenulisporales	f__Catenulisporaceae	g__Catenulispora	s__Catenulispora_fulva	OTU919	0	0	1	0	0	0	1	0	0	3	0	0	0	0	0	0	0	1	0	3	9
d__Bacteria	k__norank	p__Proteobacteria	c__Alphaproteobacteria	o__Rickettsiales	f__Rickettsiales_Incertae_Sedis	g__norank_f__Rickettsiales_Incertae_Sedis	s__uncultured_bacterium_g__norank_f__Rickettsiales_Incertae_Sedis	OTU130	0	2	0	0	0	0	0	0	0	0	0	1	0	0	0	0	0	0	0	1	4
d__Bacteria	k__norank	p__Tenericutes	c__Mollicutes	o__Mollicutes_RF9	f__norank_o__Mollicutes_RF9	g__norank_o__Mollicutes_RF9	s__uncultured_bacterium_g__norank_o__Mollicutes_RF9	OTU1264	0	0	2	0	0	0	0	0	1	0	1	1	4	1	1	0	0	0	2	0	13
d__Bacteria	k__norank	p__Bacteroidetes	c__Bacteroidia	o__Bacteroidales	f__Rikenellaceae	g__Alistipes	s__Alistipes_indistinctus_YIT_12060	OTU126	1	1	1	1	0	2	0	0	0	0	0	1	0	0	0	0	0	0	1	0	8
d__Bacteria	k__norank	p__Bacteroidetes	c__Flavobacteriia	o__Flavobacteriales	f__NS9_marine_group	g__norank_f__NS9_marine_group	s__uncultured_Bacteroidetes_bacterium_g__norank_f__NS9_marine_group	OTU446	0	0	0	15	25	0	0	0	0	0	0	0	0	9	31	0	0	0	0	0	80
d__Bacteria	k__norank	p__Actinobacteria	c__Actinobacteria	o__unclassified_c__Actinobacteria	f__unclassified_c__Actinobacteria	g__unclassified_c__Actinobacteria	s__unclassified_c__Actinobacteria	OTU977	0	3	0	0	0	0	0	0	0	0	0	2	0	0	0	0	0	0	0	0	5
d__Bacteria	k__norank	p__Acidobacteria	c__Acidobacteria	o__Acidobacteriales	f__Acidobacteriaceae__Subgroup_1_	g__unclassified_f__Acidobacteriaceae__Subgroup_1_	s__unclassified_f__Acidobacteriaceae__Subgroup_1_	OTU647	1	1	2	0	0	2	15	8	27	23	2	3	1	0	0	0	13	8	24	22	152
d__Bacteria	k__norank	p__Proteobacteria	c__Alphaproteobacteria	o__Sphingomonadales	f__Sphingomonadaceae	g__unclassified_f__Sphingomonadaceae	s__unclassified_f__Sphingomonadaceae	OTU1143	25	3	14	2	14	46	30	66	212	3	26	1	13	1	17	39	19	62	262	3	858
d__Bacteria	k__norank	p__Proteobacteria	c__Alphaproteobacteria	o__Rhodospirillales	f__Rhodospirillaceae	g__norank_f__Rhodospirillaceae	s__uncultured_Acetobacteraceae_bacterium_g__norank_f__Rhodospirillaceae	OTU1076	0	30	1	0	0	0	0	0	3	0	0	20	0	0	2	0	0	1	1	0	58
d__Bacteria	k__norank	p__Bacteroidetes	c__Sphingobacteriia	o__Sphingobacteriales	f__PHOS-HE51	g__norank_f__PHOS-HE51	s__uncultured_Sphingobacteriales_bacterium_g__norank_f__PHOS-HE51	OTU1564	0	0	0	0	0	0	0	0	0	0	0	0	0	1	0	0	1	0	0	0	2
d__Bacteria	k__norank	p__Firmicutes	c__Clostridia	o__Clostridiales	f__Lachnospiraceae	g__[Eubacterium]_ventriosum_group	s__uncultured_organism_g__[Eubacterium]_ventriosum_group	OTU1136	8	7	19	54	3	100	21	13	34	8	9	17	11	5	6	16	7	16	81	12	447
d__Bacteria	k__norank	p__Proteobacteria	c__Deltaproteobacteria	o__Myxococcales	f__mle1-27	g__norank_f__mle1-27	s__unclassified_g__norank_f__mle1-27	OTU893	0	0	0	0	0	0	0	0	0	3	0	0	0	0	0	0	0	0	0	0	3
d__Bacteria	k__norank	p__Bacteroidetes	c__Sphingobacteriia	o__Sphingobacteriales	f__Chitinophagaceae	g__Taibaiella	s__uncultured_bacterium_g__Taibaiella	OTU1611	0	0	0	0	0	3	1	2	0	0	0	0	0	0	0	3	3	0	0	0	12
d__Bacteria	k__norank	p__Firmicutes	c__Clostridia	o__Clostridiales	f__Lachnospiraceae	g__Tyzzerella_4	s__uncultured_organism_g__Tyzzerella_4	OTU1453	1	1	0	0	0	1	2	41	0	7	43	21	18	19	24	18	14	554	23	24	811
d__Bacteria	k__norank	p__Acidobacteria	c__Acidobacteria	o__Acidobacteriales	f__Acidobacteriaceae__Subgroup_1_	g__norank_f__Acidobacteriaceae__Subgroup_1_	s__uncultured_bacterium_g__norank_f__Acidobacteriaceae__Subgroup_1_	OTU1506	0	0	0	0	0	1	0	1	0	2	0	0	1	0	0	3	0	1	0	3	12
d__Bacteria	k__norank	p__Firmicutes	c__Clostridia	o__Clostridiales	f__Lachnospiraceae	g__Roseburia	s__uncultured_Clostridiales_bacterium_g__Roseburia	OTU1624	81	41	26	102	28	34	562	72	130	42	214	66	20	101	150	50	75	19	257	43	2113
d__Bacteria	k__norank	p__Actinobacteria	c__Actinobacteria	o__Corynebacteriales	f__Nocardiaceae	g__Rhodococcus	s__Rhodococcus_erythropolis	OTU1384	3	1	0	1	0	0	2	0	1	1	1	0	0	1	2	1	2	0	1	4	21
d__Bacteria	k__norank	p__Firmicutes	c__Clostridia	o__Clostridiales	f__Lachnospiraceae	g__Blautia	s__unclassified_g__Blautia	OTU1100	4	8	27	8	7	1	2	6	2	1	10	25	21	6	4	4	6	84	0	2	228
d__Bacteria	k__norank	p__Fibrobacteres	c__Fibrobacteria	o__Fibrobacterales	f__Fibrobacteraceae	g__norank_f__Fibrobacteraceae	s__bacterium_enrichment_culture_clone_auto5_4W	OTU70	0	1	0	0	0	0	0	0	0	0	0	1	0	0	0	0	0	0	0	0	2
d__Bacteria	k__norank	p__Acidobacteria	c__Acidobacteria	o__norank_c__Acidobacteria	f__norank_c__Acidobacteria	g__norank_c__Acidobacteria	s__uncultured_bacterium_KM3-18-F8	OTU1288	0	0	1	1	0	1	0	3	0	1	2	0	1	1	0	0	0	2	0	1	14
d__Bacteria	k__norank	p__Firmicutes	c__Clostridia	o__Clostridiales	f__Clostridiaceae_1	g__Fonticella	s__uncultured_bacterium_g__Fonticella	OTU391	1	1	0	1	0	0	0	0	0	0	1	0	2	0	0	0	0	0	0	2	8
d__Bacteria	k__norank	p__Proteobacteria	c__Alphaproteobacteria	o__Rickettsiales	f__Rickettsiales_Incertae_Sedis	g__norank_f__Rickettsiales_Incertae_Sedis	s__uncultured_bacterium_g__norank_f__Rickettsiales_Incertae_Sedis	OTU221	1	0	0	0	0	0	0	0	0	1	0	0	0	0	0	0	0	0	0	0	2
d__Bacteria	k__norank	p__Firmicutes	c__Clostridia	o__Clostridiales	f__Lachnospiraceae	g__Lachnospiraceae_UCG-001	s__uncultured_bacterium_g__Lachnospiraceae_UCG-001	OTU1155	296	32	73	327	19	18	165	12	81	18	253	76	172	77	91	77	1146	51	1995	99	5078
d__Bacteria	k__norank	p__Firmicutes	c__Erysipelotrichia	o__Erysipelotrichales	f__Erysipelotrichaceae	g__Candidatus_Stoquefichus	s__uncultured_bacterium_g__Candidatus_Stoquefichus	OTU1703	1	1	0	0	0	0	0	0	2	0	0	0	0	1	0	1	0	1	7	0	14
d__Bacteria	k__norank	p__Proteobacteria	c__Deltaproteobacteria	o__Desulfurellales	f__Desulfurellaceae	g__H16	s__unclassified_g__H16	OTU1203	0	1	0	1	0	0	0	1	0	1	1	6	0	0	0	0	0	0	0	0	11
d__Bacteria	k__norank	p__Saccharibacteria	c__norank_p__Saccharibacteria	o__norank_p__Saccharibacteria	f__norank_p__Saccharibacteria	g__norank_p__Saccharibacteria	s__uncultured_gamma_proteobacterium_g__norank_p__Saccharibacteria	OTU1543	0	0	0	0	0	3	0	1	0	0	0	0	0	0	0	8	0	0	0	0	12
d__Bacteria	k__norank	p__Firmicutes	c__Bacilli	o__Lactobacillales	f__Carnobacteriaceae	g__Atopostipes	s__uncultured_bacterium_g__Atopostipes	OTU1652	0	1	3	0	0	4	3	2	0	1	4	0	1	1	1	1	10	10	7	1	50
d__Bacteria	k__norank	p__Proteobacteria	c__Alphaproteobacteria	o__Sphingomonadales	f__Sphingomonadaceae	g__Sphingomonas	s__unclassified_g__Sphingomonas	OTU1725	10	6	9	7	0	6	26	13	8	2	11	8	9	1	4	4	18	11	9	5	167
d__Bacteria	k__norank	p__Bacteroidetes	c__Bacteroidia	o__Bacteroidales	f__Porphyromonadaceae	g__Butyricimonas	s__Butyricimonas_virosa	OTU714	0	1	2	0	0	0	4	0	4	14	0	0	0	0	0	0	0	0	0	1	26
d__Bacteria	k__norank	p__Firmicutes	c__Clostridia	o__Clostridiales	f__Ruminococcaceae	g__Anaerotruncus	s__unclassified_g__Anaerotruncus	OTU709	124	87	82	86	30	111	61	149	71	36	121	242	121	90	59	55	183	62	259	84	2113
d__Bacteria	k__norank	p__Acidobacteria	c__Acidobacteria	o__Solibacterales	f__Solibacteraceae__Subgroup_3_	g__Bryobacter	s__unclassified_g__Bryobacter	OTU692	0	0	3	0	0	1	5	0	0	4	0	0	1	0	0	0	4	0	1	1	20
d__Bacteria	k__norank	p__Bacteroidetes	c__Bacteroidia	o__Bacteroidales	f__Porphyromonadaceae	g__Odoribacter	s__unclassified_g__Odoribacter	OTU752	752	17	23	95	24	10	17	281	33	102	183	32	144	3592	374	26	32	49	54	463	6303
d__Bacteria	k__norank	p__Proteobacteria	c__Betaproteobacteria	o__Burkholderiales	f__Comamonadaceae	g__Ramlibacter	s__uncultured_bacterium_g__Ramlibacter	OTU740	0	0	0	0	2	0	0	1	0	0	0	0	0	0	0	0	0	3	0	0	6
d__Bacteria	k__norank	p__Firmicutes	c__Clostridia	o__Clostridiales	f__Lachnospiraceae	g__Tyzzerella	s__uncultured_bacterium_g__Tyzzerella	OTU635	77	67	30	15	15	49	29	35	132	42	25	92	22	15	19	17	39	14	105	13	852
d__Bacteria	k__norank	p__Actinobacteria	c__Actinobacteria	o__Corynebacteriales	f__Corynebacteriaceae	g__Lawsonella	s__uncultured_bacterium_g__Lawsonella	OTU1314	0	0	2	0	0	0	0	0	0	0	0	0	1	0	1	0	0	0	0	0	4
d__Bacteria	k__norank	p__Actinobacteria	c__Actinobacteria	o__Propionibacteriales	f__Nocardioidaceae	g__Nocardioides	s__uncultured_organism_g__Nocardioides	OTU419	0	1	0	2	0	3	0	0	0	0	1	0	0	3	0	1	0	0	0	0	11
d__Bacteria	k__norank	p__Firmicutes	c__Clostridia	o__Clostridiales	f__Ruminococcaceae	g__Anaerotruncus	s__uncultured_bacterium_g__Anaerotruncus	OTU1142	27	172	41	17	55	157	97	140	20	132	18	76	35	13	18	154	131	34	59	340	1736
d__Bacteria	k__norank	p__Acidobacteria	c__Acidobacteria	o__norank_c__Acidobacteria	f__norank_c__Acidobacteria	g__norank_c__Acidobacteria	s__unclassified_g__norank_c__Acidobacteria	OTU807	1	0	1	0	0	0	8	14	1	10	0	2	0	0	0	1	5	3	3	8	57
d__Bacteria	k__norank	p__Firmicutes	c__Clostridia	o__Clostridiales	f__Lachnospiraceae	g__Lachnospiraceae_NK4A136_group	s__unclassified_g__Lachnospiraceae_NK4A136_group	OTU1312	61	5	72	17	11	6	116	15	0	3	54	1	51	5	4	2	3	6	3	0	435
d__Bacteria	k__norank	p__Actinobacteria	c__Actinobacteria	o__Acidimicrobiales	f__unclassified_o__Acidimicrobiales	g__unclassified_o__Acidimicrobiales	s__unclassified_o__Acidimicrobiales	OTU1566	2	2	0	0	0	2	4	0	0	1	0	0	0	1	0	1	2	0	0	0	15
d__Bacteria	k__norank	p__Proteobacteria	c__Gammaproteobacteria	o__Legionellales	f__Coxiellaceae	g__Aquicella	s__uncultured_proteobacterium_g__Aquicella	OTU1748	0	0	0	0	0	0	0	0	0	0	0	1	0	0	0	0	0	0	0	1	2
d__Bacteria	k__norank	p__Actinobacteria	c__Actinobacteria	o__Acidimicrobiales	f__norank_o__Acidimicrobiales	g__norank_o__Acidimicrobiales	s__uncultured_bacterium_g__norank_o__Acidimicrobiales	OTU1779	0	0	0	0	0	0	0	0	0	0	0	0	1	0	0	0	1	0	0	3	5
d__Bacteria	k__norank	p__Actinobacteria	c__Actinobacteria	o__Micrococcales	f__Dermabacteraceae	g__Brachybacterium	s__Brachybacterium_paraconglomeratum	OTU1699	0	2	1	0	0	0	1	5	1	1	1	0	0	0	0	1	5	3	4	1	26
d__Bacteria	k__norank	p__Bacteroidetes	c__Bacteroidia	o__Bacteroidales	f__Prevotellaceae	g__Prevotellaceae_UCG-001	s__uncultured_bacterium_g__Prevotellaceae_UCG-001	OTU1321	0	0	1	0	0	0	0	0	0	0	0	0	3	0	0	0	0	0	0	0	4
d__Bacteria	k__norank	p__Firmicutes	c__Clostridia	o__Clostridiales	f__Lachnospiraceae	g__unclassified_f__Lachnospiraceae	s__unclassified_f__Lachnospiraceae	OTU46	7	8	7	6	4	10	14	409	10	8	0	0	1	1	0	1	1	14	0	0	501
d__Bacteria	k__norank	p__Firmicutes	c__Clostridia	o__Clostridiales	f__Lachnospiraceae	g__Roseburia	s__mouse_gut_metagenome_g__Roseburia	OTU366	0	0	0	4	0	0	1	0	1	0	0	0	0	0	0	0	0	0	0	0	6
d__Bacteria	k__norank	p__Firmicutes	c__Clostridia	o__Clostridiales	f__Family_XIII	g__Family_XIII_AD3011_group	s__unclassified_g__Family_XIII_AD3011_group	OTU839	0	0	1	1	0	2	0	0	3	0	0	0	0	0	0	0	0	0	0	0	7
d__Bacteria	k__norank	p__Firmicutes	c__Clostridia	o__Clostridiales	f__Lachnospiraceae	g__unclassified_f__Lachnospiraceae	s__unclassified_f__Lachnospiraceae	OTU42	4	2	1	1	0	1	0	73	0	3	0	0	0	0	0	0	0	3	0	1	89
d__Bacteria	k__norank	p__Proteobacteria	c__Alphaproteobacteria	o__Rhizobiales	f__Methylobacteriaceae	g__Methylobacterium	s__Methylobacterium_fujisawaense	OTU139	19	4	5	1	0	3	4	1	0	3	11	2	5	5	1	1	9	6	1	4	85
d__Bacteria	k__norank	p__Firmicutes	c__Clostridia	o__Clostridiales	f__Lachnospiraceae	g__Roseburia	s__unclassified_g__Roseburia	OTU1217	1839	2392	498	5142	539	1751	5390	4443	1086	7884	3163	663	233	857	838	6065	595	481	694	1578	46131
d__Bacteria	k__norank	p__Proteobacteria	c__Gammaproteobacteria	o__Enterobacteriales	f__Enterobacteriaceae	g__Edwardsiella	s__uncultured_bacterium_g__Edwardsiella	OTU397	0	0	0	4	0	0	0	0	0	0	0	0	0	6	1	0	0	0	0	0	11
d__Bacteria	k__norank	p__Firmicutes	c__Clostridia	o__Clostridiales	f__Ruminococcaceae	g__Ruminococcaceae_UCG-013	s__uncultured_bacterium_g__Ruminococcaceae_UCG-013	OTU1587	0	0	0	0	0	0	0	0	0	2	0	0	1	4	1	0	2	0	2	0	12
d__Bacteria	k__norank	p__Firmicutes	c__Clostridia	o__Clostridiales	f__Ruminococcaceae	g__Ruminiclostridium_6	s__uncultured_bacterium_g__Ruminiclostridium_6	OTU1162	26	9	25	20	16	19	5	42	8	12	26	24	101	94	111	16	18	17	27	136	752
d__Bacteria	k__norank	p__Firmicutes	c__Clostridia	o__Clostridiales	f__Christensenellaceae	g__norank_f__Christensenellaceae	s__unclassified_g__norank_f__Christensenellaceae	OTU270	1	2	2	2	0	2	0	0	1	0	2	2	1	0	0	1	0	0	3	0	19
d__Bacteria	k__norank	p__Proteobacteria	c__Betaproteobacteria	o__Rhodocyclales	f__Rhodocyclaceae	g__norank_f__Rhodocyclaceae	s__unclassified_g__norank_f__Rhodocyclaceae	OTU81	0	6	0	0	0	0	0	0	0	0	0	6	0	0	0	0	0	0	0	0	12
d__Bacteria	k__norank	p__Firmicutes	c__Clostridia	o__Clostridiales	f__Clostridiales_vadinBB60_group	g__norank_f__Clostridiales_vadinBB60_group	s__uncultured_bacterium_g__norank_f__Clostridiales_vadinBB60_group	OTU1735	0	0	0	0	0	0	0	1	0	1	0	0	0	0	1	0	0	0	1	0	4
d__Bacteria	k__norank	p__Proteobacteria	c__Deltaproteobacteria	o__Desulfurellales	f__Desulfurellaceae	g__H16	s__uncultured_delta_proteobacterium_g__H16	OTU277	0	0	2	0	0	0	0	0	0	0	1	0	0	0	0	0	0	1	0	1	5
d__Bacteria	k__norank	p__unclassified_k__norank	c__unclassified_k__norank	o__unclassified_k__norank	f__unclassified_k__norank	g__unclassified_k__norank	s__unclassified_k__norank	OTU188	7	21	0	0	0	0	0	0	0	0	0	0	1	0	2	0	0	0	0	1	32
d__Bacteria	k__norank	p__Proteobacteria	c__Deltaproteobacteria	o__Myxococcales	f__mle1-27	g__norank_f__mle1-27	s__unclassified_g__norank_f__mle1-27	OTU962	0	0	0	0	0	0	0	0	0	2	0	0	0	0	0	0	0	0	0	1	3
d__Bacteria	k__norank	p__Deinococcus-Thermus	c__Deinococci	o__Deinococcales	f__Deinococcaceae	g__Deinococcus	s__unclassified_g__Deinococcus	OTU110	4	15	4	12	0	6	3	8	5	2	3	23	5	5	0	7	1	11	8	1	123
d__Bacteria	k__norank	p__Firmicutes	c__Clostridia	o__Clostridiales	f__Lachnospiraceae	g__Lachnospiraceae_NK4A136_group	s__unclassified_g__Lachnospiraceae_NK4A136_group	OTU1557	33	22	28	194	60	107	40	636	84	26	69	47	27	152	1174	706	106	60	30	73	3674
d__Bacteria	k__norank	p__Proteobacteria	c__Alphaproteobacteria	o__Rhizobiales	f__Roseiarcaceae	g__Roseiarcus	s__unclassified_g__Roseiarcus	OTU1634	1	1	0	0	0	0	0	0	1	2	1	1	1	0	0	0	3	3	1	2	17
d__Bacteria	k__norank	p__Proteobacteria	c__Alphaproteobacteria	o__Rhizobiales	f__Hyphomicrobiaceae	g__Hyphomicrobium	s__unclassified_g__Hyphomicrobium	OTU1153	10	7	10	0	0	2	0	0	0	9	10	8	7	2	1	2	0	1	1	11	81
d__Bacteria	k__norank	p__Bacteroidetes	c__Flavobacteriia	o__Flavobacteriales	f__Flavobacteriaceae	g__Flavobacterium	s__Flavobacterium_fontis	OTU1419	0	0	0	0	20	0	0	0	0	0	0	0	0	1	25	0	0	0	0	0	46
d__Bacteria	k__norank	p__Firmicutes	c__Clostridia	o__Clostridiales	f__Lachnospiraceae	g__norank_f__Lachnospiraceae	s__unclassified_g__norank_f__Lachnospiraceae	OTU1745	93	33	16	17	11	29	10	140	85	17	100	109	46	58	32	43	88	21	152	54	1154
d__Bacteria	k__norank	p__Proteobacteria	c__Betaproteobacteria	o__Nitrosomonadales	f__Nitrosomonadaceae	g__norank_f__Nitrosomonadaceae	s__unclassified_g__norank_f__Nitrosomonadaceae	OTU723	0	0	0	0	0	0	5	0	0	0	0	0	0	0	0	0	6	1	0	0	12
d__Bacteria	k__norank	p__Verrucomicrobia	c__Spartobacteria	o__Chthoniobacterales	f__Xiphinematobacteraceae	g__Candidatus_Xiphinematobacter	s__unclassified_g__Candidatus_Xiphinematobacter	OTU698	0	0	1	0	0	0	2	1	0	1	0	0	0	0	0	0	2	1	2	2	12
d__Bacteria	k__norank	p__Proteobacteria	c__Alphaproteobacteria	o__Rickettsiales	f__Rickettsiaceae	g__norank_f__Rickettsiaceae	s__uncultured_bacterium_g__norank_f__Rickettsiaceae	OTU910	0	0	0	0	0	0	0	0	0	2	0	1	0	0	0	0	0	0	0	1	4
d__Bacteria	k__norank	p__Tenericutes	c__Mollicutes	o__Mycoplasmatales	f__Mycoplasmataceae	g__Mycoplasma	s__Mycoplasma_iguanae	OTU526	0	0	0	0	0	4	0	0	0	0	0	0	0	0	0	8	0	0	0	0	12
d__Bacteria	k__norank	p__Proteobacteria	c__Deltaproteobacteria	o__Oligoflexales	f__Oligoflexaceae	g__norank_f__Oligoflexaceae	s__uncultured_bacterium_g__norank_f__Oligoflexaceae	OTU1249	3	0	0	0	0	0	0	0	0	0	2	1	1	0	0	0	0	0	0	0	7
d__Bacteria	k__norank	p__Proteobacteria	c__Gammaproteobacteria	o__Legionellales	f__Coxiellaceae	g__Aquicella	s__uncultured_bacterium_g__Aquicella	OTU1768	2	0	2	0	0	0	0	0	0	3	1	2	0	1	0	0	0	0	0	1	12
d__Bacteria	k__norank	p__Cyanobacteria	c__Cyanobacteria	o__SubsectionIII	f__FamilyI_o__SubsectionIII	g__norank_f__FamilyI_o__SubsectionIII	s__uncultured_cyanobacterium_g__norank_f__FamilyI_o__SubsectionIII	OTU953	0	0	0	0	0	0	0	0	0	1	0	0	0	0	0	0	0	0	0	1	2
d__Bacteria	k__norank	p__Proteobacteria	c__Deltaproteobacteria	o__Myxococcales	f__Blfdi19	g__norank_f__Blfdi19	s__uncultured_Firmicutes_bacterium_g__norank_f__Blfdi19	OTU1798	0	0	0	0	0	1	0	0	0	2	0	0	1	0	0	0	2	0	0	4	10
d__Bacteria	k__norank	p__Proteobacteria	c__Deltaproteobacteria	o__NB1-j	f__norank_o__NB1-j	g__norank_o__NB1-j	s__uncultured_soil_bacterium_g__norank_o__NB1-j	OTU1691	0	0	0	0	0	0	0	0	0	0	0	0	0	0	0	0	0	2	0	1	3
d__Bacteria	k__norank	p__Proteobacteria	c__Betaproteobacteria	o__TRA3-20	f__norank_o__TRA3-20	g__norank_o__TRA3-20	s__unclassified_g__norank_o__TRA3-20	OTU18	0	2	0	0	0	0	0	0	0	0	0	1	0	2	4	0	0	0	0	1	10
d__Bacteria	k__norank	p__Bacteroidetes	c__Bacteroidia	o__Bacteroidales	f__Bacteroidaceae	g__Bacteroides	s__unclassified_g__Bacteroides	OTU252	0	0	2	0	0	0	0	0	0	1	0	0	0	0	0	0	0	0	0	0	3
d__Bacteria	k__norank	p__Verrucomicrobia	c__OPB35_soil_group	o__unclassified_c__OPB35_soil_group	f__unclassified_c__OPB35_soil_group	g__unclassified_c__OPB35_soil_group	s__unclassified_c__OPB35_soil_group	OTU700	0	0	0	0	0	0	1	0	0	0	0	0	0	0	0	0	2	0	0	0	3
d__Bacteria	k__norank	p__Proteobacteria	c__Gammaproteobacteria	o__X35	f__norank_o__X35	g__norank_o__X35	s__uncultured_bacterium_g__norank_o__X35	OTU135	3	1	1	0	0	0	0	0	0	1	0	0	0	0	0	0	0	0	0	2	8
d__Bacteria	k__norank	p__Proteobacteria	c__Alphaproteobacteria	o__Rhodobacterales	f__Rhodobacteraceae	g__Rhodobacter	s__unclassified_g__Rhodobacter	OTU1193	15	5	7	52	16	0	1	1	3	20	8	21	7	33	17	1	2	2	6	15	232
d__Bacteria	k__norank	p__Firmicutes	c__Clostridia	o__Clostridiales	f__Ruminococcaceae	g__Ruminiclostridium_1	s__uncultured_organism_g__Ruminiclostridium_1	OTU1197	0	0	0	0	0	4	1	0	2	0	0	1	0	0	0	1	0	0	0	0	9
d__Bacteria	k__norank	p__Proteobacteria	c__Alphaproteobacteria	o__Rhizobiales	f__Rhizobiales_Incertae_Sedis	g__Phreatobacter	s__uncultured_alpha_proteobacterium_g__Phreatobacter	OTU362	0	0	0	1	0	0	0	0	0	0	0	0	1	0	0	0	0	0	0	0	2
d__Bacteria	k__norank	p__Firmicutes	c__Clostridia	o__Clostridiales	f__Lachnospiraceae	g__unclassified_f__Lachnospiraceae	s__unclassified_f__Lachnospiraceae	OTU403	0	0	3	18	0	0	0	1	1	3	0	0	0	1	0	0	1	3	0	1	32
d__Bacteria	k__norank	p__Acidobacteria	c__Acidobacteria	o__Blastocatellales	f__Blastocatellaceae__Subgroup_4_	g__norank_f__Blastocatellaceae__Subgroup_4_	s__unclassified_g__norank_f__Blastocatellaceae__Subgroup_4_	OTU131	3	10	1	1	0	0	0	0	1	0	0	9	1	0	0	1	0	0	0	0	27
d__Bacteria	k__norank	p__Saccharibacteria	c__norank_p__Saccharibacteria	o__norank_p__Saccharibacteria	f__norank_p__Saccharibacteria	g__norank_p__Saccharibacteria	s__uncultured_bacterium_g__norank_p__Saccharibacteria	OTU183	3	0	5	0	0	24	0	0	0	0	5	0	4	0	0	9	1	0	0	0	51
d__Bacteria	k__norank	p__Bacteroidetes	c__Bacteroidia	o__Bacteroidales	f__Rikenellaceae	g__Alistipes	s__uncultured_bacterium_g__Alistipes	OTU1266	23	2	7	9	6	16	5	30	13	46	50	6	6	79	5	8	24	10	25	44	414
d__Bacteria	k__norank	p__Actinobacteria	c__Actinobacteria	o__Gaiellales	f__Gaiellaceae	g__Gaiella	s__uncultured_bacterium_g__Gaiella	OTU558	2	0	1	0	0	6	0	1	0	1	3	0	1	0	0	2	0	2	0	2	21
d__Bacteria	k__norank	p__Cyanobacteria	c__Cyanobacteria	o__Obscuribacterales	f__norank_o__Obscuribacterales	g__norank_o__Obscuribacterales	s__uncultured_bacterium_g__norank_o__Obscuribacterales	OTU148	0	1	0	0	0	0	0	1	0	0	0	0	0	0	0	0	0	0	0	1	3
d__Bacteria	k__norank	p__Proteobacteria	c__Alphaproteobacteria	o__Rhizobiales	f__Xanthobacteraceae	g__Pseudolabrys	s__uncultured_bacterium_g__Pseudolabrys	OTU1765	2	2	2	2	0	5	0	2	0	1	4	4	1	1	0	1	2	3	0	6	38
d__Bacteria	k__norank	p__Proteobacteria	c__Betaproteobacteria	o__Burkholderiales	f__Comamonadaceae	g__unclassified_f__Comamonadaceae	s__unclassified_f__Comamonadaceae	OTU329	14	0	12	0	0	0	0	0	0	0	16	0	14	0	0	0	0	0	0	0	56
d__Bacteria	k__norank	p__GAL15	c__norank_p__GAL15	o__norank_p__GAL15	f__norank_p__GAL15	g__norank_p__GAL15	s__uncultured_Firmicutes_bacterium_g__norank_p__GAL15	OTU1783	0	0	0	0	0	3	0	0	0	3	0	0	1	0	1	1	0	0	0	4	13
d__Bacteria	k__norank	p__Acidobacteria	c__Acidobacteria	o__norank_c__Acidobacteria	f__norank_c__Acidobacteria	g__norank_c__Acidobacteria	s__uncultured_bacterium_KF-JG30-18	OTU511	0	0	1	0	0	4	0	1	0	0	0	0	0	0	0	1	0	1	0	0	8
d__Bacteria	k__norank	p__Proteobacteria	c__Alphaproteobacteria	o__Rhizobiales	f__JG35-K1-AG5	g__norank_f__JG35-K1-AG5	s__uncultured_bacterium_g__norank_f__JG35-K1-AG5	OTU513	12	9	12	2	0	5	0	0	0	12	10	11	10	2	0	4	0	0	0	15	104
d__Bacteria	k__norank	p__Proteobacteria	c__Alphaproteobacteria	o__Rhodospirillales	f__Rhodospirillaceae	g__norank_f__Rhodospirillaceae	s__gut_metagenome_g__norank_f__Rhodospirillaceae	OTU607	0	0	0	0	0	3	0	0	0	0	0	0	0	0	0	0	0	0	0	0	3
d__Bacteria	k__norank	p__Proteobacteria	c__Deltaproteobacteria	o__Oligoflexales	f__Oligoflexaceae	g__norank_f__Oligoflexaceae	s__unclassified_g__norank_f__Oligoflexaceae	OTU1277	0	0	0	0	0	0	0	0	0	1	1	0	0	0	0	0	0	0	0	0	2
d__Bacteria	k__norank	p__Proteobacteria	c__Gammaproteobacteria	o__Xanthomonadales	f__unclassified_o__Xanthomonadales	g__unclassified_o__Xanthomonadales	s__unclassified_o__Xanthomonadales	OTU601	0	0	0	0	0	4	0	0	0	0	0	0	0	1	0	4	0	1	0	0	10
d__Bacteria	k__norank	p__Firmicutes	c__Clostridia	o__Clostridiales	f__Lachnospiraceae	g__Lachnoclostridium	s__unclassified_g__Lachnoclostridium	OTU658	145	190	22	10	36	20	70	87	49	145	101	27	15	57	324	16	24	22	58	55	1473
d__Bacteria	k__norank	p__Bacteroidetes	c__Bacteroidia	o__Bacteroidales	f__Bacteroidales_S24-7_group	g__norank_f__Bacteroidales_S24-7_group	s__unclassified_g__norank_f__Bacteroidales_S24-7_group	OTU821	6	11	268	67	22	14	34	11	41	10	1	111	10	5	3	5	10	62	31	3	725
d__Bacteria	k__norank	p__Bacteroidetes	c__Bacteroidia	o__Bacteroidales	f__Bacteroidales_S24-7_group	g__norank_f__Bacteroidales_S24-7_group	s__unclassified_g__norank_f__Bacteroidales_S24-7_group	OTU822	28	13	73	101	13	272	13	45	248	15	31	218	16	14	12	13	20	251	131	7	1534
d__Bacteria	k__norank	p__Bacteroidetes	c__Sphingobacteriia	o__Sphingobacteriales	f__Chitinophagaceae	g__norank_f__Chitinophagaceae	s__unclassified_g__norank_f__Chitinophagaceae	OTU150	1	6	0	0	0	0	0	0	0	0	0	5	2	0	0	0	0	0	0	0	14
d__Bacteria	k__norank	p__Proteobacteria	c__Betaproteobacteria	o__SC-I-84	f__norank_o__SC-I-84	g__norank_o__SC-I-84	s__unclassified_g__norank_o__SC-I-84	OTU1575	0	1	0	0	0	0	2	2	0	4	1	0	0	0	0	0	4	0	0	2	16
d__Bacteria	k__norank	p__Cyanobacteria	c__Cyanobacteria	o__Gastranaerophilales	f__norank_o__Gastranaerophilales	g__norank_o__Gastranaerophilales	s__uncultured_bacterium_g__norank_o__Gastranaerophilales	OTU514	2	1	0	2	1	4	1	4	8	1	0	0	0	1	0	0	0	1	0	1	27
d__Bacteria	k__norank	p__Proteobacteria	c__Alphaproteobacteria	o__Rhizobiales	f__Xanthobacteraceae	g__Variibacter	s__Variibacter_gotjawalensis	OTU495	6	0	4	6	0	17	2	0	0	0	7	0	4	4	3	11	0	0	1	1	66
d__Bacteria	k__norank	p__Firmicutes	c__Clostridia	o__Clostridiales	f__Lachnospiraceae	g__unclassified_f__Lachnospiraceae	s__unclassified_f__Lachnospiraceae	OTU1471	588	219	50	206	79	66	63	1095	151	92	698	601	127	763	925	307	185	96	113	168	6592
d__Bacteria	k__norank	p__Actinobacteria	c__Actinobacteria	o__Coriobacteriales	f__Coriobacteriaceae	g__norank_f__Coriobacteriaceae	s__uncultured_Coriobacteriales_bacterium	OTU857	0	0	1	0	0	0	0	0	2	1	0	0	0	0	0	1	0	1	0	0	6
d__Bacteria	k__norank	p__Proteobacteria	c__Gammaproteobacteria	o__Enterobacteriales	f__Enterobacteriaceae	g__Morganella	s__Morganella_morganii_subsp._morganii_g__Morganella	OTU741	0	1	0	1	0	291	0	2	5	0	0	1	1	0	0	195	1	6	4	2	510
d__Bacteria	k__norank	p__Proteobacteria	c__Betaproteobacteria	o__Burkholderiales	f__Alcaligenaceae	g__Sutterella	s__unclassified_g__Sutterella	OTU409	8	12	31	12	7	16	8	7	7	11	11	15	13	4	11	6	10	19	42	7	257
d__Bacteria	k__norank	p__unclassified_k__norank	c__unclassified_k__norank	o__unclassified_k__norank	f__unclassified_k__norank	g__unclassified_k__norank	s__unclassified_k__norank	OTU622	0	1	0	0	0	0	3	0	0	3	0	0	0	0	0	0	4	0	0	0	11
d__Bacteria	k__norank	p__Firmicutes	c__Clostridia	o__Halanaerobiales	f__ODP1230B8.23	g__norank_f__ODP1230B8.23	s__uncultured_forest_soil_bacterium_g__norank_f__ODP1230B8.23	OTU651	1	0	0	0	0	1	3	0	1	0	1	0	0	0	0	0	1	0	0	1	9
d__Bacteria	k__norank	p__Proteobacteria	c__Alphaproteobacteria	o__Rickettsiales	f__Mitochondria	g__norank_f__Mitochondria	s__uncultured_alpha_proteobacterium_g__norank_f__Mitochondria	OTU309	1	0	2	0	0	0	0	0	0	0	1	0	0	0	0	0	0	0	0	0	4
d__Bacteria	k__norank	p__Chloroflexi	c__KD4-96	o__norank_c__KD4-96	f__norank_c__KD4-96	g__norank_c__KD4-96	s__uncultured_bacterium_g__norank_c__KD4-96	OTU610	0	2	1	0	0	1	0	2	1	1	0	0	0	0	0	1	0	0	0	0	9
d__Bacteria	k__norank	p__unclassified_k__norank	c__unclassified_k__norank	o__unclassified_k__norank	f__unclassified_k__norank	g__unclassified_k__norank	s__unclassified_k__norank	OTU1476	0	0	0	0	0	1	0	0	0	0	0	0	0	0	0	1	0	0	0	0	2
d__Bacteria	k__norank	p__Firmicutes	c__Erysipelotrichia	o__Erysipelotrichales	f__Erysipelotrichaceae	g__Faecalibaculum	s__uncultured_bacterium_g__Faecalibaculum	OTU1767	14	2	21	0	1	3	2	22	17	20	19	4	23	2	3	0	2	32	26	18	231
d__Bacteria	k__norank	p__Proteobacteria	c__Deltaproteobacteria	o__Myxococcales	f__unclassified_o__Myxococcales	g__unclassified_o__Myxococcales	s__unclassified_o__Myxococcales	OTU924	0	0	0	0	0	0	0	0	0	1	0	0	0	0	0	0	0	0	0	6	7
d__Bacteria	k__norank	p__Firmicutes	c__Bacilli	o__Bacillales	f__Staphylococcaceae	g__Macrococcus	s__Macrococcus_caseolyticus	OTU761	0	2	2	3	0	2	0	3	1	1	0	2	0	0	0	0	0	0	0	0	16
d__Bacteria	k__norank	p__Actinobacteria	c__Actinobacteria	o__Acidimicrobiales	f__Acidimicrobiaceae	g__norank_f__Acidimicrobiaceae	s__uncultured_bacterium_g__norank_f__Acidimicrobiaceae	OTU945	0	0	0	0	0	0	0	3	0	2	0	0	1	1	0	0	0	0	0	0	7
d__Bacteria	k__norank	p__Bacteroidetes	c__Bacteroidia	o__Bacteroidales	f__Bacteroidales_S24-7_group	g__norank_f__Bacteroidales_S24-7_group	s__uncultured_Bacteroidales_bacterium_g__norank_f__Bacteroidales_S24-7_group	OTU1532	34	10	8	130	6	6	10	113	91	34	17	182	37	13	5	14	20	154	153	7	1044
d__Bacteria	k__norank	p__Firmicutes	c__Clostridia	o__Halanaerobiales	f__ODP1230B8.23	g__norank_f__ODP1230B8.23	s__uncultured_forest_soil_bacterium_g__norank_f__ODP1230B8.23	OTU1562	1	0	1	0	0	1	1	0	1	0	0	0	0	0	0	1	6	0	0	0	12
d__Bacteria	k__norank	p__Acidobacteria	c__Acidobacteria	o__Blastocatellales	f__Blastocatellaceae__Subgroup_4_	g__11-24	s__uncultured_bacterium_g__11-24	OTU1034	0	3	0	0	0	0	0	0	0	0	0	1	0	0	0	0	0	0	0	0	4
d__Bacteria	k__norank	p__Firmicutes	c__Clostridia	o__Clostridiales	f__Lachnospiraceae	g__unclassified_f__Lachnospiraceae	s__unclassified_f__Lachnospiraceae	OTU545	0	0	1	0	0	1	0	0	4	0	0	0	0	0	0	0	0	0	0	0	6
d__Bacteria	k__norank	p__Acidobacteria	c__Acidobacteria	o__norank_c__Acidobacteria	f__norank_c__Acidobacteria	g__norank_c__Acidobacteria	s__uncultured_forest_soil_bacterium_g__norank_c__Acidobacteria	OTU948	1	0	1	0	0	0	1	0	0	9	0	0	0	0	0	0	0	1	0	7	20
d__Bacteria	k__norank	p__Firmicutes	c__Clostridia	o__Clostridiales	f__Lachnospiraceae	g__unclassified_f__Lachnospiraceae	s__unclassified_f__Lachnospiraceae	OTU1696	7	60	7	29	8	33	35	91	115	6	11	9	3	4	0	6	107	8	33	7	579
d__Bacteria	k__norank	p__Proteobacteria	c__Gammaproteobacteria	o__Xanthomonadales	f__Xanthomonadaceae	g__Dyella	s__unclassified_g__Dyella	OTU706	0	0	0	1	0	0	2	0	0	0	1	0	0	0	0	0	1	0	1	1	7
d__Bacteria	k__norank	p__Bacteroidetes	c__Cytophagia	o__Cytophagales	f__Cytophagaceae	g__Cytophaga	s__Cytophaga_hutchinsonii_ATCC_33406	OTU1762	3	0	3	0	0	0	0	0	0	1	2	1	1	0	0	0	0	0	0	1	12
d__Bacteria	k__norank	p__Firmicutes	c__Bacilli	o__Lactobacillales	f__Enterococcaceae	g__Enterococcus	s__unclassified_g__Enterococcus	OTU260	1	1	4	0	0	0	0	0	0	4	0	0	4	0	0	0	0	0	0	2	16
d__Bacteria	k__norank	p__Acidobacteria	c__Acidobacteria	o__norank_c__Acidobacteria	f__norank_c__Acidobacteria	g__norank_c__Acidobacteria	s__unclassified_g__norank_c__Acidobacteria	OTU1247	0	0	2	0	0	0	0	0	0	0	1	0	0	0	0	0	0	0	0	0	3
d__Bacteria	k__norank	p__Proteobacteria	c__Gammaproteobacteria	o__Xanthomonadales	f__Xanthomonadales_Incertae_Sedis	g__Acidibacter	s__unclassified_g__Acidibacter	OTU1620	0	1	0	0	0	0	2	0	0	0	1	0	1	0	0	0	4	0	0	0	9
d__Bacteria	k__norank	p__Bacteroidetes	c__Sphingobacteriia	o__Sphingobacteriales	f__Chitinophagaceae	g__Chitinophaga	s__unclassified_g__Chitinophaga	OTU276	0	0	11	1	0	0	0	0	0	0	0	0	9	0	0	0	0	0	0	0	21
d__Bacteria	k__norank	p__Proteobacteria	c__Alphaproteobacteria	o__Caulobacterales	f__Caulobacteraceae	g__Brevundimonas	s__unclassified_g__Brevundimonas	OTU1088	0	0	0	0	0	0	0	1	0	2	0	1	0	0	0	1	1	3	0	0	9
d__Bacteria	k__norank	p__Bacteroidetes	c__Bacteroidia	o__Bacteroidales	f__Bacteroidales_S24-7_group	g__norank_f__Bacteroidales_S24-7_group	s__uncultured_Bacteroidales_bacterium_g__norank_f__Bacteroidales_S24-7_group	OTU848	2	6	16	5	8	39	5	4	61	7	4	36	2	3	8	2	8	19	40	3	278
d__Bacteria	k__norank	p__Firmicutes	c__Clostridia	o__Clostridiales	f__Lachnospiraceae	g__norank_f__Lachnospiraceae	s__Clostridium_sp._Culture-41	OTU1218	168	25	17	89	14	50	33	73	59	52	199	78	148	424	46	158	95	19	106	46	1899
d__Bacteria	k__norank	p__Firmicutes	c__Clostridia	o__Clostridiales	f__Ruminococcaceae	g__Ruminiclostridium_6	s__uncultured_bacterium_g__Ruminiclostridium_6	OTU1158	0	33	1	8	38	15	4	1	19	7	58	587	40	35	454	136	63	32	482	126	2139
d__Bacteria	k__norank	p__Acidobacteria	c__Acidobacteria	o__Solibacterales	f__Solibacteraceae__Subgroup_3_	g__Bryobacter	s__unclassified_g__Bryobacter	OTU663	0	0	0	0	0	0	2	0	0	1	0	0	0	0	0	0	0	0	0	0	3
d__Bacteria	k__norank	p__Saccharibacteria	c__norank_p__Saccharibacteria	o__norank_p__Saccharibacteria	f__norank_p__Saccharibacteria	g__norank_p__Saccharibacteria	s__unclassified_g__norank_p__Saccharibacteria	OTU1252	1	0	1	0	0	0	0	0	0	0	1	1	0	0	0	0	0	0	0	0	4
d__Bacteria	k__norank	p__Proteobacteria	c__Alphaproteobacteria	o__Rhodospirillales	f__MNC12	g__norank_f__MNC12	s__uncultured_bacterium_g__norank_f__MNC12	OTU1860	0	0	1	0	0	0	0	1	0	0	1	0	3	0	0	0	0	0	0	4	10
d__Bacteria	k__norank	p__Firmicutes	c__Clostridia	o__Clostridiales	f__Clostridiales_vadinBB60_group	g__norank_f__Clostridiales_vadinBB60_group	s__uncultured_bacterium_g__norank_f__Clostridiales_vadinBB60_group	OTU256	31	42	33	16	13	15	81	46	32	409	2	7	1	2	0	2	10	6	3	27	778
d__Bacteria	k__norank	p__Saccharibacteria	c__norank_p__Saccharibacteria	o__norank_p__Saccharibacteria	f__norank_p__Saccharibacteria	g__norank_p__Saccharibacteria	s__unclassified_g__norank_p__Saccharibacteria	OTU1207	1	1	3	0	0	0	0	0	0	1	1	1	0	0	0	0	0	0	0	0	8
d__Bacteria	k__norank	p__Firmicutes	c__Clostridia	o__Clostridiales	f__Lachnospiraceae	g__Lachnospiraceae_NK4A136_group	s__unclassified_g__Lachnospiraceae_NK4A136_group	OTU1107	12	124	11	3	2	9	15	31	16	8	10	17	28	2	4	14	47	0	4	5	362
d__Bacteria	k__norank	p__Gemmatimonadetes	c__Gemmatimonadetes	o__Gemmatimonadales	f__Gemmatimonadaceae	g__norank_f__Gemmatimonadaceae	s__unclassified_g__norank_f__Gemmatimonadaceae	OTU1823	0	0	0	0	0	0	0	0	0	13	0	1	0	1	0	0	4	0	0	21	40
d__Bacteria	k__norank	p__Proteobacteria	c__Alphaproteobacteria	o__Rhizobiales	f__Hyphomicrobiaceae	g__Hyphomicrobium	s__unclassified_g__Hyphomicrobium	OTU1148	2	2	2	1	0	2	0	2	0	5	5	5	0	1	0	0	1	1	0	6	35
d__Bacteria	k__norank	p__Firmicutes	c__Erysipelotrichia	o__Erysipelotrichales	f__Erysipelotrichaceae	g__Holdemania	s__unclassified_g__Holdemania	OTU1068	5	5	38	9	11	39	5	7	14	4	2	21	1	1	0	2	0	13	16	1	194
d__Bacteria	k__norank	p__Proteobacteria	c__Alphaproteobacteria	o__Rickettsiales	f__Rickettsiales_Incertae_Sedis	g__norank_f__Rickettsiales_Incertae_Sedis	s__uncultured_bacterium_g__norank_f__Rickettsiales_Incertae_Sedis	OTU1799	0	0	0	0	0	0	0	0	0	0	2	0	1	0	0	0	0	0	0	1	4
d__Bacteria	k__norank	p__Firmicutes	c__Bacilli	o__Lactobacillales	f__Enterococcaceae	g__Melissococcus	s__Melissococcus_plutonius	OTU1610	0	0	0	0	0	0	11	1	1	0	0	0	0	0	0	0	10	0	4	0	27
d__Bacteria	k__norank	p__Proteobacteria	c__Alphaproteobacteria	o__Rhodospirillales	f__Rhodospirillaceae	g__Telmatospirillum	s__unclassified_g__Telmatospirillum	OTU1545	0	0	0	0	0	1	0	0	0	0	0	0	0	0	0	1	0	0	0	0	2
d__Bacteria	k__norank	p__Actinobacteria	c__Actinobacteria	o__Coriobacteriales	f__Coriobacteriaceae	g__Senegalimassilia	s__unclassified_g__Senegalimassilia	OTU805	0	0	0	0	0	0	0	0	1	0	0	0	0	0	0	0	0	1	0	0	2
d__Bacteria	k__norank	p__Verrucomicrobia	c__Verrucomicrobiae	o__Verrucomicrobiales	f__Verrucomicrobiaceae	g__Akkermansia	s__unclassified_g__Akkermansia	OTU855	9	7	260	77	3	7	5	7	44	9	5	6	18	7	1	0	0	6	5	1	477
d__Bacteria	k__norank	p__Proteobacteria	c__Deltaproteobacteria	o__Myxococcales	f__Sandaracinaceae	g__norank_f__Sandaracinaceae	s__uncultured_soil_bacterium_g__norank_f__Sandaracinaceae	OTU385	0	0	0	3	0	0	0	0	0	0	1	0	0	0	0	0	0	0	0	1	5
d__Bacteria	k__norank	p__Proteobacteria	c__Betaproteobacteria	o__Burkholderiales	f__Comamonadaceae	g__Pseudorhodoferax	s__uncultured_bacterium_g__Pseudorhodoferax	OTU1646	1	0	0	2	0	0	1	3	0	1	0	0	0	0	0	1	0	2	1	2	14
d__Bacteria	k__norank	p__Bacteroidetes	c__Bacteroidia	o__Bacteroidales	f__Porphyromonadaceae	g__Parabacteroides	s__uncultured_organism_g__Parabacteroides	OTU882	64	76	243	138	93	636	88	111	666	351	103	1192	39	132	91	52	72	138	307	36	4628
d__Bacteria	k__norank	p__Proteobacteria	c__Alphaproteobacteria	o__Rickettsiales	f__Rickettsiaceae	g__Rickettsia	s__uncultured_Rickettsia_sp._g__Rickettsia	OTU450	0	0	0	0	2	0	0	0	0	0	0	0	0	4	0	0	0	0	0	1	7
d__Bacteria	k__norank	p__Acidobacteria	c__Acidobacteria	o__norank_c__Acidobacteria	f__norank_c__Acidobacteria	g__norank_c__Acidobacteria	s__unclassified_g__norank_c__Acidobacteria	OTU82	0	4	0	0	0	0	0	0	0	0	0	1	0	0	0	0	0	0	0	0	5
d__Bacteria	k__norank	p__Bacteroidetes	c__Bacteroidia	o__Bacteroidales	f__Prevotellaceae	g__Prevotella_9	s__uncultured_bacterium_g__Prevotella_9	OTU153	1	6	3	0	0	0	0	0	0	1	1	7	1	0	0	0	0	0	0	0	20
d__Bacteria	k__norank	p__Proteobacteria	c__Deltaproteobacteria	o__Myxococcales	f__Blfdi19	g__norank_f__Blfdi19	s__Anaeromyxobacter_dehalogenans_g__norank	OTU554	1	0	0	0	0	2	0	0	0	0	0	0	0	0	0	0	0	0	0	0	3
d__Bacteria	k__norank	p__Firmicutes	c__Clostridia	o__Clostridiales	f__Clostridiales_vadinBB60_group	g__norank_f__Clostridiales_vadinBB60_group	s__uncultured_bacterium_g__norank_f__Clostridiales_vadinBB60_group	OTU982	2	0	2	1	2	0	1	0	0	4	3	1	1	0	12	1	0	0	1	2	33
d__Bacteria	k__norank	p__Verrucomicrobia	c__OPB35_soil_group	o__norank_c__OPB35_soil_group	f__norank_c__OPB35_soil_group	g__norank_c__OPB35_soil_group	s__unclassified_g__norank_c__OPB35_soil_group	OTU623	0	0	0	0	0	0	1	0	0	0	0	0	0	0	0	0	1	0	0	0	2
d__Bacteria	k__norank	p__Saccharibacteria	c__norank_p__Saccharibacteria	o__norank_p__Saccharibacteria	f__norank_p__Saccharibacteria	g__norank_p__Saccharibacteria	s__unclassified_g__norank_p__Saccharibacteria	OTU1061	0	0	0	0	0	0	0	0	0	0	3	1	1	0	0	0	0	0	0	0	5
d__Bacteria	k__norank	p__Bacteroidetes	c__Sphingobacteriia	o__Sphingobacteriales	f__unclassified_o__Sphingobacteriales	g__unclassified_o__Sphingobacteriales	s__unclassified_o__Sphingobacteriales	OTU492	0	0	0	0	2	0	0	0	0	0	0	0	0	0	7	0	0	0	0	0	9
d__Bacteria	k__norank	p__Acidobacteria	c__Acidobacteria	o__Solibacterales	f__Solibacteraceae__Subgroup_3_	g__Bryobacter	s__uncultured_Acidobacteria_bacterium_g__Bryobacter	OTU1460	0	0	1	0	0	5	2	3	1	2	0	0	0	1	0	5	1	6	0	0	27
d__Bacteria	k__norank	p__Proteobacteria	c__Alphaproteobacteria	o__Caulobacterales	f__Caulobacteraceae	g__unclassified_f__Caulobacteraceae	s__unclassified_f__Caulobacteraceae	OTU489	0	0	0	1	1	1	5	0	1	1	0	0	1	1	0	0	3	1	0	2	18
d__Bacteria	k__norank	p__Proteobacteria	c__Gammaproteobacteria	o__Legionellales	f__Coxiellaceae	g__Coxiella	s__uncultured_bacterium_g__Coxiella	OTU1243	0	1	1	0	0	0	0	0	0	0	3	3	0	0	0	0	0	0	0	0	8
d__Bacteria	k__norank	p__Acidobacteria	c__Acidobacteria	o__Subgroup_10	f__ABS-19	g__norank_f__ABS-19	s__uncultured_bacterium_g__norank_f__ABS-19	OTU725	0	0	0	0	1	0	10	0	0	0	0	0	0	0	0	0	10	1	0	0	22
d__Bacteria	k__norank	p__Bacteroidetes	c__Cytophagia	o__Cytophagales	f__Cytophagaceae	g__norank_f__Cytophagaceae	s__unclassified_g__norank_f__Cytophagaceae	OTU699	0	0	0	0	0	1	8	1	1	5	0	0	0	0	0	2	2	2	1	5	28
d__Bacteria	k__norank	p__Proteobacteria	c__Alphaproteobacteria	o__Rickettsiales	f__SM2D12	g__norank_f__SM2D12	s__unclassified_g__norank_f__SM2D12	OTU1196	1	0	0	0	0	1	0	0	0	1	1	1	0	1	0	0	0	0	0	2	8
d__Bacteria	k__norank	p__Firmicutes	c__Clostridia	o__Clostridiales	f__Clostridiales_vadinBB60_group	g__norank_f__Clostridiales_vadinBB60_group	s__uncultured_bacterium_g__norank_f__Clostridiales_vadinBB60_group	OTU1727	0	0	1	0	0	0	0	0	0	0	0	0	0	0	0	0	0	0	1	0	2
d__Bacteria	k__norank	p__Bacteroidetes	c__Bacteroidia	o__Bacteroidales	f__Rikenellaceae	g__Alistipes	s__uncultured_bacterium_g__Alistipes	OTU757	49	7	7	15	12	4	5	258	10	29	11	59	6	157	268	7	2	22	35	8	971
d__Bacteria	k__norank	p__Proteobacteria	c__Alphaproteobacteria	o__Rhodospirillales	f__KCM-B-60	g__norank_f__KCM-B-60	s__uncultured_bacterium_g__norank_f__KCM-B-60	OTU1090	2	2	1	0	0	0	0	0	0	0	1	4	0	0	0	0	0	1	0	1	12
d__Bacteria	k__norank	p__Bacteroidetes	c__Bacteroidia	o__Bacteroidales	f__Bacteroidales_S24-7_group	g__norank_f__Bacteroidales_S24-7_group	s__unclassified_g__norank_f__Bacteroidales_S24-7_group	OTU593	40	71	669	324	31	232	37	181	1576	176	26	534	66	35	39	36	52	826	523	35	5509
d__Bacteria	k__norank	p__Bacteroidetes	c__Bacteroidia	o__Bacteroidales	f__Bacteroidales_S24-7_group	g__norank_f__Bacteroidales_S24-7_group	s__unclassified_g__norank_f__Bacteroidales_S24-7_group	OTU599	29	15	258	152	53	224	82	11	166	7	27	133	32	68	28	58	76	79	197	4	1699
d__Bacteria	k__norank	p__Actinobacteria	c__Actinobacteria	o__Propionibacteriales	f__Propionibacteriaceae	g__Propionibacterium	s__Propionibacterium_acnes_subsp._acnes_g__Propionibacterium	OTU341	0	0	4	0	0	1	0	0	0	0	0	1	0	0	0	1	0	0	0	2	9
d__Bacteria	k__norank	p__Proteobacteria	c__Alphaproteobacteria	o__Caulobacterales	f__Caulobacteraceae	g__Phenylobacterium	s__unclassified_g__Phenylobacterium	OTU1316	1	1	0	0	0	0	1	1	0	0	0	1	1	0	0	0	1	1	0	1	9
d__Bacteria	k__norank	p__Proteobacteria	c__Deltaproteobacteria	o__Bdellovibrionales	f__Bacteriovoracaceae	g__Bacteriovorax	s__unclassified_g__Bacteriovorax	OTU1201	0	2	3	0	0	0	0	0	0	1	6	3	4	0	0	0	0	0	0	3	22
d__Bacteria	k__norank	p__Acidobacteria	c__Acidobacteria	o__Solibacterales	f__Solibacteraceae__Subgroup_3_	g__Bryobacter	s__unclassified_g__Bryobacter	OTU1447	1	0	0	0	0	9	5	3	2	3	0	0	0	0	0	6	1	2	2	1	35
d__Bacteria	k__norank	p__Proteobacteria	c__Betaproteobacteria	o__Nitrosomonadales	f__Nitrosomonadaceae	g__norank_f__Nitrosomonadaceae	s__uncultured_Burkholderiaceae_bacterium_g__norank_f__Nitrosomonadaceae	OTU1010	0	1	0	0	0	0	0	0	0	0	1	8	0	0	0	0	0	1	1	1	13
d__Bacteria	k__norank	p__Proteobacteria	c__Alphaproteobacteria	o__Rickettsiales	f__Rickettsiales_Incertae_Sedis	g__Candidatus_Odyssella	s__uncultured_bacterium_g__Candidatus_Odyssella	OTU336	0	0	1	0	0	0	0	0	0	2	0	0	2	0	0	0	0	0	0	2	7
d__Bacteria	k__norank	p__Proteobacteria	c__Alphaproteobacteria	o__Caulobacterales	f__Caulobacteraceae	g__norank_f__Caulobacteraceae	s__unclassified_g__norank_f__Caulobacteraceae	OTU248	2	0	36	1	0	0	2	1	3	2	0	0	22	0	0	0	3	2	0	1	75
d__Bacteria	k__norank	p__Proteobacteria	c__Alphaproteobacteria	o__Caulobacterales	f__Caulobacteraceae	g__Brevundimonas	s__Brevundimonas_subvibrioides	OTU1082	11	30	0	7	2	1	14	4	9	0	9	36	0	13	1	2	8	1	14	1	163
d__Bacteria	k__norank	p__Proteobacteria	c__Betaproteobacteria	o__SC-I-84	f__norank_o__SC-I-84	g__norank_o__SC-I-84	s__unclassified_g__norank_o__SC-I-84	OTU1755	0	0	0	0	0	9	9	3	1	10	0	0	0	0	0	5	3	2	4	11	57
d__Bacteria	k__norank	p__Proteobacteria	c__Betaproteobacteria	o__Burkholderiales	f__Alcaligenaceae	g__norank_f__Alcaligenaceae	s__unclassified_g__norank_f__Alcaligenaceae	OTU510	0	1	0	0	0	4	3	2	1	1	0	0	1	0	0	2	0	2	3	0	20
d__Bacteria	k__norank	p__Proteobacteria	c__Deltaproteobacteria	o__Myxococcales	f__Blfdi19	g__norank_f__Blfdi19	s__uncultured_bacterium_g__norank_f__Blfdi19	OTU203	1	0	0	0	0	0	0	0	0	0	0	0	0	0	0	0	0	0	0	1	2
d__Bacteria	k__norank	p__Proteobacteria	c__Alphaproteobacteria	o__Rhizobiales	f__Rhizobiales_Incertae_Sedis	g__Rhizomicrobium	s__uncultured_soil_bacterium_g__Rhizomicrobium	OTU713	0	0	0	0	0	0	2	1	0	0	0	0	1	1	0	1	1	1	0	0	8
d__Bacteria	k__norank	p__Firmicutes	c__Clostridia	o__Clostridiales	f__Ruminococcaceae	g__Ruminiclostridium_5	s__uncultured_Clostridiales_bacterium_g__Ruminiclostridium_5	OTU494	31	33	22	22	29	24	34	31	27	37	54	34	65	64	47	53	29	66	44	99	845
d__Bacteria	k__norank	p__Tenericutes	c__Mollicutes	o__Mollicutes_RF9	f__norank_o__Mollicutes_RF9	g__norank_o__Mollicutes_RF9	s__uncultured_bacterium_g__norank_o__Mollicutes_RF9	OTU295	0	0	3	0	0	0	0	0	0	0	0	0	0	0	0	0	0	0	0	0	3
d__Bacteria	k__norank	p__Proteobacteria	c__Deltaproteobacteria	o__Myxococcales	f__Polyangiaceae	g__Byssovorax	s__uncultured_bacterium_g__Byssovorax	OTU337	0	1	2	0	0	1	0	0	0	1	1	0	0	0	0	1	1	0	0	1	9
d__Bacteria	k__norank	p__Proteobacteria	c__Gammaproteobacteria	o__Cellvibrionales	f__Cellvibrionaceae	g__Cellvibrio	s__uncultured_bacterium_g__Cellvibrio	OTU39	5	4	7	3	0	0	0	0	0	2	8	8	3	2	0	0	0	0	0	2	44
d__Bacteria	k__norank	p__Actinobacteria	c__Actinobacteria	o__norank_c__Actinobacteria	f__norank_c__Actinobacteria	g__norank_c__Actinobacteria	s__unclassified_g__norank_c__Actinobacteria	OTU564	0	0	0	0	0	4	0	0	0	0	0	1	0	0	0	3	0	0	0	0	8
d__Bacteria	k__norank	p__Firmicutes	c__Clostridia	o__Clostridiales	f__Lachnospiraceae	g__Lachnospiraceae_NK4A136_group	s__unclassified_g__Lachnospiraceae_NK4A136_group	OTU1769	0	0	1	1	0	0	0	0	0	16	10	7	5	7	5	6	6	6	5	371	446
d__Bacteria	k__norank	p__Proteobacteria	c__Betaproteobacteria	o__Rhodocyclales	f__Rhodocyclaceae	g__unclassified_f__Rhodocyclaceae	s__unclassified_f__Rhodocyclaceae	OTU1826	0	0	0	0	0	0	0	0	0	2	0	0	0	0	0	0	0	0	0	2	4
d__Bacteria	k__norank	p__Proteobacteria	c__Gammaproteobacteria	o__EC3	f__norank_o__EC3	g__norank_o__EC3	s__uncultured_bacterium_g__norank_o__EC3	OTU696	0	0	0	0	0	0	1	0	0	0	0	0	0	0	0	1	1	0	0	0	3
d__Bacteria	k__norank	p__Bacteroidetes	c__Bacteroidia	o__Bacteroidales	f__Bacteroidales_S24-7_group	g__norank_f__Bacteroidales_S24-7_group	s__uncultured_bacterium_g__norank_f__Bacteroidales_S24-7_group	OTU1684	22	16	189	69	19	343	27	24	565	19	16	287	17	21	9	8	11	173	81	5	1921
d__Bacteria	k__norank	p__Bacteroidetes	c__Cytophagia	o__Cytophagales	f__Cytophagaceae	g__Chryseolinea	s__uncultured_bacterium_g__Chryseolinea	OTU1110	0	3	0	0	0	0	0	0	0	0	0	4	0	0	0	0	0	0	0	0	7
d__Bacteria	k__norank	p__Proteobacteria	c__Deltaproteobacteria	o__Bdellovibrionales	f__Bdellovibrionaceae	g__Bdellovibrio	s__uncultured_bacterium_g__Bdellovibrio	OTU1752	0	0	0	0	0	0	0	0	0	1	0	0	0	0	0	0	0	0	0	1	2
d__Bacteria	k__norank	p__Proteobacteria	c__Alphaproteobacteria	o__Sphingomonadales	f__Sphingomonadaceae	g__Sphingomonas	s__unclassified_g__Sphingomonas	OTU1863	3	0	0	0	0	1	1	0	0	2	1	0	6	0	0	1	0	0	0	1	16
d__Bacteria	k__norank	p__Proteobacteria	c__Alphaproteobacteria	o__Rhizobiales	f__Rhizobiales_Incertae_Sedis	g__Rhizomicrobium	s__unclassified_g__Rhizomicrobium	OTU1574	0	1	0	0	0	0	1	1	1	0	0	1	0	0	0	0	3	0	0	0	8
d__Bacteria	k__norank	p__Proteobacteria	c__Betaproteobacteria	o__Nitrosomonadales	f__Nitrosomonadaceae	g__norank_f__Nitrosomonadaceae	s__uncultured_Burkholderiales_bacterium_g__norank_f__Nitrosomonadaceae	OTU1682	3	8	0	0	0	25	3	4	0	3	1	10	0	0	0	8	3	6	2	2	78
d__Bacteria	k__norank	p__Proteobacteria	c__Gammaproteobacteria	o__Xanthomonadales	f__norank_o__Xanthomonadales	g__norank_o__Xanthomonadales	s__uncultured_proteobacterium_g__norank_o__Xanthomonadales	OTU731	2	1	3	3	3	3	5	4	0	1	4	0	2	1	1	4	4	6	0	4	51
d__Bacteria	k__norank	p__Chloroflexi	c__norank_p__Chloroflexi	o__norank_p__Chloroflexi	f__norank_p__Chloroflexi	g__norank_p__Chloroflexi	s__uncultured_Bellilinea_sp._g__norank_p__Chloroflexi	OTU1633	0	0	1	0	0	0	0	2	0	3	1	0	0	0	0	0	0	2	0	0	9
d__Bacteria	k__norank	p__Firmicutes	c__Clostridia	o__Clostridiales	f__Peptostreptococcaceae	g__unclassified_f__Peptostreptococcaceae	s__unclassified_f__Peptostreptococcaceae	OTU1319	0	0	0	0	0	0	0	0	0	0	0	0	2	0	0	0	0	0	0	0	2
d__Bacteria	k__norank	p__Firmicutes	c__Clostridia	o__Clostridiales	f__Lachnospiraceae	g__unclassified_f__Lachnospiraceae	s__unclassified_f__Lachnospiraceae	OTU1516	4	5	2	26	0	1	8	18	5	4	1	28	9	20	28	4	6	28	25	13	235
d__Bacteria	k__norank	p__Firmicutes	c__Clostridia	o__Clostridiales	f__Lachnospiraceae	g__Roseburia	s__unclassified_g__Roseburia	OTU477	214	300	150	167	770	1661	855	249	1575	243	281	931	111	297	161	181	391	199	805	1382	10923
d__Bacteria	k__norank	p__Proteobacteria	c__Gammaproteobacteria	o__Xanthomonadales	f__Xanthomonadales_Incertae_Sedis	g__Acidibacter	s__unclassified_g__Acidibacter	OTU1636	1	0	0	0	0	2	0	0	0	0	0	0	0	0	0	1	0	1	0	0	5
d__Bacteria	k__norank	p__Bacteroidetes	c__Cytophagia	o__Cytophagales	f__Cytophagaceae	g__Emticicia	s__uncultured_Bacteroidetes_bacterium_g__Emticicia	OTU433	1	1	1	0	21	0	1	0	9	2	0	0	1	0	17	1	0	0	8	1	64
d__Bacteria	k__norank	p__Proteobacteria	c__Alphaproteobacteria	o__unclassified_c__Alphaproteobacteria	f__unclassified_c__Alphaproteobacteria	g__unclassified_c__Alphaproteobacteria	s__unclassified_c__Alphaproteobacteria	OTU194	2	0	1	0	0	0	1	0	0	1	1	2	0	1	0	0	1	1	0	5	16
d__Bacteria	k__norank	p__Actinobacteria	c__Actinobacteria	o__Corynebacteriales	f__Mycobacteriaceae	g__Mycobacterium	s__Mycobacterium_abscessus_subsp._abscessus_g__Mycobacterium	OTU1272	3	1	3	0	0	0	1	0	0	0	4	0	0	1	0	0	0	0	0	0	13
d__Bacteria	k__norank	p__Firmicutes	c__Clostridia	o__Clostridiales	f__Lachnospiraceae	g__unclassified_f__Lachnospiraceae	s__unclassified_f__Lachnospiraceae	OTU573	166	44	21	87	79	41	47	401	49	186	736	113	86	1037	1640	124	49	67	92	185	5250
d__Bacteria	k__norank	p__Firmicutes	c__Clostridia	o__Clostridiales	f__Lachnospiraceae	g__unclassified_f__Lachnospiraceae	s__unclassified_f__Lachnospiraceae	OTU576	71	30	33	125	29	51	17	348	28	53	267	195	28	49	254	53	61	28	381	52	2153
d__Bacteria	k__norank	p__Cyanobacteria	c__Cyanobacteria	o__Gastranaerophilales	f__norank_o__Gastranaerophilales	g__norank_o__Gastranaerophilales	s__uncultured_bacterium_g__norank_o__Gastranaerophilales	OTU506	7	17	9	4	9	161	7	9	276	13	3	25	1	2	2	4	1	1	7	2	560
d__Bacteria	k__norank	p__Acidobacteria	c__Acidobacteria	o__Subgroup_7	f__norank_o__Subgroup_7	g__norank_o__Subgroup_7	s__unclassified_g__norank_o__Subgroup_7	OTU509	0	1	0	0	0	2	0	1	0	3	0	1	0	1	0	0	1	0	0	3	13
d__Bacteria	k__norank	p__Proteobacteria	c__Alphaproteobacteria	o__Sphingomonadales	f__SWB04	g__norank_f__SWB04	s__uncultured_bacterium_g__norank_f__SWB04	OTU1012	0	2	1	0	0	0	0	0	0	0	0	2	0	0	0	0	0	0	0	0	5
d__Bacteria	k__norank	p__unclassified_k__norank	c__unclassified_k__norank	o__unclassified_k__norank	f__unclassified_k__norank	g__unclassified_k__norank	s__unclassified_k__norank	OTU876	0	0	0	0	0	0	0	0	0	1	0	0	0	0	0	0	0	0	0	1	2
d__Bacteria	k__norank	p__Firmicutes	c__Clostridia	o__Clostridiales	f__Ruminococcaceae	g__Ruminococcaceae_UCG-014	s__unclassified_g__Ruminococcaceae_UCG-014	OTU1785	0	0	9	4	2	3	1	1	0	2	2	3	1	1	9	24	7	0	2	2	73
d__Bacteria	k__norank	p__Proteobacteria	c__Deltaproteobacteria	o__Desulfurellales	f__Desulfurellaceae	g__H16	s__unclassified_g__H16	OTU937	2	1	0	0	0	1	0	1	0	7	0	1	1	0	1	0	0	2	1	2	20
d__Bacteria	k__norank	p__Actinobacteria	c__Actinobacteria	o__Coriobacteriales	f__Coriobacteriaceae	g__Enterorhabdus	s__uncultured_bacterium_g__Enterorhabdus	OTU1317	3	8	3	8	6	3	7	5	3	12	3	7	4	6	4	3	5	16	4	11	121
d__Bacteria	k__norank	p__Firmicutes	c__Erysipelotrichia	o__Erysipelotrichales	f__Erysipelotrichaceae	g__norank_f__Erysipelotrichaceae	s__uncultured_bacterium_g__norank_f__Erysipelotrichaceae	OTU1275	74	47	172	15	105	119	17	169	246	43	197	1305	190	45	92	87	60	4793	759	108	8643
d__Bacteria	k__norank	p__Firmicutes	c__Clostridia	o__Clostridiales	f__Ruminococcaceae	g__Oscillibacter	s__uncultured_bacterium_g__Oscillibacter	OTU182	57	7	7	11	4	25	4	9	8	29	68	23	16	27	30	35	13	14	8	91	486
d__Bacteria	k__norank	p__Gemmatimonadetes	c__Gemmatimonadetes	o__Gemmatimonadales	f__Gemmatimonadaceae	g__norank_f__Gemmatimonadaceae	s__unclassified_g__norank_f__Gemmatimonadaceae	OTU1097	0	10	0	0	0	1	0	0	0	1	0	7	0	0	0	0	0	0	0	0	19
d__Bacteria	k__norank	p__Firmicutes	c__Clostridia	o__Clostridiales	f__Ruminococcaceae	g__norank_f__Ruminococcaceae	s__unclassified_g__norank_f__Ruminococcaceae	OTU1123	21	20	15	99	14	222	27	13	286	22	15	160	5	6	3	22	34	5	13	9	1011
d__Bacteria	k__norank	p__Proteobacteria	c__Gammaproteobacteria	o__Xanthomonadales	f__norank_o__Xanthomonadales	g__norank_o__Xanthomonadales	s__unclassified_g__norank_o__Xanthomonadales	OTU729	0	0	0	0	0	0	0	1	0	0	0	0	0	1	0	0	0	4	0	0	6
d__Bacteria	k__norank	p__Bacteroidetes	c__Bacteroidia	o__Bacteroidales	f__Rikenellaceae	g__Rikenellaceae_RC9_gut_group	s__unclassified_g__Rikenellaceae_RC9_gut_group	OTU909	305	46	148	54	38	64	55	257	131	524	485	51	121	296	204	20	46	51	40	51	2987
d__Bacteria	k__norank	p__Firmicutes	c__Clostridia	o__Clostridiales	f__Lachnospiraceae	g__Roseburia	s__uncultured_bacterium_g__Roseburia	OTU473	194	663	97	133	156	96	265	227	614	1869	1403	142	174	730	1923	169	104	72	74	288	9393
d__Bacteria	k__norank	p__Proteobacteria	c__Alphaproteobacteria	o__Rhodospirillales	f__I-10	g__norank_f__I-10	s__unclassified_g__norank_f__I-10	OTU662	0	0	0	0	0	0	4	0	0	1	0	0	0	0	0	0	2	0	0	0	7
d__Bacteria	k__norank	p__Bacteroidetes	c__Bacteroidia	o__Bacteroidales	f__Porphyromonadaceae	g__norank_f__Porphyromonadaceae	s__uncultured_bacterium_g__norank_f__Porphyromonadaceae	OTU435	0	0	0	2	3	0	0	0	0	0	0	0	0	0	2	0	0	0	0	0	7
d__Bacteria	k__norank	p__Bacteroidetes	c__Sphingobacteriia	o__Sphingobacteriales	f__CWT_CU03-E12	g__norank_f__CWT_CU03-E12	s__uncultured_Bacteroidetes_bacterium_g__norank_f__CWT_CU03-E12	OTU897	0	0	0	0	0	0	0	1	0	2	0	0	0	0	0	0	0	0	0	0	3
d__Bacteria	k__norank	p__Tenericutes	c__Mollicutes	o__Mollicutes_RF9	f__norank_o__Mollicutes_RF9	g__norank_o__Mollicutes_RF9	s__uncultured_Firmicutes_bacterium_g__norank_o__Mollicutes_RF9	OTU66	0	1	0	0	0	1	0	0	2	0	0	0	3	1	0	0	3	0	4	0	15
d__Bacteria	k__norank	p__Proteobacteria	c__Alphaproteobacteria	o__Caulobacterales	f__Caulobacteraceae	g__Brevundimonas	s__Brevundimonas_staleyi	OTU1129	4	53	0	8	0	2	39	4	6	0	3	50	0	10	0	0	13	3	3	0	198
d__Bacteria	k__norank	p__Actinobacteria	c__Actinobacteria	o__Gaiellales	f__norank_o__Gaiellales	g__norank_o__Gaiellales	s__uncultured_bacterium_5G12	OTU1855	0	0	0	0	0	0	0	0	0	1	0	0	0	0	0	0	0	0	0	1	2
d__Bacteria	k__norank	p__Bacteroidetes	c__Cytophagia	o__Cytophagales	f__Cytophagaceae	g__norank_f__Cytophagaceae	s__unclassified_g__norank_f__Cytophagaceae	OTU324	0	0	1	0	0	1	0	0	0	2	0	0	0	0	0	0	0	0	0	0	4
d__Bacteria	k__norank	p__Bacteroidetes	c__Bacteroidia	o__Bacteroidales	f__Bacteroidaceae	g__Bacteroides	s__unclassified_g__Bacteroides	OTU1520	431	66	47	93	26	93	78	107	34	764	481	60	98	122	26	184	46	28	32	53	2869
d__Bacteria	k__norank	p__Firmicutes	c__Clostridia	o__Clostridiales	f__Ruminococcaceae	g__Ruminococcaceae_UCG-009	s__uncultured_bacterium_g__Ruminococcaceae_UCG-009	OTU681	2	2	4	0	0	23	2	0	1	1	0	1	1	0	0	2	0	0	0	0	39
d__Bacteria	k__norank	p__Acidobacteria	c__Acidobacteria	o__Solibacterales	f__Solibacteraceae__Subgroup_3_	g__Bryobacter	s__unclassified_g__Bryobacter	OTU680	0	0	2	1	0	4	15	2	4	13	3	1	0	0	0	2	4	7	8	6	72
d__Bacteria	k__norank	p__Elusimicrobia	c__Elusimicrobia	o__Lineage_IIa	f__norank_o__Lineage_IIa	g__norank_o__Lineage_IIa	s__unclassified_g__norank_o__Lineage_IIa	OTU1676	0	0	0	0	0	0	0	2	0	0	0	0	0	0	0	0	0	2	0	0	4
d__Bacteria	k__norank	p__Firmicutes	c__Clostridia	o__Clostridiales	f__Lachnospiraceae	g__Lachnospiraceae_UCG-001	s__unclassified_g__Lachnospiraceae_UCG-001	OTU679	58	18	18	6	6	9	348	5	5	12	202	9	12	15	5	4	34	2	11	3	782
d__Bacteria	k__norank	p__Proteobacteria	c__Gammaproteobacteria	o__Legionellales	f__Coxiellaceae	g__Aquicella	s__uncultured_bacterium_g__Aquicella	OTU310	1	0	3	0	0	0	0	0	0	0	1	0	1	0	0	0	0	0	0	0	6
d__Bacteria	k__norank	p__Firmicutes	c__Clostridia	o__Clostridiales	f__Lachnospiraceae	g__unclassified_f__Lachnospiraceae	s__unclassified_f__Lachnospiraceae	OTU1466	138	92	77	61	8	67	25	426	34	41	590	81	56	85	120	923	56	39	108	57	3084
d__Bacteria	k__norank	p__Acidobacteria	c__Acidobacteria	o__Subgroup_7	f__norank_o__Subgroup_7	g__norank_o__Subgroup_7	s__unclassified_g__norank_o__Subgroup_7	OTU1576	0	0	0	0	0	0	2	2	3	1	0	0	0	0	0	0	5	0	1	2	16
d__Bacteria	k__norank	p__Saccharibacteria	c__norank_p__Saccharibacteria	o__norank_p__Saccharibacteria	f__norank_p__Saccharibacteria	g__norank_p__Saccharibacteria	s__unclassified_g__norank_p__Saccharibacteria	OTU60	1	2	1	0	0	0	0	0	0	0	1	2	0	0	0	0	0	0	0	0	7
d__Bacteria	k__norank	p__Tenericutes	c__Mollicutes	o__Anaeroplasmatales	f__Anaeroplasmataceae	g__Anaeroplasma	s__uncultured_bacterium_g__Anaeroplasma	OTU1410	16	4	5	2	7	0	1	2	1	13	7	2	9	5	39	2	16	4	1	47	183
d__Bacteria	k__norank	p__Cyanobacteria	c__Cyanobacteria	o__Gastranaerophilales	f__norank_o__Gastranaerophilales	g__norank_o__Gastranaerophilales	s__uncultured_bacterium_g__norank_o__Gastranaerophilales	OTU1011	0	0	2	1	0	20	0	1	3	1	0	12	0	0	0	0	1	0	0	0	41
d__Bacteria	k__norank	p__Firmicutes	c__Clostridia	o__Clostridiales	f__Ruminococcaceae	g__Ruminococcaceae_UCG-009	s__uncultured_bacterium_g__Ruminococcaceae_UCG-009	OTU468	2	2	3	7	3	9	4	5	15	3	0	15	1	2	0	0	3	0	2	2	78
d__Bacteria	k__norank	p__Proteobacteria	c__Gammaproteobacteria	o__Xanthomonadales	f__Xanthomonadales_Incertae_Sedis	g__norank_f__Xanthomonadales_Incertae_Sedis	s__uncultured_gamma_proteobacterium_g__norank_f__Xanthomonadales_Incertae_Sedis	OTU64	0	5	1	0	0	0	0	0	0	0	0	5	1	0	0	0	0	0	0	0	12
d__Bacteria	k__norank	p__Bacteroidetes	c__Bacteroidia	o__Bacteroidales	f__Bacteroidales_S24-7_group	g__norank_f__Bacteroidales_S24-7_group	s__uncultured_bacterium_g__norank_f__Bacteroidales_S24-7_group	OTU374	0	0	3	8	1	0	0	0	1	1	0	2	1	0	0	0	0	9	10	1	37
d__Bacteria	k__norank	p__Proteobacteria	c__Deltaproteobacteria	o__Desulfuromonadales	f__Geobacteraceae	g__Geobacter	s__uncultured_delta_proteobacterium_g__Geobacter	OTU496	0	0	1	1	0	2	0	0	0	1	1	0	1	2	0	1	0	1	0	0	11
d__Bacteria	k__norank	p__Bacteroidetes	c__Bacteroidia	o__Bacteroidales	f__Bacteroidales_S24-7_group	g__norank_f__Bacteroidales_S24-7_group	s__uncultured_bacterium_g__norank_f__Bacteroidales_S24-7_group	OTU378	0	1	28	22	1	11	1	3	16	3	2	19	3	1	1	4	2	31	28	0	177
d__Bacteria	k__norank	p__Firmicutes	c__Clostridia	o__Clostridiales	f__Ruminococcaceae	g__Oscillibacter	s__uncultured_bacterium_g__Oscillibacter	OTU365	58	17	18	27	7	25	21	60	48	12	24	24	9	4	6	6	27	13	41	4	451
d__Bacteria	k__norank	p__Proteobacteria	c__ARKICE-90	o__norank_c__ARKICE-90	f__norank_c__ARKICE-90	g__norank_c__ARKICE-90	s__uncultured_Pseudolabrys_sp._g__norank_c__ARKICE-90	OTU1508	0	2	1	1	0	1	8	7	2	2	0	1	0	1	0	3	4	3	2	1	39
d__Bacteria	k__norank	p__Firmicutes	c__Clostridia	o__Clostridiales	f__Clostridiaceae_1	g__Candidatus_Arthromitus	s__Candidatus_Arthromitus_sp._SFB-mouse-Japan	OTU1364	379	978	723	325	1080	521	667	1065	219	1352	180	171	121	361	231	169	192	229	148	282	9393
d__Bacteria	k__norank	p__Bacteroidetes	c__Bacteroidia	o__Bacteroidales	f__Bacteroidaceae	g__Bacteroides	s__Bacteroidaceae_bacterium_MS4	OTU1341	0	0	0	3	0	0	0	0	0	0	0	0	0	1	0	0	0	0	0	0	4
d__Bacteria	k__norank	p__Gemmatimonadetes	c__Gemmatimonadetes	o__Gemmatimonadales	f__Gemmatimonadaceae	g__norank_f__Gemmatimonadaceae	s__unclassified_g__norank_f__Gemmatimonadaceae	OTU716	0	0	0	0	1	0	1	0	0	2	0	1	0	0	0	0	1	0	0	1	7
d__Bacteria	k__norank	p__Firmicutes	c__Clostridia	o__Clostridiales	f__Lachnospiraceae	g__Lachnospiraceae_NK4A136_group	s__unclassified_g__Lachnospiraceae_NK4A136_group	OTU1372	856	130	147	643	139	303	190	1116	276	181	1222	485	277	4940	2878	1109	390	229	2994	608	19113
d__Bacteria	k__norank	p__Firmicutes	c__Clostridia	o__Clostridiales	f__Clostridiaceae_1	g__Clostridium_sensu_stricto_1	s__Clostridium_sp._Marseille-P2434	OTU913	1	0	0	0	0	1	2	1	0	2	0	0	0	0	0	0	0	0	1	0	8
d__Bacteria	k__norank	p__Firmicutes	c__Clostridia	o__Clostridiales	f__Ruminococcaceae	g__Ruminococcus_1	s__unclassified_g__Ruminococcus_1	OTU1505	0	0	3	0	0	0	1	7	0	1	2	0	14	0	12	1	0	3	0	0	44
d__Bacteria	k__norank	p__Actinobacteria	c__Actinobacteria	o__Micrococcales	f__Intrasporangiaceae	g__Arsenicicoccus	s__Arsenicicoccus_bolidensis_g__Arsenicicoccus	OTU856	0	0	0	0	0	0	0	2	21	0	0	0	0	0	0	0	0	3	21	0	47
d__Bacteria	k__norank	p__Saccharibacteria	c__norank_p__Saccharibacteria	o__norank_p__Saccharibacteria	f__norank_p__Saccharibacteria	g__norank_p__Saccharibacteria	s__unclassified_g__norank_p__Saccharibacteria	OTU1474	0	0	0	0	0	3	0	0	0	0	0	0	0	0	0	1	0	0	0	0	4
d__Bacteria	k__norank	p__Bacteroidetes	c__Sphingobacteriia	o__Sphingobacteriales	f__LiUU-11-161	g__norank_f__LiUU-11-161	s__uncultured_bacterium_g__norank_f__LiUU-11-161	OTU1409	0	0	0	0	15	0	0	0	0	0	0	0	0	0	13	0	0	0	0	0	28
d__Bacteria	k__norank	p__Proteobacteria	c__Alphaproteobacteria	o__Rhizobiales	f__Phyllobacteriaceae	g__norank_f__Phyllobacteriaceae	s__uncultured_alpha_proteobacterium_g__norank_f__Phyllobacteriaceae	OTU71	1	3	3	1	0	2	0	0	0	1	1	0	2	0	1	1	0	2	0	2	20
d__Bacteria	k__norank	p__Firmicutes	c__Clostridia	o__Clostridiales	f__Lachnospiraceae	g__Blautia	s__unclassified_g__Blautia	OTU686	57	17	99	32	11	245	33	120	19	32	255	22	27	15	30	23	37	11	39	45	1169
d__Bacteria	k__norank	p__Firmicutes	c__Clostridia	o__Clostridiales	f__Clostridiales_vadinBB60_group	g__norank_f__Clostridiales_vadinBB60_group	s__uncultured_bacterium_g__norank_f__Clostridiales_vadinBB60_group	OTU444	3	1	0	0	3	0	0	2	2	3	1	0	0	0	6	4	2	2	2	3	34
d__Bacteria	k__norank	p__Firmicutes	c__Clostridia	o__Clostridiales	f__Lachnospiraceae	g__norank_f__Lachnospiraceae	s__unclassified_g__norank_f__Lachnospiraceae	OTU415	37	9	4	67	4	4	6	41	23	11	118	17	13	16	13	24	16	7	17	35	482
d__Bacteria	k__norank	p__Firmicutes	c__Clostridia	o__Clostridiales	f__Clostridiales_vadinBB60_group	g__norank_f__Clostridiales_vadinBB60_group	s__uncultured_bacterium_g__norank_f__Clostridiales_vadinBB60_group	OTU1245	7	1	0	0	4	2	0	7	0	0	4	2	0	0	5	1	2	2	0	4	41
d__Bacteria	k__norank	p__Firmicutes	c__Clostridia	o__Clostridiales	f__Lachnospiraceae	g__Lachnospiraceae_NK4A136_group	s__uncultured_bacterium_g__Lachnospiraceae_NK4A136_group	OTU176	2799	103	136	192	76	192	72	118	99	605	762	264	428	382	717	1200	100	106	1680	1411	11442
d__Bacteria	k__norank	p__Proteobacteria	c__Betaproteobacteria	o__Burkholderiales	f__Alcaligenaceae	g__norank_f__Alcaligenaceae	s__unclassified_g__norank_f__Alcaligenaceae	OTU185	1	0	1	0	0	0	0	0	0	3	0	0	1	0	0	1	0	0	0	3	10
d__Bacteria	k__norank	p__Actinobacteria	c__Actinobacteria	o__Propionibacteriales	f__Nocardioidaceae	g__Marmoricola	s__uncultured_bacterium_g__Marmoricola	OTU814	2	0	0	0	0	0	5	3	4	0	0	0	0	0	0	0	2	2	8	0	26
d__Bacteria	k__norank	p__TM6__Dependentiae_	c__norank_p__TM6__Dependentiae_	o__norank_p__TM6__Dependentiae_	f__norank_p__TM6__Dependentiae_	g__norank_p__TM6__Dependentiae_	s__uncultured_bacterium_g__norank_p__TM6__Dependentiae_	OTU269	0	0	2	0	0	0	0	0	0	1	0	0	1	0	0	0	0	0	0	0	4
d__Bacteria	k__norank	p__Firmicutes	c__Clostridia	o__Clostridiales	f__Clostridiales_vadinBB60_group	g__norank_f__Clostridiales_vadinBB60_group	s__uncultured_bacterium_g__norank_f__Clostridiales_vadinBB60_group	OTU997	2	1	5	2	4	6	1	3	1	7	4	4	3	4	37	2	4	4	11	5	110
d__Bacteria	k__norank	p__Proteobacteria	c__Betaproteobacteria	o__Burkholderiales	f__Alcaligenaceae	g__unclassified_f__Alcaligenaceae	s__unclassified_f__Alcaligenaceae	OTU1802	1	0	1	0	0	0	0	0	0	0	0	1	0	0	0	0	0	0	0	1	4
d__Bacteria	k__norank	p__Firmicutes	c__Clostridia	o__Clostridiales	f__Lachnospiraceae	g__Lachnospiraceae_UCG-001	s__unclassified_g__Lachnospiraceae_UCG-001	OTU472	570	142	38	58	49	19	39	41	21	36	171	34	18	15	239	7	8	13	82	44	1644
d__Bacteria	k__norank	p__Acidobacteria	c__Acidobacteria	o__norank_c__Acidobacteria	f__norank_c__Acidobacteria	g__norank_c__Acidobacteria	s__unclassified_g__norank_c__Acidobacteria	OTU916	0	0	0	0	0	0	0	0	0	1	0	0	0	0	0	0	0	0	0	2	3
d__Bacteria	k__norank	p__Firmicutes	c__Bacilli	o__Bacillales	f__Paenibacillaceae	g__Paenibacillus	s__Paenibacillus_amylolyticus	OTU521	1	3	0	0	0	1	1	0	1	1	0	2	0	1	1	1	0	0	0	0	13
d__Bacteria	k__norank	p__Firmicutes	c__Clostridia	o__Clostridiales	f__Lachnospiraceae	g__norank_f__Lachnospiraceae	s__unclassified_g__norank_f__Lachnospiraceae	OTU785	1	0	1	0	0	1	4	64	1	1	4	0	0	0	3	0	0	5	0	0	85
d__Bacteria	k__norank	p__Firmicutes	c__Bacilli	o__Bacillales	f__Bacillaceae	g__unclassified_f__Bacillaceae	s__unclassified_f__Bacillaceae	OTU1685	0	0	0	1	0	0	2	0	0	0	1	0	0	0	0	1	4	3	0	0	12
d__Bacteria	k__norank	p__Proteobacteria	c__Betaproteobacteria	o__Neisseriales	f__Neisseriaceae	g__Leeia	s__unclassified_g__Leeia	OTU184	2	0	0	1	0	0	0	0	0	0	0	1	0	0	0	0	0	0	0	0	4
d__Bacteria	k__norank	p__Firmicutes	c__Clostridia	o__Clostridiales	f__Clostridiales_vadinBB60_group	g__norank_f__Clostridiales_vadinBB60_group	s__uncultured_bacterium_g__norank_f__Clostridiales_vadinBB60_group	OTU625	10	3	11	6	0	0	8	0	0	4	5	1	14	3	9	0	6	0	2	6	88
d__Bacteria	k__norank	p__Proteobacteria	c__Betaproteobacteria	o__Neisseriales	f__Neisseriaceae	g__unclassified_f__Neisseriaceae	s__unclassified_f__Neisseriaceae	OTU792	0	0	0	0	0	0	0	1	1	0	0	0	0	0	0	0	0	1	0	0	3
d__Bacteria	k__norank	p__Proteobacteria	c__Gammaproteobacteria	o__Methylococcales	f__Methylococcaceae	g__Methylovulum	s__unclassified_g__Methylovulum	OTU206	1	1	1	0	0	0	0	0	0	0	0	0	0	0	0	0	0	0	0	0	3
d__Bacteria	k__norank	p__Firmicutes	c__Clostridia	o__Clostridiales	f__Ruminococcaceae	g__Ruminococcus_1	s__uncultured_rumen_bacterium_g__Ruminococcus_1	OTU914	1	0	0	0	0	0	0	0	0	1	1	0	0	0	0	0	0	0	0	0	3
d__Bacteria	k__norank	p__Actinobacteria	c__Actinobacteria	o__Micrococcales	f__Micrococcaceae	g__Glutamicibacter	s__Glutamicibacter_arilaitensis	OTU1380	1	3	5	0	0	7	7	3	4	1	2	2	1	3	1	6	5	1	6	2	60
d__Bacteria	k__norank	p__Firmicutes	c__Clostridia	o__Clostridiales	f__Lachnospiraceae	g__norank_f__Lachnospiraceae	s__Lachnospiraceae_bacterium_A2	OTU15	168	359	46	91	10	6	26	6	6	14	40	53	102	9	6	0	1	9	15	5	972
d__Bacteria	k__norank	p__Gemmatimonadetes	c__Gemmatimonadetes	o__Gemmatimonadales	f__Gemmatimonadaceae	g__norank_f__Gemmatimonadaceae	s__uncultured_Gemmatimonadales_bacterium_g__norank	OTU990	0	12	0	0	0	0	0	0	0	1	0	4	0	0	0	0	0	1	0	0	18
d__Bacteria	k__norank	p__Firmicutes	c__Bacilli	o__Lactobacillales	f__Lactobacillaceae	g__Lactobacillus	s__Lactobacillus_murinus_g__Lactobacillus	OTU778	176	569	199	314	556	820	2119	187	587	1079	72	126	55	70	327	217	574	669	270	295	9281
d__Bacteria	k__norank	p__Actinobacteria	c__Actinobacteria	o__Frankiales	f__Geodermatophilaceae	g__norank_f__Geodermatophilaceae	s__unclassified_g__norank_f__Geodermatophilaceae	OTU524	0	1	2	0	0	1	0	0	0	0	0	0	0	2	1	0	0	0	0	0	7
d__Bacteria	k__norank	p__Acidobacteria	c__Acidobacteria	o__Solibacterales	f__Solibacteraceae__Subgroup_3_	g__Candidatus_Solibacter	s__unclassified_g__Candidatus_Solibacter	OTU695	1	6	1	0	0	5	14	4	6	10	2	1	1	2	1	10	15	7	9	12	107
d__Bacteria	k__norank	p__Firmicutes	c__Clostridia	o__Clostridiales	f__Ruminococcaceae	g__norank_f__Ruminococcaceae	s__unclassified_g__norank_f__Ruminococcaceae	OTU570	9	4	3	28	17	26	8	2	5	6	2	1	0	1	0	5	0	0	0	2	119
d__Bacteria	k__norank	p__Proteobacteria	c__Alphaproteobacteria	o__Caulobacterales	f__Hyphomonadaceae	g__Woodsholea	s__uncultured_bacterium_g__Woodsholea	OTU1055	0	5	0	0	0	0	0	0	0	1	0	9	0	0	0	0	0	0	0	1	16
d__Bacteria	k__norank	p__Proteobacteria	c__Alphaproteobacteria	o__Rhizobiales	f__A0839	g__norank_f__A0839	s__unclassified_g__norank_f__A0839	OTU1421	0	0	0	0	0	0	0	0	0	0	0	0	0	0	3	0	0	0	0	0	3
d__Bacteria	k__norank	p__Tenericutes	c__Mollicutes	o__Entomoplasmatales	f__Entomoplasmatales_Incertae_Sedis	g__Candidatus_Hepatoplasma	s__Astacus_leptodactylus__narrow-clawed_crayfish_	OTU1335	0	0	1	1	0	0	0	0	0	1	0	0	1	0	0	0	0	0	0	2	6
d__Bacteria	k__norank	p__TM6__Dependentiae_	c__norank_p__TM6__Dependentiae_	o__norank_p__TM6__Dependentiae_	f__norank_p__TM6__Dependentiae_	g__norank_p__TM6__Dependentiae_	s__uncultured_bacterium_g__norank_p__TM6__Dependentiae_	OTU1145	0	0	1	0	0	0	0	0	0	1	0	1	0	0	0	0	0	0	0	2	5
d__Bacteria	k__norank	p__Proteobacteria	c__Gammaproteobacteria	o__Xanthomonadales	f__Xanthomonadales_Incertae_Sedis	g__norank_f__Xanthomonadales_Incertae_Sedis	s__Hypsibius_dujardini_g__norank_f__Xanthomonadales_Incertae_Sedis	OTU1528	1	1	1	0	0	15	5	1	1	6	0	0	0	1	0	20	2	0	0	8	62
d__Bacteria	k__norank	p__Proteobacteria	c__Alphaproteobacteria	o__Rhizobiales	f__Hyphomicrobiaceae	g__Pedomicrobium	s__uncultured_bacterium_g__Pedomicrobium	OTU268	3	5	6	1	0	3	1	2	0	5	6	4	4	1	1	3	2	3	2	4	56
d__Bacteria	k__norank	p__Proteobacteria	c__Alphaproteobacteria	o__Rhodospirillales	f__DA111	g__norank_f__DA111	s__unclassified_g__norank_f__DA111	OTU294	0	0	1	0	0	0	3	1	0	2	0	0	0	1	0	0	2	0	0	0	10
d__Bacteria	k__norank	p__Proteobacteria	c__Alphaproteobacteria	o__Sphingomonadales	f__Sphingomonadaceae	g__Novosphingobium	s__Novosphingobium_rosa	OTU568	3	0	2	0	0	3	0	0	0	5	4	2	3	1	0	0	0	0	0	5	28
d__Bacteria	k__norank	p__Deinococcus-Thermus	c__Deinococci	o__Deinococcales	f__Deinococcaceae	g__Deinococcus	s__uncultured_bacterium_g__Deinococcus	OTU800	0	0	0	0	0	0	0	2	2	0	0	0	0	0	0	0	0	1	0	0	5
d__Bacteria	k__norank	p__Actinobacteria	c__Actinobacteria	o__Coriobacteriales	f__Coriobacteriaceae	g__Enterorhabdus	s__uncultured_bacterium_g__Enterorhabdus	OTU1137	0	0	0	0	0	0	1	0	0	0	0	1	0	0	0	1	0	0	0	0	3
d__Bacteria	k__norank	p__Bacteroidetes	c__Bacteroidia	o__Bacteroidales	f__Bacteroidaceae	g__Bacteroides	s__unclassified_g__Bacteroides	OTU753	81	32	102	48	35	78	41	171	87	129	144	50	42	60	82	31	12	27	86	67	1405
d__Bacteria	k__norank	p__Actinobacteria	c__Actinobacteria	o__Solirubrobacterales	f__Solirubrobacteraceae	g__Solirubrobacter	s__uncultured_bacterium_g__Solirubrobacter	OTU231	7	0	2	1	0	2	1	1	0	0	0	0	0	0	0	1	1	0	0	0	16
d__Bacteria	k__norank	p__Firmicutes	c__Clostridia	o__Clostridiales	f__Ruminococcaceae	g__Hydrogenoanaerobacterium	s__unclassified_g__Hydrogenoanaerobacterium	OTU377	0	0	1	1	0	0	0	0	0	0	0	0	0	0	0	0	0	0	0	0	2
d__Bacteria	k__norank	p__Actinobacteria	c__Actinobacteria	o__Propionibacteriales	f__Nocardioidaceae	g__Nocardioides	s__Nocardioides_plantarum	OTU1260	1	0	0	3	0	2	0	0	1	0	3	0	0	0	0	0	1	0	2	0	13
d__Bacteria	k__norank	p__Bacteroidetes	c__Bacteroidia	o__Bacteroidales	f__Bacteroidales_S24-7_group	g__norank_f__Bacteroidales_S24-7_group	s__uncultured_Bacteroidales_bacterium_g__norank_f__Bacteroidales_S24-7_group	OTU1048	0	0	0	3	0	1	0	1	0	0	1	2	0	0	0	0	0	0	2	0	10
d__Bacteria	k__norank	p__Firmicutes	c__Bacilli	o__Bacillales	f__Bacillaceae	g__Bacillus	s__Bacillus_anthracis_g__Bacillus	OTU627	4	4	3	3	4	1	4	5	2	4	5	3	1	1	2	1	3	2	3	1	56
d__Bacteria	k__norank	p__Proteobacteria	c__Betaproteobacteria	o__Burkholderiales	f__Alcaligenaceae	g__norank_f__Alcaligenaceae	s__unclassified_g__norank_f__Alcaligenaceae	OTU615	0	0	0	0	1	49	7	3	3	15	1	0	0	0	0	38	6	2	4	12	141
d__Bacteria	k__norank	p__Chloroflexi	c__Thermomicrobia	o__JG30-KF-CM45	f__norank_o__JG30-KF-CM45	g__norank_o__JG30-KF-CM45	s__uncultured_bacterium_g__norank_o__JG30-KF-CM45	OTU225	1	0	0	0	0	1	0	0	0	0	1	0	0	0	0	0	0	0	0	0	3
d__Bacteria	k__norank	p__Firmicutes	c__Bacilli	o__Lactobacillales	f__Streptococcaceae	g__Streptococcus	s__Streptococcus_danieliae	OTU766	2	1	1	0	1	1	1	3	0	1	0	0	0	0	1	0	0	6	1	2	21
d__Bacteria	k__norank	p__Proteobacteria	c__Betaproteobacteria	o__Burkholderiales	f__Alcaligenaceae	g__Parasutterella	s__uncultured_bacterium_g__Parasutterella	OTU422	92	97	73	221	48	111	53	49	919	405	58	85	26	33	14	30	20	40	128	44	2546
d__Bacteria	k__norank	p__Proteobacteria	c__Betaproteobacteria	o__SC-I-84	f__norank_o__SC-I-84	g__norank_o__SC-I-84	s__uncultured_beta_proteobacterium_g__norank_o__SC-I-84	OTU1734	0	1	0	1	0	0	2	2	1	1	0	0	0	0	0	0	1	1	1	0	11
d__Bacteria	k__norank	p__Acidobacteria	c__Acidobacteria	o__Acidobacteriales	f__Acidobacteriaceae__Subgroup_1_	g__norank_f__Acidobacteriaceae__Subgroup_1_	s__unclassified_g__norank_f__Acidobacteriaceae__Subgroup_1_	OTU1451	0	1	0	0	0	4	0	1	1	0	0	0	1	0	0	1	0	0	0	0	9
d__Bacteria	k__norank	p__Bacteroidetes	c__Cytophagia	o__Cytophagales	f__Cytophagaceae	g__norank_f__Cytophagaceae	s__unclassified_g__norank_f__Cytophagaceae	OTU1820	0	0	0	0	0	0	1	0	0	1	0	0	0	0	0	0	1	0	0	3	6
d__Bacteria	k__norank	p__Proteobacteria	c__Betaproteobacteria	o__Burkholderiales	f__Comamonadaceae	g__Delftia	s__Delftia_tsuruhatensis	OTU1673	20	70	29	8	10	7	9	14	14	9	42	72	27	3	6	9	16	10	19	5	399
d__Bacteria	k__norank	p__Firmicutes	c__Clostridia	o__Clostridiales	f__Lachnospiraceae	g__unclassified_f__Lachnospiraceae	s__unclassified_f__Lachnospiraceae	OTU1452	16	28	450	11	7	39	133	17	24	14	22	278	40	23	16	275	38	16	351	13	1811
d__Bacteria	k__norank	p__Firmicutes	c__Clostridia	o__Clostridiales	f__Lachnospiraceae	g__unclassified_f__Lachnospiraceae	s__unclassified_f__Lachnospiraceae	OTU1325	18	2	2	15	5	1	8	23	7	1	16	2	2	20	2	3	1	2	2	1	133
d__Bacteria	k__norank	p__Firmicutes	c__Clostridia	o__Clostridiales	f__Peptostreptococcaceae	g__Intestinibacter	s__uncultured_organism_g__Intestinibacter	OTU134	0	20	0	0	0	0	1	0	0	2	0	22	1	0	2	0	0	0	0	1	49
d__Bacteria	k__norank	p__Acidobacteria	c__Acidobacteria	o__Acidobacteriales	f__Acidobacteriaceae__Subgroup_1_	g__norank_f__Acidobacteriaceae__Subgroup_1_	s__uncultured_Acidobacteriaceae_bacterium_g__norank_f__Acidobacteriaceae__Subgroup_1_	OTU1764	0	0	0	0	0	0	4	0	0	9	0	0	0	0	0	0	0	1	0	4	18
d__Bacteria	k__norank	p__Actinobacteria	c__Actinobacteria	o__PeM15	f__norank_o__PeM15	g__norank_o__PeM15	s__uncultured_actinobacterium_g__norank_o__PeM15	OTU1031	0	2	1	1	1	0	0	0	0	0	2	1	1	1	0	0	0	0	0	0	10
d__Bacteria	k__norank	p__Firmicutes	c__Clostridia	o__Clostridiales	f__Family_XIII	g__Anaerovorax	s__uncultured_bacterium_g__Anaerovorax	OTU844	2	0	2	0	0	0	1	7	6	0	0	2	2	0	0	2	0	0	3	1	28
d__Bacteria	k__norank	p__Proteobacteria	c__Gammaproteobacteria	o__Enterobacteriales	f__Enterobacteriaceae	g__Escherichia-Shigella	s__Escherichia_coli_g__Escherichia-Shigella	OTU405	60	56	87	1712	51	63	186	53	31	73	4	6	14	63	3	3	14	2	2	20	2503
d__Bacteria	k__norank	p__unclassified_k__norank	c__unclassified_k__norank	o__unclassified_k__norank	f__unclassified_k__norank	g__unclassified_k__norank	s__unclassified_k__norank	OTU1459	0	0	0	0	0	0	0	0	0	0	0	0	0	0	0	2	0	0	0	0	2
d__Bacteria	k__norank	p__Proteobacteria	c__Alphaproteobacteria	o__Sphingomonadales	f__Sphingomonadaceae	g__Sphingobium	s__Sphingobium_amiense	OTU1064	3	2	3	0	1	0	0	0	0	2	2	2	2	0	1	0	0	0	1	3	22
d__Bacteria	k__norank	p__Proteobacteria	c__Alphaproteobacteria	o__Rhodospirillales	f__Acetobacteraceae	g__norank_f__Acetobacteraceae	s__uncultured_alpha_proteobacterium_g__norank_f__Acetobacteraceae	OTU1202	0	0	0	0	0	0	0	1	0	0	0	2	0	0	0	0	0	0	0	0	3
d__Bacteria	k__norank	p__Bacteroidetes	c__Bacteroidia	o__Bacteroidales	f__Porphyromonadaceae	g__Dysgonomonas	s__unclassified_g__Dysgonomonas	OTU608	0	0	0	0	0	7	0	0	0	0	0	0	1	0	0	5	0	0	0	0	13
d__Bacteria	k__norank	p__Bacteroidetes	c__Flavobacteriia	o__Flavobacteriales	f__Flavobacteriaceae	g__Flavobacterium	s__Flavobacterium_resistens	OTU542	0	0	1	0	0	6	0	0	0	0	0	0	2	0	0	0	0	0	0	0	9
d__Bacteria	k__norank	p__Acidobacteria	c__Acidobacteria	o__Solibacterales	f__Solibacteraceae__Subgroup_3_	g__Candidatus_Solibacter	s__uncultured_bacterium_g__Candidatus_Solibacter	OTU1498	0	2	2	1	1	18	19	12	12	26	0	5	0	0	0	13	21	7	12	29	180
d__Bacteria	k__norank	p__Bacteroidetes	c__Bacteroidia	o__Bacteroidales	f__Prevotellaceae	g__Prevotellaceae_UCG-001	s__uncultured_Bacteroidales_bacterium_g__Prevotellaceae_UCG-001	OTU1355	571	679	356	1406	96	107	223	2507	1982	94	409	1145	77	98	49	69	526	182	633	71	11280
d__Bacteria	k__norank	p__Proteobacteria	c__Alphaproteobacteria	o__Rickettsiales	f__Rickettsiales_Incertae_Sedis	g__Candidatus_Odyssella	s__uncultured_bacterium_g__Candidatus_Odyssella	OTU220	1	0	1	0	0	0	0	0	0	0	0	0	0	0	0	0	0	0	0	0	2
d__Bacteria	k__norank	p__Proteobacteria	c__Deltaproteobacteria	o__Desulfovibrionales	f__Desulfovibrionaceae	g__Desulfovibrio	s__unclassified_g__Desulfovibrio	OTU811	0	0	1	0	0	2	1	3	3	0	1	1	3	1	0	4	0	1	0	7	28
d__Bacteria	k__norank	p__Proteobacteria	c__Alphaproteobacteria	o__Rhizobiales	f__A0839	g__norank_f__A0839	s__unclassified_g__norank_f__A0839	OTU1383	0	1	1	3	1	0	0	0	0	2	0	1	1	1	0	0	0	0	0	1	12
d__Bacteria	k__norank	p__Proteobacteria	c__Deltaproteobacteria	o__Desulfurellales	f__Desulfurellaceae	g__H16	s__unclassified_g__H16	OTU1000	2	3	0	1	0	7	1	1	0	8	2	5	1	1	0	2	3	4	0	4	45
d__Bacteria	k__norank	p__Acidobacteria	c__Acidobacteria	o__norank_c__Acidobacteria	f__norank_c__Acidobacteria	g__norank_c__Acidobacteria	s__unclassified_g__norank_c__Acidobacteria	OTU1065	0	0	0	0	0	0	0	0	0	0	0	1	1	0	0	0	0	0	0	0	2
d__Bacteria	k__norank	p__Firmicutes	c__Clostridia	o__Clostridiales	f__Lachnospiraceae	g__Lachnospiraceae_NK4A136_group	s__Lachnospiraceae_bacterium_A4	OTU92	98	2080	88	66	73	57	163	203	202	90	193	187	72	60	100	14	65	26	90	64	3991
d__Bacteria	k__norank	p__Proteobacteria	c__Alphaproteobacteria	o__Rhodospirillales	f__JG37-AG-20	g__norank_f__JG37-AG-20	s__unclassified_g__norank_f__JG37-AG-20	OTU7	1	1	0	0	0	0	0	1	0	1	0	0	0	0	0	0	0	0	0	0	4
d__Bacteria	k__norank	p__Proteobacteria	c__Alphaproteobacteria	o__Rhodospirillales	f__I-10	g__norank_f__I-10	s__uncultured_alpha_proteobacterium_g__norank_f__I-10	OTU1861	0	4	0	0	0	0	0	0	0	1	0	1	1	0	0	0	0	0	0	1	8
d__Bacteria	k__norank	p__Proteobacteria	c__Alphaproteobacteria	o__Rhodobacterales	f__Rhodobacteraceae	g__unclassified_f__Rhodobacteraceae	s__unclassified_f__Rhodobacteraceae	OTU272	1	0	1	1	0	0	1	0	0	4	0	1	1	0	0	0	0	0	0	1	11
d__Bacteria	k__norank	p__Proteobacteria	c__Gammaproteobacteria	o__Xanthomonadales	f__norank_o__Xanthomonadales	g__norank_o__Xanthomonadales	s__uncultured_bacterium_g__norank_o__Xanthomonadales	OTU1813	0	0	0	0	0	0	3	0	1	10	0	0	0	1	0	0	2	0	0	11	28
d__Bacteria	k__norank	p__Proteobacteria	c__Alphaproteobacteria	o__Caulobacterales	f__Hyphomonadaceae	g__Hirschia	s__uncultured_bacterium_g__Hirschia	OTU1191	0	1	0	0	0	0	0	0	0	1	0	6	0	0	1	0	0	0	0	2	11
d__Bacteria	k__norank	p__Ignavibacteriae	c__Ignavibacteria	o__Ignavibacteriales	f__BSV26	g__norank_f__BSV26	s__uncultured_bacterium_g__norank_f__BSV26	OTU1437	0	0	0	0	0	3	0	0	0	2	0	0	0	0	0	4	0	0	0	0	9
d__Bacteria	k__norank	p__Actinobacteria	c__Actinobacteria	o__Acidimicrobiales	f__norank_o__Acidimicrobiales	g__norank_o__Acidimicrobiales	s__unclassified_g__norank_o__Acidimicrobiales	OTU1051	1	2	2	0	0	0	0	0	0	1	1	2	1	0	0	0	0	0	0	1	11
d__Bacteria	k__norank	p__Proteobacteria	c__Betaproteobacteria	o__unclassified_c__Betaproteobacteria	f__unclassified_c__Betaproteobacteria	g__unclassified_c__Betaproteobacteria	s__unclassified_c__Betaproteobacteria	OTU1225	1	1	0	0	0	0	0	0	0	3	1	1	0	1	0	0	0	0	0	0	8
d__Bacteria	k__norank	p__Proteobacteria	c__Betaproteobacteria	o__Burkholderiales	f__Alcaligenaceae	g__Sutterella	s__Sutterella_parvirubra	OTU928	0	0	0	0	0	0	0	0	0	1	0	0	0	0	0	0	0	0	0	1	2
d__Bacteria	k__norank	p__Acidobacteria	c__Acidobacteria	o__norank_c__Acidobacteria	f__norank_c__Acidobacteria	g__norank_c__Acidobacteria	s__bacterium_Ellin7509	OTU575	1	6	5	0	0	61	25	8	16	48	4	3	3	1	0	38	28	10	23	39	319
d__Bacteria	k__norank	p__Actinobacteria	c__Actinobacteria	o__Propionibacteriales	f__Nocardioidaceae	g__Nocardioides	s__uncultured_Nocardioides_sp._g__Nocardioides	OTU787	1	0	0	0	0	1	10	5	10	0	0	0	0	1	1	1	14	3	4	0	51
d__Bacteria	k__norank	p__Actinobacteria	c__Actinobacteria	o__Coriobacteriales	f__Coriobacteriaceae	g__Coriobacteriaceae_UCG-002	s__uncultured_bacterium_g__Coriobacteriaceae_UCG-002	OTU790	10	1	11	1	3	3	2	56	57	23	7	1	4	2	0	4	1	40	53	22	301
d__Bacteria	k__norank	p__Firmicutes	c__Clostridia	o__Clostridiales	f__Ruminococcaceae	g__Oscillibacter	s__unclassified_g__Oscillibacter	OTU773	574	242	284	97	96	223	199	407	260	123	257	249	123	58	97	121	201	62	232	127	4032
d__Bacteria	k__norank	p__Acidobacteria	c__Acidobacteria	o__Acidobacteriales	f__Acidobacteriaceae__Subgroup_1_	g__norank_f__Acidobacteriaceae__Subgroup_1_	s__unclassified_g__norank_f__Acidobacteriaceae__Subgroup_1_	OTU656	0	0	0	0	0	0	4	1	0	3	1	0	0	0	0	0	1	0	1	5	16
d__Bacteria	k__norank	p__Firmicutes	c__Clostridia	o__Clostridiales	f__Lachnospiraceae	g__norank_f__Lachnospiraceae	s__unclassified_g__norank_f__Lachnospiraceae	OTU1547	0	0	0	1	0	0	0	1	0	12	0	1	1	1	0	3	0	2	0	3	25
d__Bacteria	k__norank	p__Firmicutes	c__Clostridia	o__Clostridiales	f__Christensenellaceae	g__Christensenellaceae_R-7_group	s__uncultured_bacterium_g__Christensenellaceae_R-7_group	OTU852	2	1	6	1	0	3	0	0	1	0	0	0	1	0	0	0	0	0	1	0	16
d__Bacteria	k__norank	p__Proteobacteria	c__Alphaproteobacteria	o__Rickettsiales	f__SM2D12	g__norank_f__SM2D12	s__uncultured_bacterium_g__norank_f__SM2D12	OTU1199	1	0	0	1	0	0	0	0	0	0	1	1	1	0	0	0	0	0	0	0	5
d__Bacteria	k__norank	p__Acidobacteria	c__Acidobacteria	o__norank_c__Acidobacteria	f__norank_c__Acidobacteria	g__norank_c__Acidobacteria	s__uncultured_Holophaga_sp._g__norank_c__Acidobacteria	OTU1490	0	0	0	0	0	1	0	0	0	2	0	0	0	0	0	2	0	0	0	0	5
d__Bacteria	k__norank	p__Proteobacteria	c__Gammaproteobacteria	o__Xanthomonadales	f__Xanthomonadaceae	g__Dokdonella	s__unclassified_g__Dokdonella	OTU762	0	0	0	0	0	0	0	2	0	0	0	0	0	0	0	1	0	3	0	0	6
d__Bacteria	k__norank	p__unclassified_k__norank	c__unclassified_k__norank	o__unclassified_k__norank	f__unclassified_k__norank	g__unclassified_k__norank	s__unclassified_k__norank	OTU516	0	0	0	0	0	18	1	4	2	3	0	1	0	0	0	22	2	4	2	5	64
d__Bacteria	k__norank	p__Proteobacteria	c__Betaproteobacteria	o__Burkholderiales	f__Comamonadaceae	g__unclassified_f__Comamonadaceae	s__unclassified_f__Comamonadaceae	OTU35	3	5	4	0	0	0	0	1	0	4	1	7	2	1	0	0	2	0	1	3	34
d__Bacteria	k__norank	p__Firmicutes	c__Clostridia	o__Clostridiales	f__Lachnospiraceae	g__Roseburia	s__Eubacterium_sp._14-2	OTU1553	20	6	7	14	19	47	14	15	8	414	85	10	10	94	153	15	96	12	8	124	1171
d__Bacteria	k__norank	p__Proteobacteria	c__Alphaproteobacteria	o__Sphingomonadales	f__Sphingomonadaceae	g__norank_f__Sphingomonadaceae	s__uncultured_bacterium_g__norank_f__Sphingomonadaceae	OTU655	31	16	9	12	171	38	119	26	94	9	33	29	5	9	161	23	107	33	120	25	1070
d__Bacteria	k__norank	p__Firmicutes	c__Clostridia	o__Clostridiales	f__Lachnospiraceae	g__unclassified_f__Lachnospiraceae	s__unclassified_f__Lachnospiraceae	OTU1216	77	12	6	41	24	11	94	59	16	12	51	31	20	17	516	39	168	16	132	68	1410
d__Bacteria	k__norank	p__Acidobacteria	c__Acidobacteria	o__norank_c__Acidobacteria	f__norank_c__Acidobacteria	g__norank_c__Acidobacteria	s__uncultured_forest_soil_bacterium_g__norank_c__Acidobacteria	OTU1438	0	0	0	0	0	3	0	0	4	0	0	0	0	0	0	4	1	0	3	0	15
d__Bacteria	k__norank	p__Acidobacteria	c__Acidobacteria	o__norank_c__Acidobacteria	f__norank_c__Acidobacteria	g__norank_c__Acidobacteria	s__unclassified_g__norank_c__Acidobacteria	OTU1640	0	1	2	1	0	1	0	4	0	0	1	2	0	0	0	1	0	5	0	1	19
d__Bacteria	k__norank	p__Actinobacteria	c__Actinobacteria	o__Coriobacteriales	f__Coriobacteriaceae	g__Coriobacteriaceae_UCG-002	s__uncultured_bacterium_g__Coriobacteriaceae_UCG-002	OTU1226	0	0	0	0	2	2	1	9	2	2	4	4	1	3	1	3	9	47	6	5	101
d__Bacteria	k__norank	p__Proteobacteria	c__Deltaproteobacteria	o__Bdellovibrionales	f__Bdellovibrionaceae	g__Bdellovibrio	s__uncultured_bacterium_g__Bdellovibrio	OTU1563	0	0	0	0	0	2	1	0	0	2	0	0	0	0	0	1	3	0	0	1	10
d__Bacteria	k__norank	p__TM6__Dependentiae_	c__norank_p__TM6__Dependentiae_	o__norank_p__TM6__Dependentiae_	f__norank_p__TM6__Dependentiae_	g__norank_p__TM6__Dependentiae_	s__uncultured_bacterium_g__norank_p__TM6__Dependentiae_	OTU313	0	0	1	0	0	0	0	0	0	1	0	0	0	0	0	0	0	0	0	0	2
d__Bacteria	k__norank	p__Proteobacteria	c__Alphaproteobacteria	o__Rhodospirillales	f__Rhodospirillaceae	g__norank_f__Rhodospirillaceae	s__gut_metagenome_g__norank_f__Rhodospirillaceae	OTU552	0	0	1	1	0	1	0	0	1	0	0	0	0	0	0	0	0	0	0	0	4
d__Bacteria	k__norank	p__Actinobacteria	c__Actinobacteria	o__Micrococcales	f__Microbacteriaceae	g__Microbacterium	s__Microbacterium_testaceum_g__Microbacterium	OTU1582	4	1	31	4	0	2	5	4	23	1	2	1	17	6	0	1	3	3	22	1	131
d__Bacteria	k__norank	p__Proteobacteria	c__Alphaproteobacteria	o__Rhizobiales	f__Hyphomicrobiaceae	g__Blastochloris	s__uncultured_Methylocystaceae_bacterium_g__Blastochloris	OTU626	1	0	1	0	0	1	10	1	1	3	1	0	0	0	0	0	4	0	1	1	25
d__Bacteria	k__norank	p__Proteobacteria	c__Alphaproteobacteria	o__Rhizobiales	f__Methylobacteriaceae	g__Methylobacterium	s__Methylobacterium_adhaesivum_g__Methylobacterium	OTU1146	2	19	4	0	0	0	6	0	2	2	2	14	3	3	0	3	4	0	1	0	65
d__Bacteria	k__norank	p__Proteobacteria	c__Gammaproteobacteria	o__Xanthomonadales	f__Xanthomonadaceae	g__Rhodanobacter	s__uncultured_Xanthomonadaceae_bacterium_g__Rhodanobacter	OTU1554	0	0	0	0	0	0	1	1	0	1	0	0	1	0	0	0	4	0	0	0	8
d__Bacteria	k__norank	p__Peregrinibacteria	c__norank_p__Peregrinibacteria	o__norank_p__Peregrinibacteria	f__norank_p__Peregrinibacteria	g__norank_p__Peregrinibacteria	s__unclassified_g__norank_p__Peregrinibacteria	OTU181	2	0	1	0	0	0	0	0	0	0	0	0	0	0	0	0	0	0	0	0	3
d__Bacteria	k__norank	p__unclassified_k__norank	c__unclassified_k__norank	o__unclassified_k__norank	f__unclassified_k__norank	g__unclassified_k__norank	s__unclassified_k__norank	OTU908	0	0	0	0	0	0	0	0	0	1	0	0	0	0	0	0	0	0	0	1	2
d__Bacteria	k__norank	p__Proteobacteria	c__Alphaproteobacteria	o__Rhizobiales	f__Bartonellaceae	g__Bartonella	s__uncultured_bacterium_g__Bartonella	OTU1075	0	1	0	0	0	0	0	0	0	2	0	1	0	0	0	0	1	0	0	0	5
d__Bacteria	k__norank	p__Proteobacteria	c__Betaproteobacteria	o__Burkholderiales	f__Comamonadaceae	g__Comamonas	s__Comamonas_testosteroni_g__Comamonas	OTU1751	0	3	1	5	1	8	0	2	1	2	0	0	2	2	1	7	0	0	0	5	40
d__Bacteria	k__norank	p__Proteobacteria	c__Gammaproteobacteria	o__Enterobacteriales	f__Enterobacteriaceae	g__Serratia	s__unclassified_g__Serratia	OTU1750	11	4	9	0	0	0	0	0	0	10	12	3	11	1	0	0	0	0	0	12	73
d__Bacteria	k__norank	p__Acidobacteria	c__Acidobacteria	o__Solibacterales	f__Solibacteraceae__Subgroup_3_	g__Bryobacter	s__unclassified_g__Bryobacter	OTU1483	0	1	0	1	0	8	11	2	2	6	2	2	0	0	0	8	13	0	6	14	76
d__Bacteria	k__norank	p__Firmicutes	c__Bacilli	o__Lactobacillales	f__Lactobacillaceae	g__Lactobacillus	s__unclassified_g__Lactobacillus	OTU1626	0	0	0	0	0	0	0	1	0	0	0	0	0	0	0	0	0	1	0	0	2
d__Bacteria	k__norank	p__Bacteroidetes	c__Cytophagia	o__Cytophagales	f__Cytophagaceae	g__Hymenobacter	s__unclassified_g__Hymenobacter	OTU674	0	0	0	0	0	0	5	1	0	0	0	0	0	0	0	0	7	0	0	0	13
d__Bacteria	k__norank	p__Bacteroidetes	c__Bacteroidia	o__Bacteroidales	f__Bacteroidales_S24-7_group	g__norank_f__Bacteroidales_S24-7_group	s__uncultured_bacterium_g__norank_f__Bacteroidales_S24-7_group	OTU823	12	10	13	12	3	0	6	29	14	37	13	15	4	9	27	5	4	31	36	18	298
d__Bacteria	k__norank	p__Tenericutes	c__Mollicutes	o__Mycoplasmatales	f__Mycoplasmataceae	g__norank_f__Mycoplasmataceae	s__uncultured_Mycoplasma_sp._g__norank	OTU83	6	80	10	16	121	133	2	15	9	28	96	11	102	5	11	20	26	57	13	185	946
d__Bacteria	k__norank	p__Bacteroidetes	c__Bacteroidia	o__Bacteroidales	f__Bacteroidales_S24-7_group	g__norank_f__Bacteroidales_S24-7_group	s__uncultured_bacterium_g__norank_f__Bacteroidales_S24-7_group	OTU825	2	4	16	2	5	7	10	3	40	10	0	11	4	1	6	3	2	15	32	0	173
d__Bacteria	k__norank	p__Bacteroidetes	c__Bacteroidia	o__Bacteroidales	f__Bacteroidales_S24-7_group	g__norank_f__Bacteroidales_S24-7_group	s__uncultured_bacterium_g__norank_f__Bacteroidales_S24-7_group	OTU827	0	4	2	16	1	17	6	2	29	0	0	44	2	1	0	2	6	23	10	2	167
d__Bacteria	k__norank	p__Proteobacteria	c__Deltaproteobacteria	o__Desulfuromonadales	f__Geobacteraceae	g__Geobacter	s__uncultured_delta_proteobacterium_g__Geobacter	OTU873	1	1	1	0	0	1	0	0	0	1	0	1	0	1	0	1	0	0	0	1	9
d__Bacteria	k__norank	p__Firmicutes	c__Clostridia	o__Clostridiales	f__Ruminococcaceae	g__norank_f__Ruminococcaceae	s__[Clostridium]_leptum_g__norank	OTU258	613	500	171	147	114	185	282	383	175	133	330	1009	325	78	121	116	487	99	380	120	5768
d__Bacteria	k__norank	p__Firmicutes	c__Clostridia	o__Clostridiales	f__Ruminococcaceae	g__Ruminococcaceae_NK4A214_group	s__uncultured_bacterium_g__Ruminococcaceae_NK4A214_group	OTU1186	27	44	47	94	89	56	20	65	53	15	35	76	41	49	27	27	27	102	49	52	995
d__Bacteria	k__norank	p__Proteobacteria	c__Deltaproteobacteria	o__Myxococcales	f__P3OB-42	g__norank_f__P3OB-42	s__unclassified_g__norank_f__P3OB-42	OTU133	0	1	0	3	0	0	1	1	0	0	1	0	1	2	0	0	0	0	0	0	10
d__Bacteria	k__norank	p__Proteobacteria	c__Gammaproteobacteria	o__Pseudomonadales	f__Moraxellaceae	g__Alkanindiges	s__uncultured_bacterium_g__Alkanindiges	OTU978	0	1	1	0	0	0	0	0	0	2	2	1	2	0	0	0	0	0	0	0	9
d__Bacteria	k__norank	p__Bacteroidetes	c__Bacteroidia	o__Bacteroidales	f__Bacteroidales_S24-7_group	g__norank_f__Bacteroidales_S24-7_group	s__uncultured_bacterium_g__norank_f__Bacteroidales_S24-7_group	OTU1534	3	5	25	19	3	45	8	6	50	16	2	98	5	2	5	5	5	96	44	4	446
d__Bacteria	k__norank	p__Proteobacteria	c__Gammaproteobacteria	o__Xanthomonadales	f__norank_o__Xanthomonadales	g__norank_o__Xanthomonadales	s__uncultured_soil_bacterium_g__norank_o__Xanthomonadales	OTU726	0	0	0	0	0	0	10	0	2	2	0	0	1	0	0	1	5	0	2	0	23
d__Bacteria	k__norank	p__Bacteroidetes	c__Sphingobacteriia	o__Sphingobacteriales	f__Chitinophagaceae	g__Dinghuibacter	s__uncultured_bacterium_g__Dinghuibacter	OTU980	0	0	0	1	0	0	0	0	0	0	0	2	0	0	0	0	0	0	0	1	4
d__Bacteria	k__norank	p__Actinobacteria	c__Actinobacteria	o__Coriobacteriales	f__Coriobacteriaceae	g__unclassified_f__Coriobacteriaceae	s__unclassified_f__Coriobacteriaceae	OTU119	1	1	0	2	0	0	1	4	1	5	1	6	1	5	1	0	4	6	3	6	48
d__Bacteria	k__norank	p__Proteobacteria	c__Gammaproteobacteria	o__Legionellales	f__Coxiellaceae	g__Aquicella	s__uncultured_bacterium_g__Aquicella	OTU54	0	1	0	0	0	0	0	0	0	0	0	1	0	0	0	0	0	0	0	0	2
d__Bacteria	k__norank	p__Proteobacteria	c__Deltaproteobacteria	o__Myxococcales	f__Blfdi19	g__norank_f__Blfdi19	s__unclassified_g__norank_f__Blfdi19	OTU1190	0	1	1	0	0	0	0	0	0	0	0	2	0	0	0	0	0	0	0	1	5
d__Bacteria	k__norank	p__Bacteroidetes	c__Sphingobacteriia	o__Sphingobacteriales	f__Sphingobacteriaceae	g__Mucilaginibacter	s__unclassified_g__Mucilaginibacter	OTU920	0	0	0	0	0	0	2	0	0	1	0	0	0	0	0	0	0	0	0	2	5
d__Bacteria	k__norank	p__Firmicutes	c__Clostridia	o__Clostridiales	f__Lachnospiraceae	g__unclassified_f__Lachnospiraceae	s__unclassified_f__Lachnospiraceae	OTU1141	0	7	0	0	0	0	0	0	0	0	0	6	0	0	0	0	0	0	0	0	13
d__Bacteria	k__norank	p__Acidobacteria	c__Acidobacteria	o__norank_c__Acidobacteria	f__norank_c__Acidobacteria	g__norank_c__Acidobacteria	s__uncultured_forest_soil_bacterium_g__norank_c__Acidobacteria	OTU703	0	0	0	0	0	0	1	0	0	0	0	0	0	0	0	1	2	0	1	0	5
d__Bacteria	k__norank	p__Proteobacteria	c__Alphaproteobacteria	o__Alphaproteobacteria_Incertae_Sedis	f__norank_o__Alphaproteobacteria_Incertae_Sedis	g__norank_o__Alphaproteobacteria_Incertae_Sedis	s__uncultured_bacterium_g__norank_o__Alphaproteobacteria_Incertae_Sedis	OTU1867	0	0	1	0	0	0	0	0	0	0	1	0	1	0	0	0	0	0	0	1	4
d__Bacteria	k__norank	p__Proteobacteria	c__Alphaproteobacteria	o__Rhodospirillales	f__Acetobacteraceae	g__Stella	s__unclassified_g__Stella	OTU1044	0	0	0	0	0	0	0	0	0	0	0	2	0	0	0	0	0	0	0	0	2
d__Bacteria	k__norank	p__Acidobacteria	c__Acidobacteria	o__norank_c__Acidobacteria	f__norank_c__Acidobacteria	g__norank_c__Acidobacteria	s__uncultured_forest_soil_bacterium_g__norank_c__Acidobacteria	OTU708	0	0	0	0	0	0	4	0	3	2	0	0	0	0	0	0	1	1	1	1	13
d__Bacteria	k__norank	p__Saccharibacteria	c__norank_p__Saccharibacteria	o__norank_p__Saccharibacteria	f__norank_p__Saccharibacteria	g__norank_p__Saccharibacteria	s__uncultured_bacterium_g__norank_p__Saccharibacteria	OTU1556	0	0	0	0	0	0	0	0	0	0	0	0	0	1	1	0	1	0	1	0	4
d__Bacteria	k__norank	p__Bacteroidetes	c__Sphingobacteriia	o__Sphingobacteriales	f__Chitinophagaceae	g__unclassified_f__Chitinophagaceae	s__unclassified_f__Chitinophagaceae	OTU1368	0	0	0	1	0	0	0	0	0	0	0	0	0	1	0	0	0	0	0	0	2
d__Bacteria	k__norank	p__Bacteroidetes	c__Sphingobacteriia	o__Sphingobacteriales	f__Sphingobacteriaceae	g__Pedobacter	s__unclassified_g__Pedobacter	OTU547	0	1	0	2	0	3	0	1	0	0	0	0	1	1	0	0	1	1	1	0	12
d__Bacteria	k__norank	p__Proteobacteria	c__Alphaproteobacteria	o__Rickettsiales	f__SM2D12	g__norank_f__SM2D12	s__uncultured_bacterium_g__norank_f__SM2D12	OTU237	3	0	3	0	0	0	0	0	0	3	2	0	1	1	0	0	0	0	0	0	13
d__Bacteria	k__norank	p__Actinobacteria	c__Actinobacteria	o__Pseudonocardiales	f__Pseudonocardiaceae	g__Pseudonocardia	s__uncultured_Pseudonocardia_sp._g__Pseudonocardia	OTU549	2	0	1	2	0	3	0	0	0	0	1	0	2	0	0	2	0	0	0	0	13
d__Bacteria	k__norank	p__Proteobacteria	c__Gammaproteobacteria	o__Enterobacteriales	f__Enterobacteriaceae	g__Pantoea	s__unclassified_g__Pantoea	OTU1336	13	6	7	0	1	1	2	1	1	4	7	8	7	4	2	0	1	0	3	8	76
d__Bacteria	k__norank	p__Proteobacteria	c__Betaproteobacteria	o__Burkholderiales	f__unclassified_o__Burkholderiales	g__unclassified_o__Burkholderiales	s__unclassified_o__Burkholderiales	OTU321	3	0	14	5	0	12	0	0	0	0	11	0	12	4	0	10	0	0	1	0	72
d__Bacteria	k__norank	p__Proteobacteria	c__Gammaproteobacteria	o__Xanthomonadales	f__Xanthomonadaceae	g__Stenotrophomonas	s__unclassified_g__Stenotrophomonas	OTU777	7	1	4	2	0	10	4	3	4	6	3	2	6	0	0	3	3	0	3	3	64
d__Bacteria	k__norank	p__Actinobacteria	c__Actinobacteria	o__Coriobacteriales	f__Coriobacteriaceae	g__Enterorhabdus	s__unclassified_g__Enterorhabdus	OTU636	3	8	2	12	52	9	7	16	10	18	2	5	6	5	5	5	1	10	10	9	195
d__Bacteria	k__norank	p__Proteobacteria	c__Gammaproteobacteria	o__Pseudomonadales	f__Pseudomonadaceae	g__Pseudomonas	s__unclassified_g__Pseudomonas	OTU1140	1	7	2	0	0	4	2	0	3	1	0	9	1	0	0	3	3	2	4	0	42
d__Bacteria	k__norank	p__Chloroflexi	c__KD4-96	o__norank_c__KD4-96	f__norank_c__KD4-96	g__norank_c__KD4-96	s__uncultured_bacterium_g__norank_c__KD4-96	OTU238	3	0	0	0	0	1	0	1	0	3	1	1	1	0	0	0	0	0	0	0	11
d__Bacteria	k__norank	p__Bacteroidetes	c__Bacteroidia	o__Bacteroidales	f__Bacteroidales_S24-7_group	g__norank_f__Bacteroidales_S24-7_group	s__uncultured_bacterium_g__norank_f__Bacteroidales_S24-7_group	OTU818	45	59	429	468	89	272	55	69	403	85	47	1059	76	49	38	45	74	1795	561	32	5750
d__Bacteria	k__norank	p__Acidobacteria	c__Acidobacteria	o__norank_c__Acidobacteria	f__norank_c__Acidobacteria	g__norank_c__Acidobacteria	s__Acidobacteria_bacterium_WX90	OTU23	1	5	0	0	0	0	0	0	0	0	0	5	0	0	0	0	0	0	0	0	11
d__Bacteria	k__norank	p__Firmicutes	c__Clostridia	o__Clostridiales	f__Ruminococcaceae	g__Ruminococcaceae_UCG-014	s__unclassified_g__Ruminococcaceae_UCG-014	OTU1060	0	0	0	0	0	0	0	2	2	1	0	2	1	0	0	0	2	1	0	2	13
d__Bacteria	k__norank	p__Bacteroidetes	c__Bacteroidia	o__Bacteroidales	f__Rs-E47_termite_group	g__norank_f__Rs-E47_termite_group	s__unclassified_g__norank_f__Rs-E47_termite_group	OTU743	35	4	2	1	2	4	4	94	1	2	2	0	1	0	4	9	3	3	1	0	172
d__Bacteria	k__norank	p__Proteobacteria	c__Alphaproteobacteria	o__Rickettsiales	f__SM2D12	g__norank_f__SM2D12	s__unclassified_g__norank_f__SM2D12	OTU302	2	2	3	0	0	0	0	0	0	3	1	1	0	0	0	0	0	0	0	2	14
d__Bacteria	k__norank	p__Proteobacteria	c__Gammaproteobacteria	o__Xanthomonadales	f__Xanthomonadales_Incertae_Sedis	g__norank_f__Xanthomonadales_Incertae_Sedis	s__uncultured_gamma_proteobacterium_g__norank_f__Xanthomonadales_Incertae_Sedis	OTU354	0	0	0	1	0	0	0	0	0	0	0	0	0	0	1	0	0	1	0	0	3
d__Bacteria	k__norank	p__Proteobacteria	c__Alphaproteobacteria	o__Rickettsiales	f__SM2D12	g__norank_f__SM2D12	s__uncultured_bacterium_g__norank_f__SM2D12	OTU984	3	3	1	2	0	0	0	0	0	3	4	5	3	2	0	0	0	0	0	7	33
d__Bacteria	k__norank	p__Proteobacteria	c__Alphaproteobacteria	o__Rickettsiales	f__unclassified_o__Rickettsiales	g__unclassified_o__Rickettsiales	s__unclassified_o__Rickettsiales	OTU1022	0	1	1	0	0	0	0	0	0	1	0	2	1	0	0	0	0	0	0	0	6
d__Bacteria	k__norank	p__Saccharibacteria	c__norank_p__Saccharibacteria	o__norank_p__Saccharibacteria	f__norank_p__Saccharibacteria	g__norank_p__Saccharibacteria	s__uncultured_bacterium_g__norank_p__Saccharibacteria	OTU1627	0	0	0	0	0	0	0	1	0	0	0	0	0	0	0	0	0	2	0	0	3
d__Bacteria	k__norank	p__Actinobacteria	c__Actinobacteria	o__Coriobacteriales	f__Coriobacteriaceae	g__Enterorhabdus	s__uncultured_bacterium_g__Enterorhabdus	OTU1431	1	1	0	1	0	2	0	2	2	1	1	3	1	1	6	0	1	2	2	4	31
d__Bacteria	k__norank	p__Firmicutes	c__Erysipelotrichia	o__Erysipelotrichales	f__Erysipelotrichaceae	g__Erysipelatoclostridium	s__Erysipelatoclostridium_ramosum	OTU21	27	62	15	27	725	22	21	66	16	27	20	24	12	10	93	18	16	500	18	17	1736
d__Bacteria	k__norank	p__Actinobacteria	c__Actinobacteria	o__Acidimicrobiales	f__norank_o__Acidimicrobiales	g__norank_o__Acidimicrobiales	s__unclassified_g__norank_o__Acidimicrobiales	OTU602	2	0	0	1	0	2	2	0	0	1	1	2	1	0	0	0	0	1	0	2	15
d__Bacteria	k__norank	p__Proteobacteria	c__Alphaproteobacteria	o__Rickettsiales	f__norank_o__Rickettsiales	g__norank_o__Rickettsiales	s__uncultured_Rickettsiales_bacterium_g__norank_o__Rickettsiales	OTU436	0	0	0	0	1	0	0	0	0	0	0	0	0	0	1	0	0	0	0	0	2
d__Bacteria	k__norank	p__Firmicutes	c__Clostridia	o__Clostridiales	f__Ruminococcaceae	g__unclassified_f__Ruminococcaceae	s__unclassified_f__Ruminococcaceae	OTU561	0	1	0	0	0	2	0	2	2	7	0	0	0	0	0	1	0	0	0	1	16
d__Bacteria	k__norank	p__Nitrospirae	c__Nitrospira	o__norank_c__Nitrospira	f__norank_c__Nitrospira	g__Nitrospira	s__unclassified_g__Nitrospira	OTU1598	0	2	1	0	1	15	6	12	1	5	0	1	1	0	0	8	8	3	4	12	80
d__Bacteria	k__norank	p__Bacteroidetes	c__Bacteroidia	o__Bacteroidales	f__Bacteroidales_S24-7_group	g__norank_f__Bacteroidales_S24-7_group	s__uncultured_Barnesiella_sp._g__norank	OTU56	5	8	12	19	8	10	8	3	91	115	3	22	8	5	2	1	11	49	85	8	473
d__Bacteria	k__norank	p__Proteobacteria	c__Gammaproteobacteria	o__Oceanospirillales	f__Oceanospirillaceae	g__Pseudohongiella	s__uncultured_bacterium_g__Pseudohongiella	OTU406	4	1	1	3	0	0	0	0	0	0	2	0	1	1	0	1	0	0	0	3	17
d__Bacteria	k__norank	p__Elusimicrobia	c__Elusimicrobia	o__Lineage_IIa	f__norank_o__Lineage_IIa	g__norank_o__Lineage_IIa	s__uncultured_bacterium_g__norank_o__Lineage_IIa	OTU1589	1	0	0	0	0	0	1	0	0	0	0	0	0	0	1	0	1	0	0	1	5
d__Bacteria	k__norank	p__Proteobacteria	c__Betaproteobacteria	o__Nitrosomonadales	f__Nitrosomonadaceae	g__norank_f__Nitrosomonadaceae	s__unclassified_g__norank_f__Nitrosomonadaceae	OTU1517	0	0	0	0	0	1	0	0	0	0	0	0	0	0	0	1	0	0	0	0	2
d__Bacteria	k__norank	p__Proteobacteria	c__Alphaproteobacteria	o__Sphingomonadales	f__Sphingomonadaceae	g__unclassified_f__Sphingomonadaceae	s__unclassified_f__Sphingomonadaceae	OTU261	0	1	1	0	0	0	0	0	0	1	2	1	1	0	0	1	0	0	0	0	8
d__Bacteria	k__norank	p__Firmicutes	c__Clostridia	o__Clostridiales	f__Ruminococcaceae	g__Anaerotruncus	s__uncultured_bacterium_g__Anaerotruncus	OTU1084	0	1	0	5	0	2	0	2	7	1	8	11	0	3	2	2	4	2	2	2	54
d__Bacteria	k__norank	p__Proteobacteria	c__Alphaproteobacteria	o__Sphingomonadales	f__Sphingomonadaceae	g__Sphingobium	s__Sphingobium_chungbukense	OTU756	1	0	0	1	0	2	0	10	0	1	0	0	0	1	0	0	0	3	1	1	21
d__Bacteria	k__norank	p__Cyanobacteria	c__Cyanobacteria	o__Gastranaerophilales	f__norank_o__Gastranaerophilales	g__norank_o__Gastranaerophilales	s__uncultured_bacterium_g__norank_o__Gastranaerophilales	OTU1103	2	2	3	4	1	2	3	0	114	0	1	7	0	0	0	0	0	0	5	1	145
d__Bacteria	k__norank	p__Firmicutes	c__Clostridia	o__Clostridiales	f__Lachnospiraceae	g__Roseburia	s__uncultured_bacterium_g__Roseburia	OTU61	16	53	8	25	1	1	49	11	3	18	57	6	10	89	9	4	6	4	7	5	382
d__Bacteria	k__norank	p__Proteobacteria	c__Betaproteobacteria	o__Burkholderiales	f__Comamonadaceae	g__unclassified_f__Comamonadaceae	s__unclassified_f__Comamonadaceae	OTU25	7	6	5	5	1	1	0	0	0	9	7	4	5	2	2	0	0	1	0	3	58
d__Bacteria	k__norank	p__Actinobacteria	c__Actinobacteria	o__Acidimicrobiales	f__norank_o__Acidimicrobiales	g__norank_o__Acidimicrobiales	s__uncultured_Ferrimicrobium_sp._g__norank	OTU1524	2	1	0	1	0	7	1	1	0	6	4	5	2	1	0	5	2	3	0	5	46
d__Bacteria	k__norank	p__Proteobacteria	c__Gammaproteobacteria	o__Legionellales	f__Coxiellaceae	g__Aquicella	s__uncultured_bacterium_g__Aquicella	OTU334	1	2	1	0	0	0	0	0	0	0	1	2	0	0	0	0	0	0	0	4	11
d__Bacteria	k__norank	p__Firmicutes	c__Clostridia	o__Clostridiales	f__Ruminococcaceae	g__Ruminococcaceae_UCG-014	s__unclassified_g__Ruminococcaceae_UCG-014	OTU487	13	5	10	6	4	13	3	4	24	6	5	14	1	4	18	6	6	5	4	9	160
d__Bacteria	k__norank	p__Bacteroidetes	c__Sphingobacteriia	o__Sphingobacteriales	f__Chitinophagaceae	g__norank_f__Chitinophagaceae	s__uncultured_bacterium_g__norank_f__Chitinophagaceae	OTU1485	0	0	0	1	0	0	0	0	0	0	0	0	0	0	0	4	0	0	0	0	5
d__Bacteria	k__norank	p__Firmicutes	c__Clostridia	o__Clostridiales	f__Lachnospiraceae	g__unclassified_f__Lachnospiraceae	s__unclassified_f__Lachnospiraceae	OTU1209	322	30	44	92	25	62	44	43	31	82	254	58	43	187	99	45	20	12	118	28	1639
d__Bacteria	k__norank	p__Firmicutes	c__Clostridia	o__Clostridiales	f__Ruminococcaceae	g__Ruminococcaceae_UCG-010	s__uncultured_organism_g__Ruminococcaceae_UCG-010	OTU490	23	9	34	0	13	2	9	2	3	3	34	13	28	2	12	1	5	0	6	2	201
d__Bacteria	k__norank	p__Firmicutes	c__Clostridia	o__Clostridiales	f__Family_XIII	g__Family_XIII_AD3011_group	s__unclassified_g__Family_XIII_AD3011_group	OTU187	4	3	14	1	2	14	0	5	21	37	1	2	0	3	2	1	0	3	6	4	123
d__Bacteria	k__norank	p__Actinobacteria	c__Actinobacteria	o__Acidimicrobiales	f__unclassified_o__Acidimicrobiales	g__unclassified_o__Acidimicrobiales	s__unclassified_o__Acidimicrobiales	OTU51	3	2	3	0	0	1	0	2	1	1	5	3	1	1	0	1	1	1	0	2	28
d__Bacteria	k__norank	p__Proteobacteria	c__Alphaproteobacteria	o__unclassified_c__Alphaproteobacteria	f__unclassified_c__Alphaproteobacteria	g__unclassified_c__Alphaproteobacteria	s__unclassified_c__Alphaproteobacteria	OTU1398	0	0	0	0	0	0	0	0	0	0	0	0	0	0	2	0	0	0	0	0	2
d__Bacteria	k__norank	p__Bacteroidetes	c__Bacteroidia	o__Bacteroidales	f__Bacteroidales_S24-7_group	g__norank_f__Bacteroidales_S24-7_group	s__uncultured_bacterium_g__norank_f__Bacteroidales_S24-7_group	OTU595	34	31	118	164	58	90	78	113	160	82	23	145	32	35	32	41	33	284	243	9	1805
d__Bacteria	k__norank	p__Proteobacteria	c__Alphaproteobacteria	o__Rhizobiales	f__Hyphomicrobiaceae	g__unclassified_f__Hyphomicrobiaceae	s__unclassified_f__Hyphomicrobiaceae	OTU1499	5	2	5	0	0	1	1	0	0	4	3	0	2	0	0	1	0	1	0	3	28
d__Bacteria	k__norank	p__Proteobacteria	c__Betaproteobacteria	o__Burkholderiales	f__Comamonadaceae	g__Ottowia	s__unclassified_g__Ottowia	OTU326	41	1	34	4	1	0	5	0	3	4	45	2	43	1	3	0	2	0	2	2	193
d__Bacteria	k__norank	p__Proteobacteria	c__Alphaproteobacteria	o__Rhodospirillales	f__Rhodospirillaceae	g__norank_f__Rhodospirillaceae	s__unclassified_g__norank_f__Rhodospirillaceae	OTU1864	1	0	0	1	0	0	0	2	0	2	0	0	1	0	0	0	1	0	0	6	14
d__Bacteria	k__norank	p__Proteobacteria	c__Alphaproteobacteria	o__Rhodospirillales	f__Acetobacteraceae	g__Acidiphilium	s__uncultured_soil_bacterium_g__Acidiphilium	OTU587	0	0	1	0	0	1	0	0	0	0	1	0	0	1	0	1	0	0	0	1	6
d__Bacteria	k__norank	p__Proteobacteria	c__Alphaproteobacteria	o__Rhizobiales	f__Hyphomicrobiaceae	g__Ancalomicrobium	s__unclassified_g__Ancalomicrobium	OTU471	19	0	69	17	25	0	9	11	4	2	27	0	56	12	22	0	14	11	6	2	306
d__Bacteria	k__norank	p__Proteobacteria	c__Alphaproteobacteria	o__Rhodospirillales	f__I-10	g__norank_f__I-10	s__uncultured_bacterium_g__norank_f__I-10	OTU179	2	4	1	2	0	0	0	3	0	1	0	1	0	1	0	2	1	3	0	2	23
d__Bacteria	k__norank	p__Proteobacteria	c__Alphaproteobacteria	o__Rhodospirillales	f__Acetobacteraceae	g__unclassified_f__Acetobacteraceae	s__unclassified_f__Acetobacteraceae	OTU209	1	0	0	0	0	0	1	0	0	0	2	0	0	0	1	0	0	0	0	0	5
d__Bacteria	k__norank	p__Bacteroidetes	c__Sphingobacteriia	o__Sphingobacteriales	f__Chitinophagaceae	g__Filimonas	s__uncultured_Bacteroidetes_bacterium_g__Filimonas	OTU940	0	1	1	0	0	0	0	0	0	1	1	2	1	0	0	0	0	0	0	1	8
d__Bacteria	k__norank	p__Nitrospirae	c__Nitrospira	o__norank_c__Nitrospira	f__norank_c__Nitrospira	g__Nitrospira	s__uncultured_candidate_division_SPAM_bacterium	OTU1121	1	1	0	0	0	2	0	0	0	3	0	1	0	0	0	2	0	2	0	1	13
d__Bacteria	k__norank	p__Proteobacteria	c__Alphaproteobacteria	o__Caulobacterales	f__Caulobacteraceae	g__Phenylobacterium	s__unclassified_g__Phenylobacterium	OTU878	1	4	3	3	1	0	5	1	0	1	1	3	0	0	0	0	1	2	0	2	28
d__Bacteria	k__norank	p__Firmicutes	c__Clostridia	o__Clostridiales	f__Ruminococcaceae	g__Ruminiclostridium_5	s__uncultured_bacterium_g__Ruminiclostridium_5	OTU1161	153	50	91	143	41	56	41	73	28	72	80	82	70	217	104	54	65	40	35	135	1630
d__Bacteria	k__norank	p__Proteobacteria	c__Alphaproteobacteria	o__Rhizobiales	f__unclassified_o__Rhizobiales	g__unclassified_o__Rhizobiales	s__unclassified_o__Rhizobiales	OTU675	11	1	22	5	43	0	18	42	7	5	8	0	21	8	36	0	14	42	1	3	287
d__Bacteria	k__norank	p__Cyanobacteria	c__Cyanobacteria	o__Vampirovibrionales	f__norank_o__Vampirovibrionales	g__norank_o__Vampirovibrionales	s__uncultured_bacterium_g__norank_o__Vampirovibrionales	OTU1757	0	0	0	0	0	0	0	0	0	0	0	0	0	0	0	0	0	0	0	2	2
d__Bacteria	k__norank	p__Firmicutes	c__Clostridia	o__Halanaerobiales	f__ODP1230B8.23	g__norank_f__ODP1230B8.23	s__unclassified_g__norank_f__ODP1230B8.23	OTU717	0	0	0	0	0	0	6	0	0	0	0	0	0	0	0	0	3	0	0	1	10
d__Bacteria	k__norank	p__Firmicutes	c__Erysipelotrichia	o__Erysipelotrichales	f__Erysipelotrichaceae	g__Faecalitalea	s__uncultured_organism_g__Faecalitalea	OTU425	1	2	41	0	3	3	0	2	2	1	0	0	4	0	0	0	0	0	0	0	59
d__Bacteria	k__norank	p__Bacteroidetes	c__Sphingobacteriia	o__Sphingobacteriales	f__PHOS-HE51	g__norank_f__PHOS-HE51	s__uncultured_bacterium_g__norank_f__PHOS-HE51	OTU1204	0	2	0	0	0	0	0	0	0	0	0	3	0	0	0	0	0	0	0	0	5
d__Bacteria	k__norank	p__Proteobacteria	c__Alphaproteobacteria	o__unclassified_c__Alphaproteobacteria	f__unclassified_c__Alphaproteobacteria	g__unclassified_c__Alphaproteobacteria	s__unclassified_c__Alphaproteobacteria	OTU34	0	2	0	0	0	0	0	0	0	0	0	0	0	0	0	0	0	0	0	0	2
d__Bacteria	k__norank	p__Proteobacteria	c__Alphaproteobacteria	o__Rickettsiales	f__Rickettsiaceae	g__norank_f__Rickettsiaceae	s__Candidatus_Megaira_polyxenophila	OTU193	3	0	1	1	1	0	0	0	0	1	3	3	1	1	0	0	0	0	0	2	17
d__Bacteria	k__norank	p__Bacteroidetes	c__Sphingobacteriia	o__Sphingobacteriales	f__Chitinophagaceae	g__norank_f__Chitinophagaceae	s__uncultured_Terrimonas_sp._g__norank	OTU890	1	0	0	0	0	0	0	0	0	4	0	0	1	0	0	0	0	0	0	0	6
d__Bacteria	k__norank	p__Parcubacteria	c__unclassified_p__Parcubacteria	o__unclassified_p__Parcubacteria	f__unclassified_p__Parcubacteria	g__unclassified_p__Parcubacteria	s__unclassified_p__Parcubacteria	OTU96	0	2	0	0	0	0	0	0	0	0	0	0	0	0	0	0	0	0	0	0	2
d__Bacteria	k__norank	p__Bacteroidetes	c__Bacteroidia	o__Bacteroidales	f__Rikenellaceae	g__Alistipes	s__gut_metagenome_g__Alistipes	OTU1265	1	3	3	4	3	18	9	6	3	99	3	0	1	1	12	0	1	0	1	5	173
d__Bacteria	k__norank	p__Proteobacteria	c__Alphaproteobacteria	o__unclassified_c__Alphaproteobacteria	f__unclassified_c__Alphaproteobacteria	g__unclassified_c__Alphaproteobacteria	s__unclassified_c__Alphaproteobacteria	OTU1248	0	0	0	0	0	0	0	0	0	1	2	0	0	0	0	0	0	0	0	0	3
d__Bacteria	k__norank	p__Proteobacteria	c__Deltaproteobacteria	o__Oligoflexales	f__0319-6G20	g__norank_f__0319-6G20	s__uncultured_bacterium_g__norank_f__0319-6G20	OTU1789	0	0	0	0	0	0	0	0	0	1	0	0	0	0	0	0	0	0	0	5	6
d__Bacteria	k__norank	p__Proteobacteria	c__Deltaproteobacteria	o__Myxococcales	f__bacteriap25	g__norank_f__bacteriap25	s__unclassified_g__norank_f__bacteriap25	OTU1859	0	0	0	0	0	1	0	0	0	1	0	0	0	0	0	0	0	0	0	1	3
d__Bacteria	k__norank	p__Proteobacteria	c__Alphaproteobacteria	o__Rhodospirillales	f__Rhodospirillales_Incertae_Sedis	g__Reyranella	s__unclassified_g__Reyranella	OTU565	5	3	1	1	0	7	7	7	4	22	2	6	6	6	0	2	9	6	3	16	113
d__Bacteria	k__norank	p__Chloroflexi	c__JG37-AG-4	o__norank_c__JG37-AG-4	f__norank_c__JG37-AG-4	g__norank_c__JG37-AG-4	s__uncultured_bacterium_g__norank_c__JG37-AG-4	OTU1586	1	1	4	1	0	9	18	3	0	21	1	2	0	0	0	4	16	5	2	23	111
d__Bacteria	k__norank	p__Firmicutes	c__Clostridia	o__Clostridiales	f__Lachnospiraceae	g__Lachnoclostridium	s__unclassified_g__Lachnoclostridium	OTU1120	118	117	91	396	41	48	241	194	53	311	468	175	157	146	139	143	129	24	43	79	3113
d__Bacteria	k__norank	p__Acidobacteria	c__Acidobacteria	o__Solibacterales	f__Solibacteraceae__Subgroup_3_	g__Bryobacter	s__uncultured_bacterium_g__Bryobacter	OTU1200	0	3	0	0	0	0	0	0	0	0	0	2	0	0	0	0	0	0	0	0	5
d__Bacteria	k__norank	p__Firmicutes	c__Bacilli	o__Lactobacillales	f__Lactobacillaceae	g__Lactobacillus	s__unclassified_g__Lactobacillus	OTU449	0	8	1	5	31	13	5	2	0	25	0	1	0	0	5	1	1	11	0	7	116
d__Bacteria	k__norank	p__Actinobacteria	c__Actinobacteria	o__Coriobacteriales	f__Coriobacteriaceae	g__Enterorhabdus	s__uncultured_bacterium_g__Enterorhabdus	OTU659	3	9	3	5	3	2	6	2	2	5	3	2	1	2	1	2	2	6	9	4	72
d__Bacteria	k__norank	p__Latescibacteria	c__norank_p__Latescibacteria	o__norank_p__Latescibacteria	f__norank_p__Latescibacteria	g__norank_p__Latescibacteria	s__unclassified_g__norank_p__Latescibacteria	OTU1658	0	0	0	0	0	0	0	4	0	0	0	5	0	0	1	0	0	2	0	0	12
d__Bacteria	k__norank	p__Fusobacteria	c__Fusobacteriia	o__Fusobacteriales	f__unclassified_o__Fusobacteriales	g__unclassified_o__Fusobacteriales	s__unclassified_o__Fusobacteriales	OTU1503	0	0	0	0	0	1	0	0	0	0	0	0	0	0	0	1	0	0	0	0	2
d__Bacteria	k__norank	p__Firmicutes	c__Clostridia	o__Clostridiales	f__Ruminococcaceae	g__Ruminococcaceae_UCG-014	s__unclassified_g__Ruminococcaceae_UCG-014	OTU1478	5	8	35	6	4	16	7	2	72	4	1	11	3	0	7	5	5	4	27	4	226
d__Bacteria	k__norank	p__Firmicutes	c__Clostridia	o__Clostridiales	f__Lachnospiraceae	g__Lachnospiraceae_NK4A136_group	s__unclassified_g__Lachnospiraceae_NK4A136_group	OTU1124	575	96	358	1232	471	199	701	3527	116	448	2098	291	504	517	10147	210	990	693	208	2551	25932
d__Bacteria	k__norank	p__Bacteroidetes	c__Bacteroidia	o__Bacteroidales	f__Porphyromonadaceae	g__Parabacteroides	s__unclassified_g__Parabacteroides	OTU605	0	2	1	0	1	6	0	0	5	2	0	0	0	0	0	3	0	0	0	0	20
d__Bacteria	k__norank	p__Firmicutes	c__Clostridia	o__Clostridiales	f__Lachnospiraceae	g__Blautia	s__unclassified_g__Blautia	OTU1463	36	45	332	449	84	181	19	90	39	53	58	197	65	54	45	32	42	929	133	44	2927
d__Bacteria	k__norank	p__Proteobacteria	c__Betaproteobacteria	o__Burkholderiales	f__Burkholderiaceae	g__Burkholderia-Paraburkholderia	s__Burkholderia_gladioli	OTU210	2	0	3	0	0	0	0	0	0	2	0	0	6	0	0	0	0	0	0	1	14
d__Bacteria	k__norank	p__Chloroflexi	c__JG30-KF-CM66	o__norank_c__JG30-KF-CM66	f__norank_c__JG30-KF-CM66	g__norank_c__JG30-KF-CM66	s__unclassified_g__norank_c__JG30-KF-CM66	OTU1856	0	0	0	0	0	0	0	0	0	2	0	0	1	0	0	0	0	0	0	8	11
d__Bacteria	k__norank	p__Firmicutes	c__Bacilli	o__Bacillales	f__Bacillaceae	g__unclassified_f__Bacillaceae	s__unclassified_f__Bacillaceae	OTU1686	0	0	0	0	0	1	1	1	0	0	0	0	0	0	0	0	2	1	1	0	7
d__Bacteria	k__norank	p__TM6__Dependentiae_	c__norank_p__TM6__Dependentiae_	o__norank_p__TM6__Dependentiae_	f__norank_p__TM6__Dependentiae_	g__norank_p__TM6__Dependentiae_	s__uncultured_bacterium_g__norank_p__TM6__Dependentiae_	OTU527	1	1	0	0	0	1	0	1	0	1	0	0	0	0	0	0	0	0	0	0	5
d__Bacteria	k__norank	p__Proteobacteria	c__Epsilonproteobacteria	o__Campylobacterales	f__Helicobacteraceae	g__Helicobacter	s__unclassified_g__Helicobacter	OTU308	0	0	4	5	0	0	0	0	1	0	1	0	2	1	1	1	1	0	1	0	18
d__Bacteria	k__norank	p__Proteobacteria	c__Gammaproteobacteria	o__Cellvibrionales	f__Cellvibrionaceae	g__Cellvibrio	s__unclassified_g__Cellvibrio	OTU1115	1	0	0	1	0	0	0	0	0	0	0	1	0	1	0	0	0	0	0	1	5
d__Bacteria	k__norank	p__Proteobacteria	c__SPOTSOCT00m83	o__norank_c__SPOTSOCT00m83	f__norank_c__SPOTSOCT00m83	g__norank_c__SPOTSOCT00m83	s__unclassified_g__norank_c__SPOTSOCT00m83	OTU288	0	0	1	0	0	0	0	0	0	0	0	0	0	1	0	0	0	0	0	0	2
d__Bacteria	k__norank	p__Bacteroidetes	c__Sphingobacteriia	o__Sphingobacteriales	f__unclassified_o__Sphingobacteriales	g__unclassified_o__Sphingobacteriales	s__unclassified_o__Sphingobacteriales	OTU969	0	0	0	0	0	0	0	0	0	1	0	0	1	0	0	0	0	0	0	0	2
d__Bacteria	k__norank	p__unclassified_k__norank	c__unclassified_k__norank	o__unclassified_k__norank	f__unclassified_k__norank	g__unclassified_k__norank	s__unclassified_k__norank	OTU929	0	0	0	0	0	0	0	0	0	1	0	0	0	0	0	0	0	0	0	1	2
d__Bacteria	k__norank	p__Acidobacteria	c__Acidobacteria	o__norank_c__Acidobacteria	f__norank_c__Acidobacteria	g__norank_c__Acidobacteria	s__unclassified_g__norank_c__Acidobacteria	OTU556	0	0	0	0	0	6	1	1	0	1	0	0	0	1	0	4	0	0	0	0	14
d__Bacteria	k__norank	p__unclassified_k__norank	c__unclassified_k__norank	o__unclassified_k__norank	f__unclassified_k__norank	g__unclassified_k__norank	s__unclassified_k__norank	OTU921	0	0	0	0	0	0	0	0	0	1	0	0	0	0	0	0	0	0	0	1	2
d__Bacteria	k__norank	p__Proteobacteria	c__Betaproteobacteria	o__Nitrosomonadales	f__Nitrosomonadaceae	g__norank_f__Nitrosomonadaceae	s__unclassified_g__norank_f__Nitrosomonadaceae	OTU1183	2	4	1	0	0	0	1	0	0	0	0	6	0	0	0	1	0	0	0	0	15
d__Bacteria	k__norank	p__Fusobacteria	c__Fusobacteriia	o__Fusobacteriales	f__Leptotrichiaceae	g__norank_f__Leptotrichiaceae	s__uncultured_Fusobacteriales_bacterium_g__norank_f__Leptotrichiaceae	OTU196	2	0	0	0	0	0	0	0	0	0	0	0	0	1	0	0	0	0	0	0	3
d__Bacteria	k__norank	p__Gemmatimonadetes	c__Gemmatimonadetes	o__Gemmatimonadales	f__Gemmatimonadaceae	g__norank_f__Gemmatimonadaceae	s__uncultured_proteobacterium_g__norank_f__Gemmatimonadaceae	OTU957	0	0	1	1	0	2	0	6	0	1	0	0	0	0	0	2	0	5	0	0	18
d__Bacteria	k__norank	p__Firmicutes	c__Clostridia	o__Clostridiales	f__Ruminococcaceae	g__Caproiciproducens	s__unclassified_g__Caproiciproducens	OTU644	22	44	119	82	119	87	61	26	101	67	38	27	36	23	22	40	49	32	63	234	1292
d__Bacteria	k__norank	p__Proteobacteria	c__Alphaproteobacteria	o__Rhizobiales	f__Methylocystaceae	g__norank_f__Methylocystaceae	s__Methylopila_sp._73B	OTU1457	3	0	2	0	0	0	2	0	0	0	5	0	1	0	0	2	1	0	0	1	17
d__Bacteria	k__norank	p__Proteobacteria	c__Betaproteobacteria	o__Burkholderiales	f__Comamonadaceae	g__unclassified_f__Comamonadaceae	s__unclassified_f__Comamonadaceae	OTU318	0	0	15	7	4	0	1	3	1	0	1	0	7	3	3	0	2	1	1	7	56
d__Bacteria	k__norank	p__Firmicutes	c__Clostridia	o__Clostridiales	f__Ruminococcaceae	g__Ruminococcaceae_UCG-010	s__uncultured_bacterium_g__Ruminococcaceae_UCG-010	OTU163	1	0	1	0	0	0	0	0	0	0	0	0	0	0	0	0	0	0	0	0	2
d__Bacteria	k__norank	p__Proteobacteria	c__Alphaproteobacteria	o__Rhizobiales	f__Xanthobacteraceae	g__Labrys	s__unclassified_g__Labrys	OTU453	8	0	17	2	6	4	1	0	0	1	4	0	17	0	4	0	1	2	0	3	70
d__Bacteria	k__norank	p__Bacteroidetes	c__Bacteroidia	o__Bacteroidales	f__Bacteroidales_S24-7_group	g__norank_f__Bacteroidales_S24-7_group	s__uncultured_bacterium_g__norank_f__Bacteroidales_S24-7_group	OTU830	9	13	32	16	16	94	12	17	211	105	5	52	12	7	6	12	7	80	51	13	770
d__Bacteria	k__norank	p__Bacteroidetes	c__Bacteroidia	o__Bacteroidales	f__Bacteroidales_S24-7_group	g__norank_f__Bacteroidales_S24-7_group	s__uncultured_bacterium_g__norank_f__Bacteroidales_S24-7_group	OTU837	0	0	0	0	0	0	0	0	4	1	0	0	0	0	0	0	0	1	0	0	6
d__Bacteria	k__norank	p__Bacteroidetes	c__Bacteroidia	o__Bacteroidales	f__Bacteroidales_S24-7_group	g__norank_f__Bacteroidales_S24-7_group	s__uncultured_bacterium_g__norank_f__Bacteroidales_S24-7_group	OTU836	17	20	57	59	30	172	67	43	245	391	46	76	19	30	42	26	24	88	42	25	1519
d__Bacteria	k__norank	p__Bacteroidetes	c__Sphingobacteriia	o__Sphingobacteriales	f__Chitinophagaceae	g__Ferruginibacter	s__unclassified_g__Ferruginibacter	OTU1168	0	2	0	0	0	0	0	0	0	0	0	2	0	0	0	0	0	0	0	1	5
d__Bacteria	k__norank	p__Firmicutes	c__Clostridia	o__Clostridiales	f__Ruminococcaceae	g__Ruminococcaceae_UCG-010	s__uncultured_bacterium_g__Ruminococcaceae_UCG-010	OTU1230	0	1	0	0	0	1	1	0	1	0	1	0	0	0	0	1	0	0	0	0	6
d__Bacteria	k__norank	p__unclassified_k__norank	c__unclassified_k__norank	o__unclassified_k__norank	f__unclassified_k__norank	g__unclassified_k__norank	s__unclassified_k__norank	OTU1806	0	0	0	0	0	0	0	0	0	1	0	0	0	0	0	0	0	0	0	1	2
d__Bacteria	k__norank	p__Firmicutes	c__Clostridia	o__Clostridiales	f__Ruminococcaceae	g__unclassified_f__Ruminococcaceae	s__unclassified_f__Ruminococcaceae	OTU360	0	0	0	1	0	2	1	0	1	0	0	0	0	0	0	0	0	1	0	0	6
d__Bacteria	k__norank	p__Proteobacteria	c__Alphaproteobacteria	o__Rhodospirillales	f__unclassified_o__Rhodospirillales	g__unclassified_o__Rhodospirillales	s__unclassified_o__Rhodospirillales	OTU1432	0	0	0	0	0	0	0	0	0	0	0	0	0	0	2	0	0	0	0	0	2
d__Bacteria	k__norank	p__Firmicutes	c__Clostridia	o__Clostridiales	f__Ruminococcaceae	g__Anaerotruncus	s__unclassified_g__Anaerotruncus	OTU1733	104	278	159	83	309	313	258	67	448	212	521	266	426	221	295	445	1101	352	1795	1368	9021
d__Bacteria	k__norank	p__Proteobacteria	c__Alphaproteobacteria	o__Sphingomonadales	f__Sphingomonadaceae	g__Sphingomonas	s__unclassified_g__Sphingomonas	OTU143	7	7	5	2	1	1	1	0	2	7	12	3	4	3	0	0	2	0	3	4	64
d__Bacteria	k__norank	p__Saccharibacteria	c__norank_p__Saccharibacteria	o__norank_p__Saccharibacteria	f__norank_p__Saccharibacteria	g__norank_p__Saccharibacteria	s__uncultured_Candidatus_Saccharibacteria_bacterium_g__norank_p__Saccharibacteria	OTU1522	0	0	0	0	0	0	1	0	0	0	0	0	0	0	0	1	0	0	0	0	2
d__Bacteria	k__norank	p__Proteobacteria	c__Betaproteobacteria	o__Nitrosomonadales	f__Nitrosomonadaceae	g__norank_f__Nitrosomonadaceae	s__uncultured_Burkholderiales_bacterium_g__norank_f__Nitrosomonadaceae	OTU19	0	8	0	0	0	0	0	0	0	0	0	12	0	0	0	0	0	0	0	0	20
d__Bacteria	k__norank	p__Deinococcus-Thermus	c__Deinococci	o__Deinococcales	f__Deinococcaceae	g__Deinococcus	s__Deinococcus_grandis	OTU1597	0	0	0	0	0	0	120	5	10	0	0	0	0	1	0	0	106	2	10	0	254
d__Bacteria	k__norank	p__Proteobacteria	c__Gammaproteobacteria	o__HTA4	f__norank_o__HTA4	g__norank_o__HTA4	s__unclassified_g__norank_o__HTA4	OTU904	0	0	0	0	0	0	0	0	0	2	0	0	1	0	0	0	0	0	0	0	3
d__Bacteria	k__norank	p__Proteobacteria	c__Alphaproteobacteria	o__Rhodobacterales	f__Rhodobacteraceae	g__Rhodobacter	s__uncultured_Rhodobacteraceae_bacterium_g__Rhodobacter	OTU364	3	2	6	23	0	0	0	0	0	8	1	2	3	21	1	0	0	0	0	2	72
d__Bacteria	k__norank	p__Actinobacteria	c__Actinobacteria	o__Propionibacteriales	f__Nocardioidaceae	g__unclassified_f__Nocardioidaceae	s__unclassified_f__Nocardioidaceae	OTU1227	4	0	1	0	0	0	1	0	0	0	8	0	0	0	0	1	0	0	0	0	15
d__Bacteria	k__norank	p__Bacteroidetes	c__Flavobacteriia	o__Flavobacteriales	f__NS9_marine_group	g__norank_f__NS9_marine_group	s__uncultured_Bacteroidetes_bacterium_g__norank_f__NS9_marine_group	OTU1403	0	0	0	1	4	0	0	0	0	0	0	0	0	1	4	0	0	0	0	0	10
d__Bacteria	k__norank	p__Proteobacteria	c__Gammaproteobacteria	o__Legionellales	f__Legionellaceae	g__Legionella	s__unclassified_g__Legionella	OTU348	1	0	16	0	0	0	0	0	0	0	0	0	11	0	0	0	0	0	0	0	28
d__Bacteria	k__norank	p__Firmicutes	c__Clostridia	o__Clostridiales	f__Lachnospiraceae	g__Coprococcus_1	s__Clostridium_sp._ID5	OTU456	17	12	613	49	18	13	13	12	11	15	1	2	37	5	2	2	0	25	60	4	911
d__Bacteria	k__norank	p__Bacteroidetes	c__Cytophagia	o__Cytophagales	f__Cytophagaceae	g__Siphonobacter	s__Siphonobacter_aquaeclarae	OTU306	0	1	2	0	1	0	0	0	0	0	0	0	2	0	2	0	0	0	0	0	8
d__Bacteria	k__norank	p__Acidobacteria	c__Acidobacteria	o__norank_c__Acidobacteria	f__norank_c__Acidobacteria	g__norank_c__Acidobacteria	s__uncultured_eubacterium_WD298	OTU1693	0	0	0	0	0	1	3	7	3	8	0	0	1	0	0	0	9	0	5	8	45
d__Bacteria	k__norank	p__Bacteroidetes	c__Sphingobacteriia	o__Sphingobacteriales	f__Chitinophagaceae	g__norank_f__Chitinophagaceae	s__unclassified_g__norank_f__Chitinophagaceae	OTU870	0	0	0	0	0	0	0	0	2	0	0	0	1	0	0	0	0	0	2	0	5
d__Bacteria	k__norank	p__Firmicutes	c__Clostridia	o__Clostridiales	f__Lachnospiraceae	g__unclassified_f__Lachnospiraceae	s__unclassified_f__Lachnospiraceae	OTU1535	1	0	0	94	1	10	7	0	0	2	2	1	4	6	2	124	12	1	1	2	270
d__Bacteria	k__norank	p__Firmicutes	c__Clostridia	o__Clostridiales	f__Lachnospiraceae	g__Lachnospiraceae_NK4A136_group	s__uncultured_bacterium_g__Lachnospiraceae_NK4A136_group	OTU1732	532	25	33	35	46	44	197	85	55	68	192	38	143	477	457	293	50	16	36	99	2921
d__Bacteria	k__norank	p__Proteobacteria	c__Deltaproteobacteria	o__Myxococcales	f__bacteriap25	g__norank_f__bacteriap25	s__uncultured_bacterium_g__norank_f__bacteriap25	OTU1819	0	0	1	0	0	0	0	0	0	1	0	1	0	0	0	0	0	0	0	1	4
d__Bacteria	k__norank	p__Firmicutes	c__Clostridia	o__Clostridiales	f__Ruminococcaceae	g__Ruminococcaceae_UCG-014	s__unclassified_g__Ruminococcaceae_UCG-014	OTU1818	6	3	4	7	6	9	12	12	59	4	6	22	10	23	10	5	5	0	9	20	232
d__Bacteria	k__norank	p__Proteobacteria	c__Betaproteobacteria	o__Neisseriales	f__Neisseriaceae	g__norank_f__Neisseriaceae	s__uncultured_beta_proteobacterium_g__norank_f__Neisseriaceae	OTU946	0	0	0	0	0	0	0	0	0	1	0	0	0	0	0	0	0	0	0	1	2
d__Bacteria	k__norank	p__Firmicutes	c__Clostridia	o__Clostridiales	f__Lachnospiraceae	g__unclassified_f__Lachnospiraceae	s__unclassified_f__Lachnospiraceae	OTU1021	4	1	2	0	3	20	5	90	0	0	15	5	2	2	10	166	13	8	11	4	361
d__Bacteria	k__norank	p__Proteobacteria	c__Gammaproteobacteria	o__Xanthomonadales	f__Xanthomonadales_Incertae_Sedis	g__Steroidobacter	s__unclassified_g__Steroidobacter	OTU1002	1	8	0	1	0	0	0	0	0	0	0	12	0	2	0	1	0	0	0	1	26
d__Bacteria	k__norank	p__Proteobacteria	c__Deltaproteobacteria	o__Desulfurellales	f__Desulfurellaceae	g__H16	s__uncultured_Syntrophobacteraceae_bacterium_g__H16	OTU1552	1	0	0	0	0	1	4	0	3	3	0	0	2	0	0	0	10	1	3	5	33
d__Bacteria	k__norank	p__Gemmatimonadetes	c__Gemmatimonadetes	o__Gemmatimonadales	f__Gemmatimonadaceae	g__norank_f__Gemmatimonadaceae	s__unclassified_g__norank_f__Gemmatimonadaceae	OTU877	0	0	0	0	0	0	1	0	0	10	0	0	0	0	0	0	0	1	0	3	15
d__Bacteria	k__norank	p__Proteobacteria	c__Betaproteobacteria	o__Rhodocyclales	f__Rhodocyclaceae	g__Uliginosibacterium	s__uncultured_bacterium_g__Uliginosibacterium	OTU1766	1	0	0	2	0	0	0	0	0	0	1	0	0	0	0	0	0	0	0	2	6
d__Bacteria	k__norank	p__Bacteroidetes	c__Sphingobacteriia	o__Sphingobacteriales	f__env.OPS_17	g__norank_f__env.OPS_17	s__unclassified_g__norank_f__env.OPS_17	OTU1428	1	0	0	1	0	0	0	0	0	0	0	0	0	0	1	0	0	0	0	0	3
d__Bacteria	k__norank	p__Cyanobacteria	c__Cyanobacteria	o__Gastranaerophilales	f__norank_o__Gastranaerophilales	g__norank_o__Gastranaerophilales	s__unclassified_g__norank_o__Gastranaerophilales	OTU541	0	0	0	0	0	7	0	0	4	0	0	0	0	0	0	0	0	0	0	0	11
d__Bacteria	k__norank	p__Bacteroidetes	c__Bacteroidia	o__Bacteroidales	f__Prevotellaceae	g__Prevotellaceae_UCG-001	s__uncultured_Bacteroidales_bacterium_g__Prevotellaceae_UCG-001	OTU750	11	1	0	1	0	2	16	19	1	0	16	0	4	0	1	0	10	1	1	0	84
d__Bacteria	k__norank	p__Proteobacteria	c__Deltaproteobacteria	o__Oligoflexales	f__0319-6G20	g__norank_f__0319-6G20	s__unclassified_g__norank_f__0319-6G20	OTU280	0	0	6	0	0	0	0	0	0	0	0	0	5	0	0	0	0	0	0	0	11
d__Bacteria	k__norank	p__Proteobacteria	c__Alphaproteobacteria	o__Rhodospirillales	f__I-10	g__norank_f__I-10	s__uncultured_bacterium_g__norank_f__I-10	OTU915	0	0	0	0	0	0	0	2	0	1	0	0	0	0	0	0	0	2	0	0	5
d__Bacteria	k__norank	p__Firmicutes	c__Clostridia	o__Clostridiales	f__Lachnospiraceae	g__norank_f__Lachnospiraceae	s__uncultured_bacterium_g__norank_f__Lachnospiraceae	OTU1324	11	8	11	18	7	12	6	8	6	8	27	6	53	7	5	12	37	15	11	11	279
d__Bacteria	k__norank	p__Firmicutes	c__Clostridia	o__Clostridiales	f__Lachnospiraceae	g__norank_f__Lachnospiraceae	s__uncultured_bacterium_g__norank_f__Lachnospiraceae	OTU1320	28	3	13	37	10	16	24	44	9	18	75	11	39	65	107	154	18	12	17	35	735
d__Bacteria	k__norank	p__Firmicutes	c__Clostridia	o__Clostridiales	f__Ruminococcaceae	g__Ruminococcaceae_UCG-014	s__uncultured_rumen_bacterium_g__Ruminococcaceae_UCG-014	OTU571	3	0	5	6	0	6	2	0	4	0	0	0	0	1	0	0	0	0	2	0	29
d__Bacteria	k__norank	p__Firmicutes	c__Clostridia	o__Clostridiales	f__Lachnospiraceae	g__norank_f__Lachnospiraceae	s__uncultured_bacterium_g__norank_f__Lachnospiraceae	OTU1322	107	135	19	19	11	9	34	28	23	6	42	61	29	3	80	21	13	6	10	3	659
d__Bacteria	k__norank	p__Firmicutes	c__Clostridia	o__Clostridiales	f__Lachnospiraceae	g__unclassified_f__Lachnospiraceae	s__unclassified_f__Lachnospiraceae	OTU1159	106	283	179	697	74	372	93	105	2820	129	113	5041	76	134	142	208	85	75	715	96	11543
d__Bacteria	k__norank	p__Firmicutes	c__Clostridia	o__Clostridiales	f__Lachnospiraceae	g__norank_f__Lachnospiraceae	s__uncultured_bacterium_g__norank_f__Lachnospiraceae	OTU1328	0	0	2	0	8	0	3	18	0	0	5	5	2	5	127	1	1	6	1	5	189
d__Bacteria	k__norank	p__Actinobacteria	c__Actinobacteria	o__norank_c__Actinobacteria	f__norank_c__Actinobacteria	g__norank_c__Actinobacteria	s__uncultured_Firmicutes_bacterium_g__norank_c__Actinobacteria	OTU316	1	0	1	0	0	0	0	0	0	1	0	0	0	0	0	0	1	1	0	0	5
d__Bacteria	k__norank	p__Actinobacteria	c__Actinobacteria	o__Micrococcales	f__Micrococcaceae	g__Paenarthrobacter	s__unclassified_g__Paenarthrobacter	OTU529	0	0	0	3	2	38	3	1	6	0	0	0	1	1	0	16	4	2	4	0	81
d__Bacteria	k__norank	p__Proteobacteria	c__Gammaproteobacteria	o__Pseudomonadales	f__Moraxellaceae	g__norank_f__Moraxellaceae	s__unclassified_g__norank_f__Moraxellaceae	OTU333	0	0	7	0	0	0	0	1	0	0	0	0	2	0	0	1	0	0	0	0	11
d__Bacteria	k__norank	p__Proteobacteria	c__Betaproteobacteria	o__Neisseriales	f__Neisseriaceae	g__Leeia	s__unclassified_g__Leeia	OTU871	0	0	0	0	0	0	0	0	0	2	1	0	2	0	0	0	0	0	0	0	5
d__Bacteria	k__norank	p__Proteobacteria	c__Betaproteobacteria	o__Neisseriales	f__Neisseriaceae	g__Rivicola	s__uncultured_bacterium_g__Rivicola	OTU44	0	1	0	0	0	0	0	0	0	0	0	0	0	1	0	0	0	0	0	0	2
d__Bacteria	k__norank	p__Proteobacteria	c__Deltaproteobacteria	o__Myxococcales	f__norank_o__Myxococcales	g__norank_o__Myxococcales	s__uncultured_delta_proteobacterium_g__norank_o__Myxococcales	OTU763	0	2	1	0	0	1	1	4	0	0	0	5	0	0	0	1	1	1	0	1	18
d__Bacteria	k__norank	p__Bacteroidetes	c__Sphingobacteriia	o__Sphingobacteriales	f__Chitinophagaceae	g__Taibaiella	s__unclassified_g__Taibaiella	OTU829	9	0	35	2	4	0	3	1	2	2	9	0	32	2	5	0	0	2	0	0	108
d__Bacteria	k__norank	p__Firmicutes	c__Clostridia	o__Clostridiales	f__Lachnospiraceae	g__Lachnospiraceae_NK4A136_group	s__unclassified_g__Lachnospiraceae_NK4A136_group	OTU257	30	19	1136	40	20	104	28	55	19	28	36	33	86	33	17	1504	25	24	23	31	3291
d__Bacteria	k__norank	p__Fibrobacteres	c__Fibrobacteria	o__Fibrobacterales	f__Fibrobacteraceae	g__norank_f__Fibrobacteraceae	s__uncultured_bacterium_g__norank_f__Fibrobacteraceae	OTU1753	0	0	0	0	0	0	0	0	0	0	0	1	0	0	0	0	0	0	0	1	2
d__Bacteria	k__norank	p__Chloroflexi	c__SBR2076	o__norank_c__SBR2076	f__norank_c__SBR2076	g__norank_c__SBR2076	s__unclassified_g__norank_c__SBR2076	OTU1003	1	0	0	0	0	0	0	0	0	0	0	1	0	0	0	0	0	0	0	0	2
d__Bacteria	k__norank	p__Bacteroidetes	c__Bacteroidia	o__Bacteroidales	f__Porphyromonadaceae	g__Butyricimonas	s__Butyricimonas_synergistica	OTU543	0	0	1	0	0	3	0	0	5	0	0	0	0	0	0	0	0	0	0	0	9
d__Bacteria	k__norank	p__Proteobacteria	c__Alphaproteobacteria	o__Rhodospirillales	f__Rhodospirillaceae	g__Telmatospirillum	s__uncultured_bacterium_g__Telmatospirillum	OTU1360	1	0	0	0	0	0	1	0	0	1	1	2	0	2	0	0	1	0	0	2	11
d__Bacteria	k__norank	p__Firmicutes	c__Clostridia	o__Clostridiales	f__Ruminococcaceae	g__[Eubacterium]_coprostanoligenes_group	s__unclassified_g__[Eubacterium]_coprostanoligenes_group	OTU860	1	3	2	1	3	3	2	2	94	5	0	2	0	0	0	0	0	0	9	0	127
d__Bacteria	k__norank	p__Proteobacteria	c__Deltaproteobacteria	o__Desulfovibrionales	f__Desulfovibrionaceae	g__Bilophila	s__uncultured_bacterium_g__Bilophila	OTU745	11	6	16	9	14	14	13	35	20	13	7	6	13	6	4	3	16	8	9	35	258
d__Bacteria	k__norank	p__Acidobacteria	c__Acidobacteria	o__Solibacterales	f__Solibacteraceae__Subgroup_3_	g__Bryobacter	s__unclassified_g__Bryobacter	OTU140	0	4	0	0	0	0	0	0	0	0	0	5	0	0	0	0	0	0	0	0	9
d__Bacteria	k__norank	p__Gemmatimonadetes	c__Gemmatimonadetes	o__Gemmatimonadales	f__Gemmatimonadaceae	g__unclassified_f__Gemmatimonadaceae	s__unclassified_f__Gemmatimonadaceae	OTU1550	0	0	0	0	0	0	6	0	0	5	0	0	0	1	0	0	7	0	0	3	22
d__Bacteria	k__norank	p__Proteobacteria	c__Alphaproteobacteria	o__Rhodospirillales	f__DA111	g__norank_f__DA111	s__uncultured_bacterium_g__norank_f__DA111	OTU1852	0	0	2	0	0	1	1	2	0	2	0	0	0	0	0	0	3	1	0	4	16
d__Bacteria	k__norank	p__Bacteroidetes	c__Bacteroidia	o__Bacteroidales	f__Bacteroidales_S24-7_group	g__norank_f__Bacteroidales_S24-7_group	s__uncultured_Bacteroidales_bacterium_g__norank_f__Bacteroidales_S24-7_group	OTU1680	9	26	15	45	8	31	15	36	106	4	16	631	28	34	11	24	40	247	457	10	1793
d__Bacteria	k__norank	p__Acidobacteria	c__Acidobacteria	o__Acidobacteriales	f__Acidobacteriaceae__Subgroup_1_	g__norank_f__Acidobacteriaceae__Subgroup_1_	s__unclassified_g__norank_f__Acidobacteriaceae__Subgroup_1_	OTU630	0	0	0	0	0	3	5	2	0	2	0	0	0	0	0	0	1	0	0	1	14
d__Bacteria	k__norank	p__Bacteroidetes	c__Bacteroidia	o__Bacteroidales	f__Bacteroidales_S24-7_group	g__norank_f__Bacteroidales_S24-7_group	s__unclassified_g__norank_f__Bacteroidales_S24-7_group	OTU1334	1	0	2	8	0	0	0	0	0	0	2	0	5	3	0	0	0	0	0	0	21
d__Bacteria	k__norank	p__Proteobacteria	c__Betaproteobacteria	o__Burkholderiales	f__Oxalobacteraceae	g__unclassified_f__Oxalobacteraceae	s__unclassified_f__Oxalobacteraceae	OTU758	1	1	2	0	0	0	0	4	0	0	1	1	1	0	0	1	0	1	0	0	13
d__Bacteria	k__norank	p__Firmicutes	c__Erysipelotrichia	o__Erysipelotrichales	f__Erysipelotrichaceae	g__norank_f__Erysipelotrichaceae	s__Firmicutes_bacterium_M10-2	OTU1675	0	0	1	0	0	1	0	0	4	0	0	5	1	0	0	0	1	8	1	0	22
d__Bacteria	k__norank	p__Proteobacteria	c__Deltaproteobacteria	o__SAR324_clade_Marine_group_B_	f__norank_o__SAR324_clade_Marine_group_B_	g__norank_o__SAR324_clade_Marine_group_B_	s__unclassified_g__norank_o__SAR324_clade_Marine_group_B_	OTU619	0	0	0	0	0	1	0	2	0	0	0	0	0	0	0	1	0	0	0	0	4
d__Bacteria	k__norank	p__Firmicutes	c__Clostridia	o__Clostridiales	f__Lachnospiraceae	g__norank_f__Lachnospiraceae	s__unclassified_g__norank_f__Lachnospiraceae	OTU103	3	2	1	0	0	1	0	0	10	0	29	0	2	0	1	0	4	2	1	0	56
d__Bacteria	k__norank	p__Firmicutes	c__Clostridia	o__Clostridiales	f__Clostridiales_vadinBB60_group	g__norank_f__Clostridiales_vadinBB60_group	s__uncultured_bacterium_g__norank_f__Clostridiales_vadinBB60_group	OTU1287	3	0	0	0	0	0	0	0	0	0	1	0	1	0	0	0	0	0	0	0	5
d__Bacteria	k__norank	p__unclassified_k__norank	c__unclassified_k__norank	o__unclassified_k__norank	f__unclassified_k__norank	g__unclassified_k__norank	s__unclassified_k__norank	OTU12	0	3	0	0	0	0	0	0	0	0	0	0	0	0	0	0	0	0	0	0	3
d__Bacteria	k__norank	p__Bacteroidetes	c__Bacteroidia	o__Bacteroidales	f__Bacteroidales_S24-7_group	g__norank_f__Bacteroidales_S24-7_group	s__uncultured_bacterium_g__norank_f__Bacteroidales_S24-7_group	OTU293	1	3	11	5	0	31	2	0	11	0	0	7	0	0	0	1	0	1	1	0	74
d__Bacteria	k__norank	p__Proteobacteria	c__Gammaproteobacteria	o__X35	f__norank_o__X35	g__norank_o__X35	s__uncultured_bacterium_g__norank_o__X35	OTU967	0	0	0	0	0	0	0	0	0	1	1	0	1	0	0	0	0	0	0	0	3
d__Bacteria	k__norank	p__Proteobacteria	c__Alphaproteobacteria	o__Rhizobiales	f__Rhizobiaceae	g__Shinella	s__unclassified_g__Shinella	OTU500	2	1	4	5	0	11	1	8	2	4	0	2	0	2	1	14	0	6	1	4	68
d__Bacteria	k__norank	p__Firmicutes	c__Clostridia	o__Clostridiales	f__Ruminococcaceae	g__Anaerotruncus	s__uncultured_bacterium_g__Anaerotruncus	OTU1092	5	10	13	2	4	23	8	39	69	6	3	67	5	4	11	5	8	5	12	9	308
d__Bacteria	k__norank	p__Bacteroidetes	c__Flavobacteriia	o__Flavobacteriales	f__NS9_marine_group	g__norank_f__NS9_marine_group	s__unclassified_g__norank_f__NS9_marine_group	OTU156	0	3	0	1	0	0	0	0	0	1	0	1	0	0	0	0	0	0	0	0	6
d__Bacteria	k__norank	p__Actinobacteria	c__Actinobacteria	o__Acidimicrobiales	f__Acidimicrobiaceae	g__CL500-29_marine_group	s__uncultured_bacterium_g__CL500-29_marine_group	OTU1638	0	1	0	0	0	2	0	0	0	1	0	0	0	1	0	0	1	1	1	2	10
d__Bacteria	k__norank	p__Firmicutes	c__Clostridia	o__Clostridiales	f__Lachnospiraceae	g__norank_f__Lachnospiraceae	s__Lachnospiraceae_bacterium_A2	OTU461	2154	132	110	121	110	60	683	113	49	518	419	30	28	49	877	94	105	20	16	58	5746
d__Bacteria	k__norank	p__Proteobacteria	c__Alphaproteobacteria	o__Rhodospirillales	f__JG37-AG-20	g__norank_f__JG37-AG-20	s__uncultured_soil_bacterium_g__norank_f__JG37-AG-20	OTU1109	0	3	0	0	0	0	0	0	0	0	0	7	0	0	0	0	0	0	0	0	10
d__Bacteria	k__norank	p__Proteobacteria	c__Epsilonproteobacteria	o__Campylobacterales	f__Campylobacteraceae	g__Arcobacter	s__unclassified_g__Arcobacter	OTU1570	0	1	1	0	0	0	2	0	0	0	0	0	1	0	0	0	5	0	0	2	12
d__Bacteria	k__norank	p__Actinobacteria	c__Actinobacteria	o__Gaiellales	f__norank_o__Gaiellales	g__norank_o__Gaiellales	s__unclassified_g__norank_o__Gaiellales	OTU523	0	0	1	0	0	1	0	0	0	0	1	0	0	0	0	0	0	0	0	0	3
d__Bacteria	k__norank	p__Chloroflexi	c__Ktedonobacteria	o__C0119	f__norank_o__C0119	g__norank_o__C0119	s__uncultured_Chloroflexi_bacterium_g__norank_o__C0119	OTU1285	0	0	2	0	0	0	0	0	0	0	0	0	2	0	0	0	0	0	0	0	4
d__Bacteria	k__norank	p__Proteobacteria	c__Deltaproteobacteria	o__Desulfurellales	f__Desulfurellaceae	g__H16	s__uncultured_Syntrophobacteraceae_bacterium_g__H16	OTU1827	1	0	0	1	0	2	0	0	0	2	0	1	1	1	0	2	1	2	0	1	15
d__Bacteria	k__norank	p__Tenericutes	c__Mollicutes	o__Mollicutes_RF9	f__norank_o__Mollicutes_RF9	g__norank_o__Mollicutes_RF9	s__unclassified_g__norank_o__Mollicutes_RF9	OTU1292	0	0	0	0	0	0	0	0	0	0	0	0	1	0	0	0	0	0	1	1	3
d__Bacteria	k__norank	p__Bacteroidetes	c__Bacteroidia	o__Bacteroidales	f__Bacteroidales_S24-7_group	g__norank_f__Bacteroidales_S24-7_group	s__unclassified_g__norank_f__Bacteroidales_S24-7_group	OTU1687	34	62	133	139	82	180	97	65	425	21	64	1468	66	61	67	56	92	986	555	17	4670
d__Bacteria	k__norank	p__Bacteroidetes	c__Sphingobacteriia	o__Sphingobacteriales	f__Saprospiraceae	g__norank_f__Saprospiraceae	s__unclassified_g__norank_f__Saprospiraceae	OTU988	0	2	0	0	0	0	0	0	0	0	0	2	0	0	0	0	0	0	0	0	4
d__Bacteria	k__norank	p__Proteobacteria	c__Alphaproteobacteria	o__Sphingomonadales	f__Sphingomonadaceae	g__Parablastomonas	s__unclassified_g__Parablastomonas	OTU241	25	11	31	17	16	38	2	6	3	21	29	10	25	26	27	20	5	3	6	20	341
d__Bacteria	k__norank	p__Proteobacteria	c__Betaproteobacteria	o__SC-I-84	f__norank_o__SC-I-84	g__norank_o__SC-I-84	s__unclassified_g__norank_o__SC-I-84	OTU1657	2	2	0	0	0	0	0	1	0	1	2	0	1	0	0	0	1	1	0	0	11
d__Bacteria	k__norank	p__Firmicutes	c__Clostridia	o__Clostridiales	f__Lachnospiraceae	g__norank_f__Lachnospiraceae	s__unclassified_g__norank_f__Lachnospiraceae	OTU432	4	1	1	7	1	6	3	28	4	3	12	2	7	12	8	9	5	4	10	14	141
d__Bacteria	k__norank	p__Proteobacteria	c__Gammaproteobacteria	o__Xanthomonadales	f__Xanthomonadales_Incertae_Sedis	g__norank_f__Xanthomonadales_Incertae_Sedis	s__uncultured_bacterium_g__norank_f__Xanthomonadales_Incertae_Sedis	OTU736	1	5	0	0	0	4	0	2	0	0	0	1	0	0	0	2	0	4	0	0	19
d__Bacteria	k__norank	p__Proteobacteria	c__Alphaproteobacteria	o__Sphingomonadales	f__Sphingomonadaceae	g__Sphingopyxis	s__Sphingopyxis_macrogoltabida	OTU1728	0	1	1	1	3	0	2	2	15	0	1	1	0	1	0	0	3	1	11	1	44
d__Bacteria	k__norank	p__Bacteroidetes	c__Sphingobacteriia	o__Sphingobacteriales	f__ST-12K33	g__norank_f__ST-12K33	s__uncultured_Sphingobacteriia_bacterium_g__norank_f__ST-12K33	OTU1349	0	0	0	65	0	0	0	0	0	0	0	0	0	67	0	0	0	0	0	0	132
d__Bacteria	k__norank	p__Firmicutes	c__Clostridia	o__Clostridiales	f__Lachnospiraceae	g__norank_f__Lachnospiraceae	s__uncultured_bacterium_g__norank_f__Lachnospiraceae	OTU208	3	2	1	0	0	0	0	1	0	0	0	2	3	0	0	0	0	0	0	0	12
d__Bacteria	k__norank	p__Bacteroidetes	c__Bacteroidia	o__Bacteroidales	f__Porphyromonadaceae	g__Parabacteroides	s__Parabacteroides_goldsteinii	OTU1666	2	3	14	1	2	6	2	10	12	21	9	5	5	0	5	1	3	9	8	7	125
d__Bacteria	k__norank	p__Firmicutes	c__Clostridia	o__Clostridiales	f__Lachnospiraceae	g__Lachnospiraceae_NK4A136_group	s__Lachnospiraceae_bacterium_COE1	OTU80	56	415	35	271	32	23	96	887	38	65	117	81	15	25	165	11	59	42	127	26	2586
d__Bacteria	k__norank	p__Actinobacteria	c__Actinobacteria	o__Solirubrobacterales	f__Elev-16S-1332	g__norank_f__Elev-16S-1332	s__uncultured_bacterium_g__norank_f__Elev-16S-1332	OTU384	0	0	1	1	0	1	0	0	0	0	0	0	4	0	0	0	0	0	0	1	8
d__Bacteria	k__norank	p__Acidobacteria	c__Acidobacteria	o__Solibacterales	f__Solibacteraceae__Subgroup_3_	g__Bryobacter	s__uncultured_Acidobacteria_bacterium_g__Bryobacter	OTU1709	0	4	4	0	0	11	5	3	4	5	0	2	0	0	0	9	5	6	3	4	65
d__Bacteria	k__norank	p__TM6__Dependentiae_	c__norank_p__TM6__Dependentiae_	o__norank_p__TM6__Dependentiae_	f__norank_p__TM6__Dependentiae_	g__norank_p__TM6__Dependentiae_	s__uncultured_bacterium_g__norank_p__TM6__Dependentiae_	OTU889	2	2	1	0	0	0	1	0	0	3	1	3	0	0	0	0	0	0	0	2	15
d__Bacteria	k__norank	p__Proteobacteria	c__Alphaproteobacteria	o__Sphingomonadales	f__Sphingomonadaceae	g__Sphingomonas	s__unclassified_g__Sphingomonas	OTU325	0	0	2	0	0	0	0	0	0	0	0	0	1	0	0	0	0	0	0	1	4
d__Bacteria	k__norank	p__Acidobacteria	c__Acidobacteria	o__norank_c__Acidobacteria	f__norank_c__Acidobacteria	g__norank_c__Acidobacteria	s__unclassified_g__norank_c__Acidobacteria	OTU973	0	0	0	0	0	0	0	0	0	0	0	5	0	0	0	0	0	0	0	0	5
d__Bacteria	k__norank	p__Proteobacteria	c__Alphaproteobacteria	o__Rhodospirillales	f__unclassified_o__Rhodospirillales	g__unclassified_o__Rhodospirillales	s__unclassified_o__Rhodospirillales	OTU895	1	0	0	0	0	1	1	3	0	2	0	0	0	0	0	0	0	0	0	1	9
d__Bacteria	k__norank	p__Bacteroidetes	c__Sphingobacteriia	o__Sphingobacteriales	f__AKYH767	g__norank_f__AKYH767	s__uncultured_bacterium_g__norank_f__AKYH767	OTU1614	0	0	0	0	0	0	2	0	0	0	0	0	0	0	0	0	1	0	0	0	3
d__Bacteria	k__norank	p__Acidobacteria	c__Acidobacteria	o__norank_c__Acidobacteria	f__norank_c__Acidobacteria	g__norank_c__Acidobacteria	s__uncultured_forest_soil_bacterium_g__norank_c__Acidobacteria	OTU574	0	0	0	0	1	2	3	0	1	5	1	0	1	1	0	3	1	2	1	0	22
d__Bacteria	k__norank	p__Cyanobacteria	c__Cyanobacteria	o__norank_c__Cyanobacteria	f__norank_c__Cyanobacteria	g__norank_c__Cyanobacteria	s__Phaseolus_acutifolius__tepary_bean__g__norank	OTU109	0	11	2	0	2	1	1	0	1	1	0	4	2	0	2	1	0	3	1	2	34
d__Bacteria	k__norank	p__Gracilibacteria	c__norank_p__Gracilibacteria	o__norank_p__Gracilibacteria	f__norank_p__Gracilibacteria	g__norank_p__Gracilibacteria	s__uncultured_bacterium_g__norank_p__Gracilibacteria	OTU284	0	0	1	0	0	0	0	0	0	0	1	0	0	0	0	0	0	0	0	0	2
d__Bacteria	k__norank	p__Proteobacteria	c__Gammaproteobacteria	o__Pseudomonadales	f__Moraxellaceae	g__norank_f__Moraxellaceae	s__unclassified_g__norank_f__Moraxellaceae	OTU987	0	0	1	0	0	0	0	0	0	2	1	1	0	0	0	0	0	0	0	0	5
d__Bacteria	k__norank	p__Bacteroidetes	c__Bacteroidia	o__Bacteroidales	f__Porphyromonadaceae	g__Odoribacter	s__uncultured_bacterium_g__Odoribacter	OTU1423	195	3	7	16	6	4	9	15	14	11	31	13	8	228	31	12	13	24	43	4	687
d__Bacteria	k__norank	p__Bacteroidetes	c__Bacteroidia	o__Bacteroidales	f__Porphyromonadaceae	g__Odoribacter	s__uncultured_bacterium_g__Odoribacter	OTU1424	129	22	43	15	18	36	24	102	29	50	59	18	45	189	197	19	16	35	5	116	1167
d__Bacteria	k__norank	p__Firmicutes	c__Clostridia	o__Clostridiales	f__Christensenellaceae	g__Christensenellaceae_R-7_group	s__bacterium_YE57	OTU872	0	0	3	1	0	0	0	0	1	1	0	0	1	0	0	0	0	0	0	0	7
d__Bacteria	k__norank	p__Proteobacteria	c__Betaproteobacteria	o__unclassified_c__Betaproteobacteria	f__unclassified_c__Betaproteobacteria	g__unclassified_c__Betaproteobacteria	s__unclassified_c__Betaproteobacteria	OTU424	1	0	0	1	0	0	0	0	0	0	0	0	0	0	0	0	0	0	0	1	3
d__Bacteria	k__norank	p__Firmicutes	c__Clostridia	o__Clostridiales	f__Lachnospiraceae	g__Roseburia	s__uncultured_bacterium_g__Roseburia	OTU1795	2	2	2	1	0	1	0	0	0	0	4	1	2	3	3	3	0	0	0	10	34
d__Bacteria	k__norank	p__Firmicutes	c__Clostridia	o__Clostridiales	f__Lachnospiraceae	g__norank_f__Lachnospiraceae	s__Lachnospiraceae_bacterium_DW8	OTU1702	212	122	84	531	45	120	83	270	469	74	300	535	43	78	396	275	214	44	304	354	4553
d__Bacteria	k__norank	p__Proteobacteria	c__Deltaproteobacteria	o__Desulfuromonadales	f__Geobacteraceae	g__Geobacter	s__unclassified_g__Geobacter	OTU512	0	1	0	0	0	7	0	0	0	0	0	1	0	0	0	10	0	1	0	0	20
d__Bacteria	k__norank	p__Acidobacteria	c__Acidobacteria	o__Solibacterales	f__Solibacteraceae__Subgroup_3_	g__Bryobacter	s__uncultured_Acidobacteriaceae_bacterium_g__Bryobacter	OTU1117	0	2	0	0	0	0	0	0	0	0	0	2	0	0	0	0	0	0	0	0	4
d__Bacteria	k__norank	p__Proteobacteria	c__Betaproteobacteria	o__Burkholderiales	f__Comamonadaceae	g__unclassified_f__Comamonadaceae	s__unclassified_f__Comamonadaceae	OTU784	65	6	122	192	180	3	103	89	89	64	52	13	105	172	199	2	82	99	114	70	1821
d__Bacteria	k__norank	p__Bacteroidetes	c__Bacteroidia	o__Bacteroidales	f__Rikenellaceae	g__Alistipes	s__Alistipes_timonensis_JC136	OTU748	1	2	1	2	5	9	5	4	4	39	4	1	2	0	3	1	3	0	3	2	91
d__Bacteria	k__norank	p__Proteobacteria	c__Betaproteobacteria	o__Burkholderiales	f__Alcaligenaceae	g__Paenalcaligenes	s__uncultured_compost_bacterium_g__Paenalcaligenes	OTU1414	0	0	0	0	0	0	0	0	0	0	0	0	0	0	1	0	1	0	3	0	5
d__Bacteria	k__norank	p__Firmicutes	c__Bacilli	o__Lactobacillales	f__Lactobacillaceae	g__Lactobacillus	s__unclassified_g__Lactobacillus	OTU201	15	0	0	1	0	0	0	0	0	0	17	0	0	2	0	0	0	0	0	0	35
d__Bacteria	k__norank	p__Actinobacteria	c__Actinobacteria	o__Propionibacteriales	f__Nocardioidaceae	g__Nocardioides	s__Nocardioides_hwasunensis	OTU1270	3	0	0	0	1	1	2	0	1	0	6	0	2	0	0	0	0	0	1	0	17
d__Bacteria	k__norank	p__Actinobacteria	c__Actinobacteria	o__Acidimicrobiales	f__norank_o__Acidimicrobiales	g__norank_o__Acidimicrobiales	s__unclassified_g__norank_o__Acidimicrobiales	OTU113	3	2	1	2	0	1	0	0	0	1	1	0	2	1	0	2	1	0	0	0	17
d__Bacteria	k__norank	p__Firmicutes	c__Erysipelotrichia	o__Erysipelotrichales	f__Erysipelotrichaceae	g__Turicibacter	s__uncultured_bacterium_g__Turicibacter	OTU1390	2	0	0	0	1	7	1	0	0	0	0	1	0	0	5	5	1	0	0	0	23
d__Bacteria	k__norank	p__Actinobacteria	c__Actinobacteria	o__Kineosporiales	f__Kineosporiaceae	g__Angustibacter	s__uncultured_bacterium_g__Angustibacter	OTU266	1	0	1	0	0	0	0	0	1	0	0	0	1	1	0	0	0	0	0	1	6
d__Bacteria	k__norank	p__Nitrospirae	c__Nitrospira	o__norank_c__Nitrospira	f__norank_c__Nitrospira	g__Nitrospira	s__unclassified_g__Nitrospira	OTU1531	0	0	0	0	0	2	0	1	0	0	0	2	0	0	0	5	0	0	0	0	10
d__Bacteria	k__norank	p__Proteobacteria	c__Alphaproteobacteria	o__Rickettsiales	f__Rickettsiales_Incertae_Sedis	g__Candidatus_Odyssella	s__Candidatus_Paracaedibacter_symbiosus	OTU245	1	0	0	0	0	0	0	0	0	0	2	0	0	0	0	0	0	0	0	0	3
d__Bacteria	k__norank	p__Bacteroidetes	c__Sphingobacteriia	o__Sphingobacteriales	f__env.OPS_17	g__norank_f__env.OPS_17	s__unclassified_g__norank_f__env.OPS_17	OTU1567	0	0	5	1	0	1	2	2	0	1	0	0	4	2	0	0	1	1	0	1	21
d__Bacteria	k__norank	p__Firmicutes	c__Clostridia	o__Clostridiales	f__Ruminococcaceae	g__Ruminococcaceae_UCG-004	s__uncultured_bacterium_g__Ruminococcaceae_UCG-004	OTU960	26	12	30	45	6	19	32	37	46	19	20	91	41	20	16	19	48	19	59	123	728
d__Bacteria	k__norank	p__Firmicutes	c__Clostridia	o__Clostridiales	f__Lachnospiraceae	g__[Eubacterium]_eligens_group	s__uncultured_bacterium_g__[Eubacterium]_eligens_group	OTU1781	1	0	0	0	0	0	0	0	0	1	0	0	0	0	0	0	0	0	0	1	3
d__Bacteria	k__norank	p__Firmicutes	c__Erysipelotrichia	o__Erysipelotrichales	f__Erysipelotrichaceae	g__Erysipelatoclostridium	s__uncultured_bacterium_g__Erysipelatoclostridium	OTU782	8	44	5	47	13	12	10	26	324	28	40	110	17	31	15	26	22	180	436	23	1417
d__Bacteria	k__norank	p__Proteobacteria	c__Alphaproteobacteria	o__Sphingomonadales	f__Sphingomonadaceae	g__unclassified_f__Sphingomonadaceae	s__unclassified_f__Sphingomonadaceae	OTU1480	0	5	0	4	2	6	7	14	6	2	2	7	2	10	5	2	11	9	4	3	101
d__Bacteria	k__norank	p__unclassified_k__norank	c__unclassified_k__norank	o__unclassified_k__norank	f__unclassified_k__norank	g__unclassified_k__norank	s__unclassified_k__norank	OTU935	0	0	0	0	0	0	0	0	0	1	0	0	0	0	0	0	0	0	0	1	2
d__Bacteria	k__norank	p__Actinobacteria	c__Actinobacteria	o__Frankiales	f__Nakamurellaceae	g__Nakamurella	s__unclassified_g__Nakamurella	OTU390	0	0	0	5	0	0	0	0	0	1	0	0	0	4	0	0	0	0	0	0	10
d__Bacteria	k__norank	p__Acidobacteria	c__Acidobacteria	o__Acidobacteriales	f__Acidobacteriaceae__Subgroup_1_	g__norank_f__Acidobacteriaceae__Subgroup_1_	s__uncultured_proteobacterium_g__norank_f__Acidobacteriaceae__Subgroup_1_	OTU1736	0	0	0	0	0	1	2	0	2	0	0	0	0	0	0	0	5	0	6	0	16
d__Bacteria	k__norank	p__Bacteroidetes	c__Bacteroidia	o__Bacteroidales	f__Rikenellaceae	g__Alistipes	s__uncultured_bacterium_g__Alistipes	OTU1378	97	45	23	69	54	27	35	42	9	224	276	60	67	521	1131	113	62	44	50	2680	5629
d__Bacteria	k__norank	p__Firmicutes	c__Bacilli	o__Bacillales	f__Staphylococcaceae	g__Jeotgalicoccus	s__Jeotgalicoccus_sp._M3T9B12	OTU1669	0	0	1	0	0	0	0	0	0	0	1	1	1	0	1	1	6	10	2	2	26
d__Bacteria	k__norank	p__Firmicutes	c__Bacilli	o__Bacillales	f__Bacillaceae	g__Bacillus	s__Bacillus_subtilis_subsp._subtilis	OTU1641	2	17	2	1	2	1	3	2	1	2	1	12	0	0	2	1	1	4	1	0	55
d__Bacteria	k__norank	p__Firmicutes	c__Clostridia	o__Clostridiales	f__Christensenellaceae	g__norank_f__Christensenellaceae	s__uncultured_bacterium_g__norank_f__Christensenellaceae	OTU933	4	3	6	0	0	6	2	2	8	4	0	0	0	0	0	0	0	0	1	0	36
d__Bacteria	k__norank	p__Proteobacteria	c__Alphaproteobacteria	o__Caulobacterales	f__Caulobacteraceae	g__unclassified_f__Caulobacteraceae	s__unclassified_f__Caulobacteraceae	OTU1846	1	1	1	0	0	1	1	0	0	36	0	1	0	0	0	0	7	0	2	45	96
d__Bacteria	k__norank	p__Proteobacteria	c__Alphaproteobacteria	o__Rickettsiales	f__Holosporaceae	g__norank_f__Holosporaceae	s__uncultured_bacterium_g__norank_f__Holosporaceae	OTU279	7	6	6	1	0	0	0	0	0	15	10	7	6	0	0	1	2	0	2	10	73
d__Bacteria	k__norank	p__Firmicutes	c__Clostridia	o__Clostridiales	f__Lachnospiraceae	g__unclassified_f__Lachnospiraceae	s__unclassified_f__Lachnospiraceae	OTU751	18	9	41	0	1	2	2	16	53	59	28	4	46	1	0	0	1	26	61	58	426
d__Bacteria	k__norank	p__Firmicutes	c__Clostridia	o__Clostridiales	f__Ruminococcaceae	g__Ruminococcaceae_NK4A214_group	s__uncultured_bacterium_g__Ruminococcaceae_NK4A214_group	OTU868	19	12	49	31	8	33	10	43	50	21	13	38	21	28	29	29	30	15	49	28	556
d__Bacteria	k__norank	p__Firmicutes	c__Bacilli	o__Lactobacillales	f__Lactobacillaceae	g__Lactobacillus	s__uncultured_Lactobacillus_sp._g__Lactobacillus	OTU48	0	143	0	0	0	0	1	0	0	0	0	150	0	0	0	0	0	0	0	0	294
d__Bacteria	k__norank	p__Proteobacteria	c__Deltaproteobacteria	o__Desulfovibrionales	f__Desulfovibrionaceae	g__Desulfovibrio	s__uncultured_bacterium_g__Desulfovibrio	OTU781	425	158	638	171	139	313	242	544	322	197	271	206	280	77	82	132	524	152	423	317	5613
d__Bacteria	k__norank	p__Bacteroidetes	c__Cytophagia	o__Cytophagales	f__Cytophagaceae	g__Hymenobacter	s__unclassified_g__Hymenobacter	OTU819	0	0	0	0	0	0	4	3	1	0	0	0	0	0	0	0	1	0	0	0	9
d__Bacteria	k__norank	p__Proteobacteria	c__ARKICE-90	o__norank_c__ARKICE-90	f__norank_c__ARKICE-90	g__norank_c__ARKICE-90	s__uncultured_Pseudolabrys_sp._g__norank_c__ARKICE-90	OTU853	1	3	0	0	0	6	9	10	6	6	2	1	0	0	0	4	11	6	3	9	77
d__Bacteria	k__norank	p__Proteobacteria	c__Gammaproteobacteria	o__Enterobacteriales	f__Enterobacteriaceae	g__Serratia	s__unclassified_g__Serratia	OTU735	0	0	0	0	0	0	0	2	0	1	0	0	0	0	0	0	0	1	0	0	4
d__Bacteria	k__norank	p__Actinobacteria	c__Actinobacteria	o__Gaiellales	f__norank_o__Gaiellales	g__norank_o__Gaiellales	s__uncultured_Conexibacteraceae_bacterium_g__norank	OTU189	2	0	0	0	0	0	0	1	1	0	1	1	2	2	1	2	3	0	0	0	16
d__Bacteria	k__norank	p__Proteobacteria	c__Deltaproteobacteria	o__Oligoflexales	f__0319-6G20	g__norank_f__0319-6G20	s__unclassified_g__norank_f__0319-6G20	OTU1289	0	0	2	0	0	0	0	0	0	0	0	0	2	0	0	0	0	0	0	0	4
d__Bacteria	k__norank	p__Proteobacteria	c__Alphaproteobacteria	o__Rhodospirillales	f__Rhodospirillaceae	g__Dongia	s__unclassified_g__Dongia	OTU1448	1	0	0	0	0	0	0	1	0	0	2	0	0	0	0	1	0	1	0	0	6
d__Bacteria	k__norank	p__Proteobacteria	c__Gammaproteobacteria	o__Xanthomonadales	f__Nevskiaceae	g__Nevskia	s__unclassified_g__Nevskia	OTU927	0	0	0	0	0	0	0	0	0	2	0	0	0	0	0	0	0	0	0	3	5
d__Bacteria	k__norank	p__Saccharibacteria	c__norank_p__Saccharibacteria	o__norank_p__Saccharibacteria	f__norank_p__Saccharibacteria	g__norank_p__Saccharibacteria	s__uncultured_Candidatus_Saccharibacteria_bacterium_g__norank_p__Saccharibacteria	OTU335	1	0	2	0	0	0	0	0	0	1	0	0	0	0	0	1	0	0	0	0	5
d__Bacteria	k__norank	p__Firmicutes	c__Clostridia	o__Clostridiales	f__Clostridiaceae_1	g__Clostridium_sensu_stricto_2	s__Clostridium_hydrogeniformans	OTU584	0	0	1	0	0	3	0	0	0	1	0	0	0	0	0	1	0	0	0	0	6
d__Bacteria	k__norank	p__Proteobacteria	c__Deltaproteobacteria	o__Oligoflexales	f__Oligoflexaceae	g__norank_f__Oligoflexaceae	s__unclassified_g__norank_f__Oligoflexaceae	OTU123	2	1	4	0	0	0	0	0	0	0	1	3	0	0	0	0	0	0	0	4	15
d__Bacteria	k__norank	p__Actinobacteria	c__Actinobacteria	o__Coriobacteriales	f__Coriobacteriaceae	g__unclassified_f__Coriobacteriaceae	s__unclassified_f__Coriobacteriaceae	OTU8	32	114	108	95	505	145	133	83	108	103	46	63	59	28	64	69	79	452	122	289	2697
d__Bacteria	k__norank	p__Firmicutes	c__Clostridia	o__Clostridiales	f__Ruminococcaceae	g__Anaerotruncus	s__uncultured_bacterium_g__Anaerotruncus	OTU484	35	9	16	19	10	10	5	77	18	16	55	58	35	98	87	23	13	27	32	50	693
d__Bacteria	k__norank	p__Acidobacteria	c__Acidobacteria	o__norank_c__Acidobacteria	f__norank_c__Acidobacteria	g__norank_c__Acidobacteria	s__uncultured_bacterium_gp17	OTU939	0	0	0	0	0	1	0	0	1	7	0	0	0	0	0	0	0	0	1	2	12
d__Bacteria	k__norank	p__Firmicutes	c__Clostridia	o__Clostridiales	f__Lachnospiraceae	g__unclassified_f__Lachnospiraceae	s__unclassified_f__Lachnospiraceae	OTU1544	19	10	16	4	19	15	0	10	15	10	178	22	35	53	313	332	20	33	33	52	1189
d__Bacteria	k__norank	p__Bacteroidetes	c__Bacteroidia	o__Bacteroidales	f__Rikenellaceae	g__Rikenella	s__uncultured_bacterium_g__Rikenella	OTU1278	11	27	6	28	8	41	6	36	33	24	19	18	10	16	38	14	5	6	37	15	398
d__Bacteria	k__norank	p__Firmicutes	c__Clostridia	o__Clostridiales	f__Ruminococcaceae	g__norank_f__Ruminococcaceae	s__unclassified_g__norank_f__Ruminococcaceae	OTU1347	0	0	0	0	0	0	0	0	0	0	0	0	0	1	0	0	0	0	0	1	2
d__Bacteria	k__norank	p__Proteobacteria	c__Gammaproteobacteria	o__Pasteurellales	f__Pasteurellaceae	g__Muribacter	s__[Actinobacillus]_muris_g__Muribacter	OTU789	0	0	0	0	0	0	0	1	0	3	0	0	0	0	0	0	0	0	1	0	5
d__Bacteria	k__norank	p__Proteobacteria	c__Alphaproteobacteria	o__Rhodospirillales	f__DA111	g__norank_f__DA111	s__uncultured_bacterium_g__norank_f__DA111	OTU886	0	1	1	0	0	1	1	0	0	2	0	0	1	0	0	0	1	0	0	1	9
d__Bacteria	k__norank	p__Acidobacteria	c__Acidobacteria	o__norank_c__Acidobacteria	f__norank_c__Acidobacteria	g__norank_c__Acidobacteria	s__unclassified_g__norank_c__Acidobacteria	OTU1445	0	1	1	0	0	2	0	5	0	2	3	1	0	0	0	2	0	4	1	2	24
d__Bacteria	k__norank	p__Firmicutes	c__Clostridia	o__Clostridiales	f__Lachnospiraceae	g__unclassified_f__Lachnospiraceae	s__unclassified_f__Lachnospiraceae	OTU346	1	4	2	3	2	0	3	154	2	9	0	0	0	1	0	5	0	1	0	1	188
d__Bacteria	k__norank	p__unclassified_k__norank	c__unclassified_k__norank	o__unclassified_k__norank	f__unclassified_k__norank	g__unclassified_k__norank	s__unclassified_k__norank	OTU711	0	1	0	0	0	0	1	0	0	0	0	0	0	0	0	0	0	0	0	0	2
d__Bacteria	k__norank	p__Proteobacteria	c__Gammaproteobacteria	o__Xanthomonadales	f__Xanthomonadaceae	g__norank_f__Xanthomonadaceae	s__unclassified_g__norank_f__Xanthomonadaceae	OTU783	0	1	0	33	25	7	67	80	79	0	0	0	0	41	17	1	57	89	77	1	575
d__Bacteria	k__norank	p__Firmicutes	c__Clostridia	o__Clostridiales	f__Lachnospiraceae	g__unclassified_f__Lachnospiraceae	s__unclassified_f__Lachnospiraceae	OTU1788	1	0	2	1	0	3	2	0	0	45	0	0	4	1	1	1	1	0	0	1	63
d__Bacteria	k__norank	p__Firmicutes	c__Clostridia	o__Clostridiales	f__Ruminococcaceae	g__Ruminococcaceae_UCG-014	s__unclassified_g__Ruminococcaceae_UCG-014	OTU217	13	9	8	2	3	11	5	6	17	5	8	51	4	6	7	11	12	7	45	3	233
d__Bacteria	k__norank	p__Bacteroidetes	c__Bacteroidia	o__Bacteroidales	f__Bacteroidales_S24-7_group	g__norank_f__Bacteroidales_S24-7_group	s__uncultured_Bacteroidales_bacterium_g__norank_f__Bacteroidales_S24-7_group	OTU1842	4	2	26	20	2	2	13	5	3	3	3	12	1	2	3	3	3	1	23	7	138
d__Bacteria	k__norank	p__Firmicutes	c__Bacilli	o__Bacillales	f__Bacillaceae	g__Bacillus	s__Bacillus_simplex	OTU1602	1	2	3	0	5	5	4	3	0	1	5	2	1	0	6	3	2	2	0	0	45
d__Bacteria	k__norank	p__Firmicutes	c__Clostridia	o__Clostridiales	f__Christensenellaceae	g__Christensenellaceae_R-7_group	s__unclassified_g__Christensenellaceae_R-7_group	OTU1315	5	11	38	19	10	23	13	2	38	32	5	11	6	2	0	8	3	4	16	3	249
d__Bacteria	k__norank	p__Firmicutes	c__Clostridia	o__Clostridiales	f__Ruminococcaceae	g__unclassified_f__Ruminococcaceae	s__unclassified_f__Ruminococcaceae	OTU1295	2	1	2	1	2	4	1	6	5	3	0	5	2	1	1	3	0	0	0	0	39
d__Bacteria	k__norank	p__Gemmatimonadetes	c__Gemmatimonadetes	o__Gemmatimonadales	f__Gemmatimonadaceae	g__norank_f__Gemmatimonadaceae	s__uncultured_prokaryote_g__norank_f__Gemmatimonadaceae	OTU508	0	0	0	0	0	9	0	0	0	0	0	1	0	0	0	3	0	0	1	1	15
d__Bacteria	k__norank	p__Proteobacteria	c__Gammaproteobacteria	o__Xanthomonadales	f__norank_o__Xanthomonadales	g__norank_o__Xanthomonadales	s__uncultured_soil_bacterium_g__norank_o__Xanthomonadales	OTU26	0	2	1	2	0	0	0	0	0	0	0	0	0	0	0	0	0	0	0	0	5
d__Bacteria	k__norank	p__Proteobacteria	c__Alphaproteobacteria	o__Rhizobiales	f__Rhizobiales_Incertae_Sedis	g__Rhizomicrobium	s__uncultured_bacterium_g__Rhizomicrobium	OTU926	0	0	1	0	0	0	1	0	1	5	0	1	0	1	0	1	0	0	3	2	16
d__Bacteria	k__norank	p__Proteobacteria	c__Alphaproteobacteria	o__Caulobacterales	f__Hyphomonadaceae	g__Woodsholea	s__uncultured_alpha_proteobacterium_g__Woodsholea	OTU499	0	0	0	0	0	2	0	1	0	0	0	0	0	0	0	0	0	1	0	0	4
d__Bacteria	k__norank	p__Proteobacteria	c__Betaproteobacteria	o__SC-I-84	f__norank_o__SC-I-84	g__norank_o__SC-I-84	s__unclassified_g__norank_o__SC-I-84	OTU941	0	0	0	0	0	0	0	0	0	3	0	0	0	0	0	0	0	0	0	0	3
d__Bacteria	k__norank	p__Firmicutes	c__Clostridia	o__Clostridiales	f__Ruminococcaceae	g__Ruminiclostridium_5	s__uncultured_bacterium_g__Ruminiclostridium_5	OTU1181	19	26	32	55	17	47	30	48	121	57	21	85	17	19	26	25	29	53	53	38	818
d__Bacteria	k__norank	p__Tenericutes	c__Mollicutes	o__Mollicutes_RF9	f__norank_o__Mollicutes_RF9	g__norank_o__Mollicutes_RF9	s__uncultured_bacterium_g__norank_o__Mollicutes_RF9	OTU300	0	0	1	0	0	0	0	1	0	0	0	0	1	0	0	0	0	1	1	0	5
d__Bacteria	k__norank	p__Bacteroidetes	c__Sphingobacteriia	o__Sphingobacteriales	f__Chitinophagaceae	g__unclassified_f__Chitinophagaceae	s__unclassified_f__Chitinophagaceae	OTU880	0	0	0	0	0	0	0	0	0	1	0	0	0	0	0	0	0	0	0	1	2
d__Bacteria	k__norank	p__Proteobacteria	c__Betaproteobacteria	o__Rhodocyclales	f__Rhodocyclaceae	g__Georgfuchsia	s__uncultured_bacterium_g__Georgfuchsia	OTU172	1	0	2	0	0	1	0	3	0	1	4	0	2	0	0	0	0	2	0	1	17
d__Bacteria	k__norank	p__Proteobacteria	c__Alphaproteobacteria	o__Rhizobiales	f__Phyllobacteriaceae	g__Aminobacter	s__Aminobacter_aminovorans	OTU970	4	2	1	3	2	2	1	1	0	4	3	5	0	2	3	2	0	0	0	2	37
d__Bacteria	k__norank	p__Proteobacteria	c__Betaproteobacteria	o__Nitrosomonadales	f__Nitrosomonadaceae	g__norank_f__Nitrosomonadaceae	s__uncultured_soil_bacterium_g__norank_f__Nitrosomonadaceae	OTU400	0	0	2	1	0	0	1	0	0	1	0	0	0	0	0	0	1	1	0	1	8
d__Bacteria	k__norank	p__Proteobacteria	c__Alphaproteobacteria	o__Rhodobacterales	f__Rhodobacteraceae	g__Paracoccus	s__unclassified_g__Paracoccus	OTU502	1	0	1	3	0	5	0	1	0	0	1	0	1	1	0	7	0	0	1	1	23
d__Bacteria	k__norank	p__Bacteroidetes	c__Sphingobacteriia	o__Sphingobacteriales	f__NS11-12_marine_group	g__norank_f__NS11-12_marine_group	s__uncultured_bacterium_g__norank_f__NS11-12_marine_group	OTU467	0	0	0	0	3	0	0	0	0	0	0	0	0	0	0	0	0	0	0	0	3
d__Bacteria	k__norank	p__Chloroflexi	c__S085	o__norank_c__S085	f__norank_c__S085	g__norank_c__S085	s__unclassified_g__norank_c__S085	OTU1396	0	0	1	0	0	1	1	2	1	1	0	1	0	0	1	0	0	1	0	0	10
d__Bacteria	k__norank	p__Acidobacteria	c__Acidobacteria	o__norank_c__Acidobacteria	f__norank_c__Acidobacteria	g__norank_c__Acidobacteria	s__unclassified_g__norank_c__Acidobacteria	OTU892	0	0	0	0	0	2	2	1	0	3	0	0	0	0	0	1	0	0	0	1	10
d__Bacteria	k__norank	p__Acidobacteria	c__Acidobacteria	o__norank_c__Acidobacteria	f__norank_c__Acidobacteria	g__norank_c__Acidobacteria	s__unclassified_g__norank_c__Acidobacteria	OTU891	0	0	0	0	0	4	0	0	0	12	0	0	0	0	0	4	1	0	0	5	26
d__Bacteria	k__norank	p__Proteobacteria	c__Deltaproteobacteria	o__unclassified_c__Deltaproteobacteria	f__unclassified_c__Deltaproteobacteria	g__unclassified_c__Deltaproteobacteria	s__unclassified_c__Deltaproteobacteria	OTU28	0	1	0	1	0	0	0	0	0	0	4	0	0	0	0	0	0	0	0	2	8
d__Bacteria	k__norank	p__Proteobacteria	c__Alphaproteobacteria	o__Rhodospirillales	f__DA111	g__norank_f__DA111	s__unclassified_g__norank_f__DA111	OTU670	0	1	0	0	0	0	5	1	2	2	0	0	0	0	0	2	7	1	2	1	24
d__Bacteria	k__norank	p__Bacteroidetes	c__Bacteroidia	o__Bacteroidales	f__Rikenellaceae	g__Alistipes	s__Alistipes_sp._N15.MGS-157	OTU697	0	0	0	2	1	1	1	0	0	0	1	0	0	0	1	0	0	0	0	0	7
d__Bacteria	k__norank	p__TM6__Dependentiae_	c__norank_p__TM6__Dependentiae_	o__norank_p__TM6__Dependentiae_	f__norank_p__TM6__Dependentiae_	g__norank_p__TM6__Dependentiae_	s__uncultured_bacterium_g__norank_p__TM6__Dependentiae_	OTU340	0	0	1	0	0	0	0	0	0	0	0	0	0	1	0	0	0	0	0	0	2
d__Bacteria	k__norank	p__Proteobacteria	c__Gammaproteobacteria	o__Methylococcales	f__Methylococcaceae	g__Methyloglobulus	s__uncultured_bacterium_g__Methyloglobulus	OTU912	1	1	0	0	0	0	0	0	0	1	1	0	0	0	0	0	0	0	0	0	4
d__Bacteria	k__norank	p__Actinobacteria	c__Actinobacteria	o__Corynebacteriales	f__Mycobacteriaceae	g__Mycobacterium	s__unclassified_g__Mycobacterium	OTU275	4	4	2	1	0	3	2	0	0	6	5	0	2	2	0	1	0	0	1	3	36
d__Bacteria	k__norank	p__Proteobacteria	c__Alphaproteobacteria	o__Rhizobiales	f__1174-901-12	g__norank_f__1174-901-12	s__unclassified_g__norank_f__1174-901-12	OTU211	1	0	0	0	0	0	1	1	0	1	0	0	2	0	0	0	1	0	0	1	8
d__Bacteria	k__norank	p__Proteobacteria	c__Deltaproteobacteria	o__Desulfurellales	f__Desulfurellaceae	g__H16	s__uncultured_Desulfuromonadales_bacterium_g__H16	OTU63	2	29	6	0	0	4	4	19	0	8	5	19	1	2	0	4	3	16	3	15	140
d__Bacteria	k__norank	p__Firmicutes	c__Clostridia	o__Clostridiales	f__Lachnospiraceae	g__norank_f__Lachnospiraceae	s__unclassified_g__norank_f__Lachnospiraceae	OTU1716	51	26	10	6	3	7	89	195	2	20	146	12	44	14	37	3	11	13	34	217	940
d__Bacteria	k__norank	p__Acidobacteria	c__Acidobacteria	o__Acidobacteriales	f__Acidobacteriaceae__Subgroup_1_	g__norank_f__Acidobacteriaceae__Subgroup_1_	s__unclassified_g__norank_f__Acidobacteriaceae__Subgroup_1_	OTU530	0	1	0	3	0	1	20	4	1	6	1	0	1	0	0	3	7	2	3	6	59
d__Bacteria	k__norank	p__Bacteroidetes	c__Sphingobacteriia	o__Sphingobacteriales	f__Saprospiraceae	g__norank_f__Saprospiraceae	s__unclassified_g__norank_f__Saprospiraceae	OTU1330	1	0	1	0	0	0	0	0	0	0	2	0	1	0	0	0	0	0	0	0	5
d__Bacteria	k__norank	p__unclassified_k__norank	c__unclassified_k__norank	o__unclassified_k__norank	f__unclassified_k__norank	g__unclassified_k__norank	s__unclassified_k__norank	OTU483	0	0	0	0	1	0	1	0	0	0	0	0	0	0	0	0	0	0	0	0	2
d__Bacteria	k__norank	p__Bacteroidetes	c__Sphingobacteriia	o__Sphingobacteriales	f__Chitinophagaceae	g__Terrimonas	s__unclassified_g__Terrimonas	OTU115	1	5	0	0	0	0	0	0	0	1	0	4	0	1	0	0	0	0	0	0	12
d__Bacteria	k__norank	p__Proteobacteria	c__Alphaproteobacteria	o__Rhodospirillales	f__DA111	g__norank_f__DA111	s__uncultured_bacterium_g__norank_f__DA111	OTU1849	0	0	1	0	0	3	3	0	1	3	2	0	1	0	0	0	4	0	1	7	26
d__Bacteria	k__norank	p__Bacteroidetes	c__Sphingobacteriia	o__Sphingobacteriales	f__Sphingobacteriaceae	g__Mucilaginibacter	s__uncultured_Mucilaginibacter_sp.	OTU631	0	0	0	0	0	0	1	0	0	0	0	0	0	0	0	0	1	0	0	0	2
d__Bacteria	k__norank	p__GAL15	c__norank_p__GAL15	o__norank_p__GAL15	f__norank_p__GAL15	g__norank_p__GAL15	s__uncultured_bacterium_g__norank_p__GAL15	OTU930	1	1	1	0	0	3	3	1	0	8	0	0	0	0	0	4	2	0	0	11	35
d__Bacteria	k__norank	p__Proteobacteria	c__Gammaproteobacteria	o__unclassified_c__Gammaproteobacteria	f__unclassified_c__Gammaproteobacteria	g__unclassified_c__Gammaproteobacteria	s__unclassified_c__Gammaproteobacteria	OTU613	0	0	0	0	0	2	0	0	0	0	0	0	0	0	0	0	0	0	0	0	2
d__Bacteria	k__norank	p__Proteobacteria	c__Alphaproteobacteria	o__Rhodospirillales	f__Acetobacteraceae	g__Craurococcus	s__uncultured_bacterium_g__Craurococcus	OTU192	2	0	0	0	0	0	0	2	0	0	1	0	0	0	0	0	0	1	0	0	6
d__Bacteria	k__norank	p__Proteobacteria	c__Alphaproteobacteria	o__Rhizobiales	f__Bradyrhizobiaceae	g__Bosea	s__uncultured_bacterium_g__Bosea	OTU1132	10	25	8	6	12	10	35	12	9	16	21	18	9	6	8	15	28	9	11	24	292
d__Bacteria	k__norank	p__Elusimicrobia	c__Elusimicrobia	o__Lineage_IIa	f__norank_o__Lineage_IIa	g__norank_o__Lineage_IIa	s__uncultured_bacterium_g__norank_o__Lineage_IIa	OTU719	0	1	1	0	0	1	3	3	0	2	0	1	0	0	0	0	0	0	1	1	14
d__Bacteria	k__norank	p__Firmicutes	c__Clostridia	o__Clostridiales	f__Ruminococcaceae	g__Ruminiclostridium	s__uncultured_bacterium_g__Ruminiclostridium	OTU191	701	41	70	39	37	144	86	230	99	91	148	50	75	26	88	55	61	30	52	47	2170
d__Bacteria	k__norank	p__Bacteroidetes	c__Sphingobacteriia	o__Sphingobacteriales	f__Sphingobacteriaceae	g__Sphingobacterium	s__Sphingobacterium_sp._3-0-1	OTU586	0	0	0	0	0	7	0	0	0	0	0	0	0	0	0	6	0	0	0	0	13
d__Bacteria	k__norank	p__Proteobacteria	c__Alphaproteobacteria	o__Rickettsiales	f__Rickettsiaceae	g__norank_f__Rickettsiaceae	s__uncultured_bacterium_g__norank_f__Rickettsiaceae	OTU1072	0	2	0	0	0	0	0	0	0	0	0	3	0	0	0	0	0	0	0	0	5
d__Bacteria	k__norank	p__Proteobacteria	c__Betaproteobacteria	o__Methylophilales	f__Methylophilaceae	g__Methylotenera	s__uncultured_bacterium_g__Methylotenera	OTU301	1	2	2	0	0	0	0	0	0	1	0	1	0	0	0	0	0	0	0	1	8
d__Bacteria	k__norank	p__Proteobacteria	c__Gammaproteobacteria	o__Pseudomonadales	f__Moraxellaceae	g__Perlucidibaca	s__uncultured_Perlucidibaca_sp.	OTU1663	0	0	0	0	0	0	0	2	0	0	0	0	0	0	1	0	0	1	1	0	5
d__Bacteria	k__norank	p__Proteobacteria	c__Gammaproteobacteria	o__Xanthomonadales	f__Xanthomonadaceae	g__Lysobacter	s__Lysobacter_enzymogenes	OTU1395	0	1	0	0	2	1	0	0	0	0	0	0	0	2	5	0	1	0	0	0	12
d__Bacteria	k__norank	p__Proteobacteria	c__Deltaproteobacteria	o__Bdellovibrionales	f__Bdellovibrionaceae	g__Bdellovibrio	s__Bdellovibrio_exovorus_JSS	OTU254	8	0	27	1	3	1	0	0	1	6	12	0	16	1	2	0	0	0	1	4	83
d__Bacteria	k__norank	p__Proteobacteria	c__Alphaproteobacteria	o__Rhizobiales	f__Roseiarcaceae	g__Roseiarcus	s__uncultured_bacterium_g__Roseiarcus	OTU666	4	0	1	0	0	10	25	10	6	11	2	1	1	2	4	5	26	6	7	5	126
d__Bacteria	k__norank	p__Proteobacteria	c__Alphaproteobacteria	o__Rhizobiales	f__unclassified_o__Rhizobiales	g__unclassified_o__Rhizobiales	s__unclassified_o__Rhizobiales	OTU475	100	0	25	56	113	0	2	4	58	2	96	0	29	48	103	1	0	5	55	0	697
d__Bacteria	k__norank	p__Proteobacteria	c__Deltaproteobacteria	o__Bdellovibrionales	f__Bdellovibrionaceae	g__Bdellovibrio	s__Bdellovibrio_exovorus_JSS	OTU253	1	0	1	0	0	0	0	0	0	0	0	0	3	0	0	0	0	0	0	1	6
d__Bacteria	k__norank	p__Proteobacteria	c__Alphaproteobacteria	o__Rhizobiales	f__JG35-K1-AG5	g__norank_f__JG35-K1-AG5	s__uncultured_bacterium_g__norank_f__JG35-K1-AG5	OTU1847	3	1	1	1	0	1	0	1	0	1	3	2	1	0	0	0	0	0	0	5	20
d__Bacteria	k__norank	p__Bacteroidetes	c__Sphingobacteriia	o__Sphingobacteriales	f__Chitinophagaceae	g__Sediminibacterium	s__unclassified_g__Sediminibacterium	OTU214	2	1	0	1	0	0	0	0	0	0	1	0	1	0	0	0	0	0	0	1	7
d__Bacteria	k__norank	p__Proteobacteria	c__Alphaproteobacteria	o__Rickettsiales	f__SM2D12	g__norank_f__SM2D12	s__uncultured_bacterium_g__norank_f__SM2D12	OTU10	1	1	0	0	0	0	0	0	0	0	1	1	0	0	0	0	0	0	0	1	5
d__Bacteria	k__norank	p__Bacteroidetes	c__Sphingobacteriia	o__Sphingobacteriales	f__KD3-93	g__norank_f__KD3-93	s__uncultured_bacterium_g__norank_f__KD3-93	OTU1338	0	0	4	1	0	0	0	0	0	1	0	0	2	0	0	0	0	0	0	2	10
d__Bacteria	k__norank	p__Proteobacteria	c__Alphaproteobacteria	o__Rhizobiales	f__Rhizobiales_Incertae_Sedis	g__Rhizomicrobium	s__unclassified_g__Rhizomicrobium	OTU557	1	1	0	0	1	1	2	3	0	0	1	0	0	0	0	2	0	2	0	3	17
d__Bacteria	k__norank	p__Bacteroidetes	c__Flavobacteriia	o__Flavobacteriales	f__Flavobacteriaceae	g__Elizabethkingia	s__unclassified_g__Elizabethkingia	OTU1678	90	40	11	26	9	0	122	27	42	11	96	29	8	31	5	0	102	55	66	9	779
d__Bacteria	k__norank	p__Proteobacteria	c__Alphaproteobacteria	o__Rhodospirillales	f__Rhodospirillales_Incertae_Sedis	g__Reyranella	s__unclassified_g__Reyranella	OTU1037	41	7	5	3	2	2	6	2	0	14	44	9	7	3	2	1	6	7	2	7	170
d__Bacteria	k__norank	p__Proteobacteria	c__Deltaproteobacteria	o__Bdellovibrionales	f__Bdellovibrionaceae	g__Bdellovibrio	s__Bdellovibrio_sp._oral_clone_CA006	OTU158	1	1	1	1	0	0	0	0	0	0	0	0	2	0	0	0	0	0	0	2	8
d__Bacteria	k__norank	p__Proteobacteria	c__Deltaproteobacteria	o__Desulfurellales	f__Desulfurellaceae	g__G55	s__uncultured_Desulfovibrionales_bacterium_g__G55	OTU1070	0	5	0	0	0	0	0	0	0	0	1	3	0	0	0	0	0	0	0	0	9
d__Bacteria	k__norank	p__Firmicutes	c__Clostridia	o__Clostridiales	f__Lachnospiraceae	g__Anaerostipes	s__unclassified_g__Anaerostipes	OTU1472	15	8	9	17	11	21	31	6	570	15	7	0	0	1	4	4	6	0	32	0	757
d__Bacteria	k__norank	p__Proteobacteria	c__Gammaproteobacteria	o__Legionellales	f__Coxiellaceae	g__Aquicella	s__unclassified_g__Aquicella	OTU1311	0	0	0	0	0	0	0	0	0	0	0	0	1	0	0	0	0	0	0	1	2
d__Bacteria	k__norank	p__Saccharibacteria	c__norank_p__Saccharibacteria	o__norank_p__Saccharibacteria	f__norank_p__Saccharibacteria	g__norank_p__Saccharibacteria	s__uncultured_Candidatus_Saccharibacteria_bacterium_g__norank_p__Saccharibacteria	OTU1279	0	0	1	0	0	0	0	0	0	1	1	0	1	0	0	0	0	0	0	0	4
d__Bacteria	k__norank	p__Gemmatimonadetes	c__Gemmatimonadetes	o__Gemmatimonadales	f__Gemmatimonadaceae	g__Gemmatimonas	s__uncultured_bacterium_g__Gemmatimonas	OTU1281	2	0	0	0	0	0	0	0	0	0	1	0	0	0	0	0	0	0	0	0	3
d__Bacteria	k__norank	p__Proteobacteria	c__Alphaproteobacteria	o__Rhizobiales	f__MNG7	g__norank_f__MNG7	s__unclassified_g__norank_f__MNG7	OTU1833	4	3	2	1	0	0	0	0	0	2	3	3	1	0	0	0	0	0	0	4	23
d__Bacteria	k__norank	p__Bacteroidetes	c__Sphingobacteriia	o__Sphingobacteriales	f__Chitinophagaceae	g__Terrimonas	s__uncultured_bacterium_g__Terrimonas	OTU1211	1	1	0	0	0	0	0	0	0	0	1	0	0	0	0	0	0	0	0	0	3
d__Bacteria	k__norank	p__Firmicutes	c__Clostridia	o__Clostridiales	f__Ruminococcaceae	g__Anaerotruncus	s__uncultured_bacterium_g__Anaerotruncus	OTU451	161	70	46	32	21	54	119	136	57	25	129	102	45	16	38	22	120	22	98	30	1343
d__Bacteria	k__norank	p__Bacteroidetes	c__Cytophagia	o__Cytophagales	f__Cytophagaceae	g__norank_f__Cytophagaceae	s__unclassified_g__norank_f__Cytophagaceae	OTU1087	0	0	0	0	0	0	0	0	0	0	0	3	0	0	0	0	0	0	0	0	3
d__Bacteria	k__norank	p__Firmicutes	c__Clostridia	o__Clostridiales	f__Lachnospiraceae	g__norank_f__Lachnospiraceae	s__Lachnospiraceae_bacterium_DW8	OTU1775	0	0	0	1	0	0	0	0	1	0	0	0	0	0	0	0	0	0	0	3	5
d__Bacteria	k__norank	p__Proteobacteria	c__Epsilonproteobacteria	o__Campylobacterales	f__Helicobacteraceae	g__Helicobacter	s__unclassified_g__Helicobacter	OTU439	0	0	0	6	2	0	2	0	0	2	2	1	0	0	0	3	0	0	0	0	18
d__Bacteria	k__norank	p__Firmicutes	c__Clostridia	o__Clostridiales	f__Ruminococcaceae	g__Ruminococcaceae_UCG-013	s__unclassified_g__Ruminococcaceae_UCG-013	OTU1079	7	3	8	2	0	5	6	1	4	1	3	8	3	0	3	3	7	1	8	1	74
d__Bacteria	k__norank	p__Firmicutes	c__Clostridia	o__Clostridiales	f__Lachnospiraceae	g__unclassified_f__Lachnospiraceae	s__unclassified_f__Lachnospiraceae	OTU1488	0	0	0	0	0	0	0	0	0	1	0	0	2	0	0	2	2	2	0	20	29
d__Bacteria	k__norank	p__Proteobacteria	c__Gammaproteobacteria	o__HTA4	f__norank_o__HTA4	g__norank_o__HTA4	s__uncultured_proteobacterium_g__norank_o__HTA4	OTU1845	0	0	0	0	0	0	0	0	0	0	2	0	0	0	0	0	0	0	0	1	3
d__Bacteria	k__norank	p__Chloroflexi	c__JG30-KF-CM66	o__norank_c__JG30-KF-CM66	f__norank_c__JG30-KF-CM66	g__norank_c__JG30-KF-CM66	s__uncultured_Armatimonadetes_bacterium_g__norank_c__JG30-KF-CM66	OTU127	0	3	2	0	0	0	0	3	0	2	2	0	2	0	0	0	1	2	0	5	22
d__Bacteria	k__norank	p__Acidobacteria	c__Acidobacteria	o__norank_c__Acidobacteria	f__norank_c__Acidobacteria	g__norank_c__Acidobacteria	s__unclassified_g__norank_c__Acidobacteria	OTU1054	0	4	0	0	0	0	1	0	0	0	0	1	0	0	0	0	0	0	0	0	6
d__Bacteria	k__norank	p__Proteobacteria	c__Deltaproteobacteria	o__Oligoflexales	f__Oligoflexaceae	g__norank_f__Oligoflexaceae	s__unclassified_g__norank_f__Oligoflexaceae	OTU228	1	0	0	0	0	0	0	0	0	0	1	0	0	0	0	0	0	0	0	1	3
d__Bacteria	k__norank	p__Proteobacteria	c__Alphaproteobacteria	o__Rhodospirillales	f__Acetobacteraceae	g__unclassified_f__Acetobacteraceae	s__unclassified_f__Acetobacteraceae	OTU1086	0	1	0	0	0	0	0	0	0	0	0	5	0	0	0	0	0	0	0	0	6
d__Bacteria	k__norank	p__Firmicutes	c__Clostridia	o__Clostridiales	f__Ruminococcaceae	g__Anaerotruncus	s__unclassified_g__Anaerotruncus	OTU847	0	0	1	1	2	3	0	0	3	0	0	0	2	0	0	0	0	0	0	0	12
d__Bacteria	k__norank	p__Bacteroidetes	c__Bacteroidia	o__Bacteroidales	f__Bacteroidales_S24-7_group	g__norank_f__Bacteroidales_S24-7_group	s__uncultured_bacterium_g__norank_f__Bacteroidales_S24-7_group	OTU749	8	74	15	27	28	8	11	495	12	7	26	88	11	337	133	8	16	108	151	5	1568
d__Bacteria	k__norank	p__Proteobacteria	c__Alphaproteobacteria	o__Parvularculales	f__Parvularculaceae	g__Amphiplicatus	s__uncultured_bacterium_g__Amphiplicatus	OTU1187	0	2	0	0	0	0	0	0	0	0	0	1	0	0	0	0	0	0	0	0	3
d__Bacteria	k__norank	p__Firmicutes	c__Clostridia	o__Clostridiales	f__Lachnospiraceae	g__Lachnospiraceae_NK4A136_group	s__uncultured_bacterium_g__Lachnospiraceae_NK4A136_group	OTU1157	9	28	9	51	4	10	4	12	10	2	79	763	12	68	19	27	15	11	15	11	1159
d__Bacteria	k__norank	p__Bacteroidetes	c__Sphingobacteriia	o__Sphingobacteriales	f__NS11-12_marine_group	g__norank_f__NS11-12_marine_group	s__uncultured_bacterium_g__norank_f__NS11-12_marine_group	OTU1420	0	0	0	0	2	0	0	0	0	0	0	0	0	0	1	0	0	0	0	0	3
d__Bacteria	k__norank	p__Actinobacteria	c__Actinobacteria	o__Frankiales	f__Frankiaceae	g__Jatrophihabitans	s__uncultured_Frankineae_bacterium_g__Jatrophihabitans	OTU1647	3	0	17	0	1	6	3	1	0	1	2	0	11	2	0	4	2	2	0	0	55
d__Bacteria	k__norank	p__Proteobacteria	c__Deltaproteobacteria	o__Myxococcales	f__Archangiaceae	g__Anaeromyxobacter	s__uncultured_proteobacterium_g__Anaeromyxobacter	OTU1135	0	3	0	0	0	0	0	0	0	0	0	3	0	0	0	0	0	0	0	0	6
d__Bacteria	k__norank	p__Actinobacteria	c__Actinobacteria	o__Gaiellales	f__norank_o__Gaiellales	g__norank_o__Gaiellales	s__uncultured_organism_g__norank_o__Gaiellales	OTU159	5	0	1	2	0	1	0	0	0	0	2	0	0	0	0	1	0	0	0	0	12
d__Bacteria	k__norank	p__Bacteroidetes	c__Sphingobacteriia	o__Sphingobacteriales	f__NS11-12_marine_group	g__norank_f__NS11-12_marine_group	s__uncultured_Bacteroidetes_bacterium_g__norank_f__NS11-12_marine_group	OTU1406	0	0	0	0	8	0	0	0	0	0	0	0	0	0	4	0	0	0	0	0	12
d__Bacteria	k__norank	p__Bacteroidetes	c__Bacteroidia	o__Bacteroidales	f__Bacteroidales_S24-7_group	g__norank_f__Bacteroidales_S24-7_group	s__uncultured_organism_g__norank_f__Bacteroidales_S24-7_group	OTU1628	19	42	190	147	73	21	6	23	74	9	59	747	62	136	120	34	69	1338	867	30	4066
d__Bacteria	k__norank	p__Firmicutes	c__Clostridia	o__Clostridiales	f__Lachnospiraceae	g__unclassified_f__Lachnospiraceae	s__unclassified_f__Lachnospiraceae	OTU1172	17	13	7	15	2	62	11	47	88	22	20	21	6	11	5	26	10	1	12	142	538
d__Bacteria	k__norank	p__Proteobacteria	c__Deltaproteobacteria	o__Desulfuromonadales	f__Geobacteraceae	g__Geobacter	s__uncultured_bacterium_g__Geobacter	OTU202	1	0	0	0	0	0	0	0	0	2	0	0	0	0	0	0	0	0	0	0	3
d__Bacteria	k__norank	p__Firmicutes	c__Clostridia	o__Clostridiales	f__Ruminococcaceae	g__Anaerotruncus	s__uncultured_bacterium_g__Anaerotruncus	OTU1643	1	1	0	0	0	0	0	13	1	2	0	0	0	0	0	0	1	1	0	0	20
d__Bacteria	k__norank	p__Proteobacteria	c__Betaproteobacteria	o__Neisseriales	f__Neisseriaceae	g__Stenoxybacter	s__uncultured_bacterium_g__Stenoxybacter	OTU616	0	0	0	0	0	123	0	1	0	0	0	0	0	0	0	107	1	1	1	0	234
d__Bacteria	k__norank	p__Saccharibacteria	c__norank_p__Saccharibacteria	o__norank_p__Saccharibacteria	f__norank_p__Saccharibacteria	g__norank_p__Saccharibacteria	s__uncultured_bacterium_g__norank_p__Saccharibacteria	OTU864	0	0	0	0	0	0	0	0	6	0	0	0	0	0	0	0	0	0	7	0	13
d__Bacteria	k__norank	p__Firmicutes	c__Clostridia	o__Clostridiales	f__Clostridiaceae_1	g__unclassified_f__Clostridiaceae_1	s__unclassified_f__Clostridiaceae_1	OTU1857	0	0	0	0	0	0	0	0	0	4	0	0	0	0	0	0	0	0	0	4	8
d__Bacteria	k__norank	p__Proteobacteria	c__Gammaproteobacteria	o__Xanthomonadales	f__Xanthomonadales_Incertae_Sedis	g__Acidibacter	s__uncultured_proteobacterium_g__Acidibacter	OTU1619	1	2	0	0	0	0	0	0	0	0	0	3	1	1	0	0	2	1	0	4	15
d__Bacteria	k__norank	p__Bacteroidetes	c__Sphingobacteriia	o__Sphingobacteriales	f__Sphingobacteriaceae	g__Pedobacter	s__uncultured_Pedobacter_sp._g__Pedobacter	OTU1594	11	6	117	2	8	0	5	0	2	36	5	7	91	0	2	0	6	2	0	14	314
d__Bacteria	k__norank	p__Acidobacteria	c__Acidobacteria	o__Acidobacteriales	f__Acidobacteriaceae__Subgroup_1_	g__Edaphobacter	s__unclassified_g__Edaphobacter	OTU1853	0	0	0	0	0	0	8	0	3	2	1	0	0	0	0	0	2	0	0	10	26
d__Bacteria	k__norank	p__Firmicutes	c__Clostridia	o__Clostridiales	f__Peptococcaceae	g__Peptococcus	s__uncultured_bacterium_g__Peptococcus	OTU1501	11	5	22	14	11	13	18	27	17	4	24	32	13	12	20	29	19	17	29	12	349
d__Bacteria	k__norank	p__Bacteroidetes	c__Cytophagia	o__Cytophagales	f__Cytophagaceae	g__unclassified_f__Cytophagaceae	s__unclassified_f__Cytophagaceae	OTU1840	0	0	2	0	0	0	0	0	0	2	1	0	0	0	0	0	0	0	0	2	7
d__Bacteria	k__norank	p__Bacteroidetes	c__Sphingobacteriia	o__Sphingobacteriales	f__Sphingobacteriaceae	g__Arcticibacter	s__unclassified_g__Arcticibacter	OTU1340	0	0	0	10	0	0	0	0	0	0	0	0	0	5	0	0	0	0	0	0	15
d__Bacteria	k__norank	p__Proteobacteria	c__Betaproteobacteria	o__Burkholderiales	f__Comamonadaceae	g__unclassified_f__Comamonadaceae	s__unclassified_f__Comamonadaceae	OTU307	4	0	10	3	0	8	0	0	0	0	10	0	8	1	0	5	0	0	0	0	49
d__Bacteria	k__norank	p__Acidobacteria	c__Acidobacteria	o__norank_c__Acidobacteria	f__norank_c__Acidobacteria	g__norank_c__Acidobacteria	s__unclassified_g__norank_c__Acidobacteria	OTU1708	1	3	0	0	0	1	0	1	0	0	0	1	0	0	0	1	0	1	1	1	11
d__Bacteria	k__norank	p__Proteobacteria	c__Gammaproteobacteria	o__HTA4	f__norank_o__HTA4	g__norank_o__HTA4	s__uncultured_bacterium_g__norank_o__HTA4	OTU1025	0	0	0	0	0	0	0	0	0	3	1	1	1	0	0	0	0	0	0	0	6
d__Bacteria	k__norank	p__Firmicutes	c__Clostridia	o__Clostridiales	f__Ruminococcaceae	g__Butyricicoccus	s__uncultured_bacterium_g__Butyricicoccus	OTU1741	483	63	61	73	106	109	52	665	54	150	461	137	105	197	785	116	78	101	97	351	4244
d__Bacteria	k__norank	p__Tenericutes	c__Mollicutes	o__Mycoplasmatales	f__Mycoplasmataceae	g__Mycoplasma	s__Mycoplasma_sualvi	OTU87	1328	1291	451	144	2755	1110	3437	2800	91	4738	166	339	360	946	564	1242	742	1559	121	1412	25596
d__Bacteria	k__norank	p__Nitrospirae	c__Nitrospira	o__norank_c__Nitrospira	f__norank_c__Nitrospira	g__Nitrospira	s__uncultured_Nitrospira_sp._g__Nitrospira	OTU498	4	14	3	1	1	25	7	7	2	6	4	23	3	3	1	28	4	3	0	8	147
d__Bacteria	k__norank	p__Firmicutes	c__Clostridia	o__Clostridiales	f__Lachnospiraceae	g__norank_f__Lachnospiraceae	s__unclassified_g__norank_f__Lachnospiraceae	OTU1139	201	5	8	5	9	5	5	3	5	5	50	2	0	28	35	3	2	2	2	8	383
d__Bacteria	k__norank	p__Bacteroidetes	c__Bacteroidia	o__Bacteroidales	f__Bacteroidaceae	g__Bacteroides	s__unclassified_g__Bacteroides	OTU1671	0	0	0	0	0	0	0	1	0	0	0	0	0	0	0	0	0	1	0	0	2
d__Bacteria	k__norank	p__Proteobacteria	c__Deltaproteobacteria	o__Desulfurellales	f__Desulfurellaceae	g__H16	s__uncultured_proteobacterium_g__H16	OTU577	1	0	2	0	0	1	1	1	0	1	0	0	0	1	0	0	1	0	0	3	12
d__Bacteria	k__norank	p__Bacteroidetes	c__Flavobacteriia	o__Flavobacteriales	f__NS9_marine_group	g__norank_f__NS9_marine_group	s__uncultured_Bacteroidetes_bacterium_g__norank_f__NS9_marine_group	OTU197	2	0	0	1	0	0	0	0	0	0	0	0	0	0	0	0	0	0	0	0	3
d__Bacteria	k__norank	p__Firmicutes	c__Bacilli	o__Lactobacillales	f__Lactobacillaceae	g__Lactobacillus	s__unclassified_g__Lactobacillus	OTU420	105	719	218	992	2440	1508	1266	167	1140	747	122	261	151	88	204	162	164	1281	1691	307	13733
d__Bacteria	k__norank	p__Firmicutes	c__Clostridia	o__Clostridiales	f__Ruminococcaceae	g__Ruminiclostridium_9	s__unclassified_g__Ruminiclostridium_9	OTU1184	32	25	126	40	34	61	27	85	99	17	31	84	50	31	77	24	68	19	165	20	1115
d__Bacteria	k__norank	p__Firmicutes	c__Bacilli	o__Lactobacillales	f__Lactobacillaceae	g__Lactobacillus	s__unclassified_g__Lactobacillus	OTU550	7	0	0	0	0	2	0	0	0	1	14	0	1	0	0	2	0	0	0	0	27
d__Bacteria	k__norank	p__Proteobacteria	c__Alphaproteobacteria	o__Rickettsiales	f__Rickettsiales_Incertae_Sedis	g__norank_f__Rickettsiales_Incertae_Sedis	s__uncultured_bacterium_g__norank_f__Rickettsiales_Incertae_Sedis	OTU68	0	1	1	0	0	0	0	0	0	0	0	1	0	0	0	0	0	0	0	0	3
d__Bacteria	k__norank	p__Acidobacteria	c__Acidobacteria	o__norank_c__Acidobacteria	f__norank_c__Acidobacteria	g__norank_c__Acidobacteria	s__unclassified_g__norank_c__Acidobacteria	OTU1674	0	1	0	0	0	1	0	1	0	0	0	2	0	0	0	1	0	1	0	1	8
d__Bacteria	k__norank	p__Proteobacteria	c__Deltaproteobacteria	o__Myxococcales	f__Haliangiaceae	g__Haliangium	s__uncultured_bacterium_g__Haliangium	OTU1036	0	1	0	0	0	0	0	0	0	0	0	1	0	0	0	0	0	0	0	0	2
d__Bacteria	k__norank	p__Firmicutes	c__Clostridia	o__Clostridiales	f__Lachnospiraceae	g__Lachnospiraceae_NK4A136_group	s__uncultured_bacterium_g__Lachnospiraceae_NK4A136_group	OTU1692	9	131	22	58	16	270	27	20	25	23	34	104	53	377	18	29	10	25	276	14	1541
d__Bacteria	k__norank	p__Proteobacteria	c__Alphaproteobacteria	o__Rhodospirillales	f__Rhodospirillaceae	g__norank_f__Rhodospirillaceae	s__uncultured_Acetobacteraceae_bacterium_g__norank_f__Rhodospirillaceae	OTU1629	1	2	0	0	0	0	0	1	0	1	0	0	0	0	2	0	0	2	0	0	9
d__Bacteria	k__norank	p__Firmicutes	c__Clostridia	o__Clostridiales	f__Lachnospiraceae	g__Lachnospiraceae_NK4A136_group	s__uncultured_bacterium_g__Lachnospiraceae_NK4A136_group	OTU1344	1073	45	43	427	22	37	81	53	20	39	125	43	26	594	27	156	122	10	11	151	3105
d__Bacteria	k__norank	p__Proteobacteria	c__Betaproteobacteria	o__unclassified_c__Betaproteobacteria	f__unclassified_c__Betaproteobacteria	g__unclassified_c__Betaproteobacteria	s__unclassified_c__Betaproteobacteria	OTU399	0	0	0	1	0	0	0	0	0	1	0	0	0	0	0	0	0	0	0	0	2
d__Bacteria	k__norank	p__Proteobacteria	c__Gammaproteobacteria	o__Xanthomonadales	f__Xanthomonadaceae	g__Luteimonas	s__unclassified_g__Luteimonas	OTU1280	2	0	0	1	0	0	0	0	0	0	3	0	0	0	0	0	0	0	0	0	6
d__Bacteria	k__norank	p__Actinobacteria	c__Actinobacteria	o__Acidimicrobiales	f__Acidimicrobiaceae	g__Ilumatobacter	s__uncultured_bacterium_g__Ilumatobacter	OTU1073	0	1	1	1	1	1	0	1	0	0	2	1	0	0	0	1	0	1	0	0	11
d__Bacteria	k__norank	p__Proteobacteria	c__Alphaproteobacteria	o__Sphingomonadales	f__Sphingomonadaceae	g__Polymorphobacter	s__uncultured_bacterium_g__Polymorphobacter	OTU465	0	0	0	0	3	0	0	0	0	1	0	1	0	0	1	0	0	0	0	1	7
d__Bacteria	k__norank	p__Nitrospirae	c__Nitrospira	o__norank_c__Nitrospira	f__norank_c__Nitrospira	g__Nitrospira	s__unclassified_g__Nitrospira	OTU205	2	0	1	0	0	0	0	1	0	0	1	1	0	1	0	0	0	0	0	1	8
d__Bacteria	k__norank	p__Acidobacteria	c__Acidobacteria	o__Acidobacteriales	f__Acidobacteriaceae__Subgroup_1_	g__norank_f__Acidobacteriaceae__Subgroup_1_	s__unclassified_g__norank_f__Acidobacteriaceae__Subgroup_1_	OTU503	1	1	2	0	0	25	31	14	9	25	2	2	0	0	0	17	33	13	15	24	214
d__Bacteria	k__norank	p__Firmicutes	c__Clostridia	o__Clostridiales	f__Ruminococcaceae	g__Ruminococcus_1	s__unclassified_g__Ruminococcus_1	OTU1541	5	1	1	10	5	50	13	0	0	0	1	0	3	3	6	41	11	0	0	0	150
d__Bacteria	k__norank	p__Bacteroidetes	c__Bacteroidia	o__Bacteroidales	f__Bacteroidales_S24-7_group	g__norank_f__Bacteroidales_S24-7_group	s__unclassified_g__norank_f__Bacteroidales_S24-7_group	OTU1536	4	3	10	4	0	74	3	9	32	1	2	57	10	4	4	4	6	51	66	3	347
d__Bacteria	k__norank	p__Bacteroidetes	c__Bacteroidia	o__Bacteroidales	f__Bacteroidales_S24-7_group	g__norank_f__Bacteroidales_S24-7_group	s__uncultured_bacterium_g__norank_f__Bacteroidales_S24-7_group	OTU1612	21	13	46	21	12	64	16	24	208	124	24	87	10	26	61	10	10	68	79	30	954
d__Bacteria	k__norank	p__Proteobacteria	c__Alphaproteobacteria	o__Rhodobacterales	f__Rhodobacteraceae	g__Rubellimicrobium	s__uncultured_bacterium_g__Rubellimicrobium	OTU1719	0	0	0	0	0	0	0	1	1	0	0	0	0	0	0	0	1	3	2	0	8
d__Bacteria	k__norank	p__Acidobacteria	c__Acidobacteria	o__norank_c__Acidobacteria	f__norank_c__Acidobacteria	g__norank_c__Acidobacteria	s__uncultured_forest_soil_bacterium_g__norank_c__Acidobacteria	OTU1585	0	0	0	1	0	6	4	3	1	11	0	0	0	0	0	5	8	1	4	6	50
d__Bacteria	k__norank	p__Proteobacteria	c__Alphaproteobacteria	o__Rhizobiales	f__Beijerinckiaceae	g__norank_f__Beijerinckiaceae	s__uncultured_bacterium_g__norank_f__Beijerinckiaceae	OTU1705	0	0	0	0	0	2	3	0	1	2	1	1	1	0	0	2	5	1	2	6	27
d__Bacteria	k__norank	p__Firmicutes	c__Clostridia	o__Clostridiales	f__Ruminococcaceae	g__Butyricicoccus	s__unclassified_g__Butyricicoccus	OTU177	15	2	1	11	3	9	6	8	9	5	24	9	9	37	30	18	26	4	7	12	245
d__Bacteria	k__norank	p__Proteobacteria	c__Alphaproteobacteria	o__Rhizobiales	f__Rhizobiales_Incertae_Sedis	g__Bauldia	s__uncultured_bacterium_g__Bauldia	OTU936	1	2	1	0	0	2	0	0	0	1	0	0	0	0	0	1	0	2	0	0	10
d__Bacteria	k__norank	p__Proteobacteria	c__Alphaproteobacteria	o__Caulobacterales	f__Caulobacteraceae	g__Brevundimonas	s__unclassified_g__Brevundimonas	OTU657	1	2	0	7	2	1	22	2	59	11	1	1	1	7	1	0	16	3	72	10	219
d__Bacteria	k__norank	p__Armatimonadetes	c__Fimbriimonadia	o__Fimbriimonadales	f__Fimbriimonadaceae	g__norank_f__Fimbriimonadaceae	s__unclassified_g__norank_f__Fimbriimonadaceae	OTU1809	0	0	0	0	0	0	0	0	0	0	0	0	0	0	0	0	1	0	0	1	2
d__Bacteria	k__norank	p__Firmicutes	c__Clostridia	o__Clostridiales	f__Clostridiales_vadinBB60_group	g__norank_f__Clostridiales_vadinBB60_group	s__uncultured_bacterium_g__norank_f__Clostridiales_vadinBB60_group	OTU398	0	0	1	1	0	0	1	0	0	0	0	0	0	0	1	0	0	0	0	0	4
d__Bacteria	k__norank	p__Firmicutes	c__Bacilli	o__Lactobacillales	f__Streptococcaceae	g__Streptococcus	s__unclassified_g__Streptococcus	OTU1688	0	3	0	1	1	1	1	0	1	1	1	1	1	1	0	0	2	1	2	1	19
d__Bacteria	k__norank	p__Proteobacteria	c__Alphaproteobacteria	o__Rhodospirillales	f__Acetobacteraceae	g__Roseococcus	s__uncultured_bacterium_g__Roseococcus	OTU463	2	0	0	0	118	0	2	0	1	0	0	0	0	0	117	0	0	0	0	0	240
d__Bacteria	k__norank	p__Proteobacteria	c__Gammaproteobacteria	o__Xanthomonadales	f__Xanthomonadales_Incertae_Sedis	g__Acidibacter	s__unclassified_g__Acidibacter	OTU359	0	0	1	1	0	0	5	6	0	14	0	0	2	1	0	0	5	7	3	13	58
d__Bacteria	k__norank	p__Proteobacteria	c__Alphaproteobacteria	o__Rhodospirillales	f__DA111	g__norank_f__DA111	s__uncultured_bacterium_g__norank_f__DA111	OTU1477	1	0	0	0	0	8	6	0	2	4	2	0	2	0	0	4	4	0	0	5	38
d__Bacteria	k__norank	p__Nitrospirae	c__Nitrospira	o__norank_c__Nitrospira	f__norank_c__Nitrospira	g__Nitrospira	s__uncultured_Pseudomonas_sp._g__Nitrospira	OTU689	0	0	0	0	0	6	1	0	0	2	0	0	0	0	0	2	0	1	0	0	12
d__Bacteria	k__norank	p__Proteobacteria	c__Deltaproteobacteria	o__Myxococcales	f__Haliangiaceae	g__Haliangium	s__unclassified_g__Haliangium	OTU1192	0	1	0	0	0	0	0	0	0	0	0	2	0	0	0	0	0	0	0	0	3
d__Bacteria	k__norank	p__Firmicutes	c__Bacilli	o__Lactobacillales	f__Aerococcaceae	g__Aerococcus	s__Aerococcus_viridans	OTU1656	0	0	0	0	1	0	0	1	2	1	0	1	0	0	0	1	0	1	0	0	8
d__Bacteria	k__norank	p__Proteobacteria	c__Gammaproteobacteria	o__Aeromonadales	f__Aeromonadaceae	g__Aeromonas	s__Aeromonas_hydrophila_subsp._hydrophila_g__Aeromonas	OTU1664	3	0	4	1	14	0	1	1	1	0	6	1	1	2	7	0	1	3	1	7	54
d__Bacteria	k__norank	p__Proteobacteria	c__Betaproteobacteria	o__Burkholderiales	f__Oxalobacteraceae	g__Herbaspirillum	s__Herbaspirillum_huttiense_subsp._huttiense_g__Herbaspirillum	OTU94	2	4	2	1	0	0	0	0	0	2	0	1	5	0	0	0	0	0	0	3	20
d__Bacteria	k__norank	p__Proteobacteria	c__Deltaproteobacteria	o__Desulfuromonadales	f__Geobacteraceae	g__Geobacter	s__Geobacter_bemidjiensis_Bem	OTU797	0	0	0	0	0	3	0	2	0	0	0	0	0	0	0	2	0	0	0	0	7
d__Bacteria	k__norank	p__Proteobacteria	c__Betaproteobacteria	o__Nitrosomonadales	f__Nitrosomonadaceae	g__norank_f__Nitrosomonadaceae	s__unclassified_g__norank_f__Nitrosomonadaceae	OTU786	0	2	0	0	0	0	4	3	0	8	0	0	1	0	0	2	3	2	0	11	36
d__Bacteria	k__norank	p__Firmicutes	c__Bacilli	o__Bacillales	f__Bacillaceae	g__Anoxybacillus	s__unclassified_g__Anoxybacillus	OTU401	162	0	1	7	0	21	251	5	6	1	235	0	0	3	2	16	186	3	13	1	913
d__Bacteria	k__norank	p__Proteobacteria	c__Epsilonproteobacteria	o__Campylobacterales	f__Helicobacteraceae	g__norank_f__Helicobacteraceae	s__unclassified_g__norank_f__Helicobacteraceae	OTU1250	0	0	0	0	0	0	0	0	0	0	1	0	1	0	0	0	0	0	0	1	3
d__Bacteria	k__norank	p__Firmicutes	c__Clostridia	o__Clostridiales	f__Clostridiales_vadinBB60_group	g__norank_f__Clostridiales_vadinBB60_group	s__unclassified_g__norank_f__Clostridiales_vadinBB60_group	OTU1220	1	0	1	0	0	1	0	0	0	0	3	1	1	1	1	0	0	0	0	1	11
d__Bacteria	k__norank	p__Proteobacteria	c__Alphaproteobacteria	o__Rhodospirillales	f__DA111	g__norank_f__DA111	s__unclassified_g__norank_f__DA111	OTU669	0	0	1	0	0	0	6	1	0	2	1	0	0	0	0	0	5	0	0	1	17
d__Bacteria	k__norank	p__Proteobacteria	c__Alphaproteobacteria	o__Rhodospirillales	f__DA111	g__norank_f__DA111	s__unclassified_g__norank_f__DA111	OTU668	1	0	2	0	0	1	17	4	7	12	2	3	3	0	0	1	23	3	6	7	92
d__Bacteria	k__norank	p__Firmicutes	c__Clostridia	o__Clostridiales	f__Peptostreptococcaceae	g__Romboutsia	s__uncultured_bacterium_g__Romboutsia	OTU834	3	20	8	1	0	0	9	16	53	60	4	31	11	0	1	0	6	16	52	77	368
d__Bacteria	k__norank	p__Proteobacteria	c__Alphaproteobacteria	o__Rhizobiales	f__Hyphomicrobiaceae	g__Devosia	s__Devosia_riboflavina	OTU393	9	0	1	9	1	5	3	0	1	1	2	3	2	8	1	1	3	1	1	2	54
d__Bacteria	k__norank	p__Proteobacteria	c__Alphaproteobacteria	o__Rhodospirillales	f__Acetobacteraceae	g__Gluconobacter	s__unclassified_g__Gluconobacter	OTU1555	0	0	0	0	0	0	2	0	0	0	0	0	0	0	0	0	4	0	0	0	6
d__Bacteria	k__norank	p__Proteobacteria	c__Deltaproteobacteria	o__Oligoflexales	f__Oligoflexaceae	g__norank_f__Oligoflexaceae	s__uncultured_bacterium_g__norank_f__Oligoflexaceae	OTU1858	2	1	1	0	0	0	0	0	0	0	1	1	0	0	0	0	0	0	0	1	7
d__Bacteria	k__norank	p__Proteobacteria	c__Alphaproteobacteria	o__Rhizobiales	f__JG35-K1-AG5	g__norank_f__JG35-K1-AG5	s__uncultured_bacterium_g__norank_f__JG35-K1-AG5	OTU569	8	6	10	2	0	3	1	0	0	10	6	6	8	0	0	0	0	0	0	7	67
d__Bacteria	k__norank	p__Actinobacteria	c__Actinobacteria	o__Coriobacteriales	f__Coriobacteriaceae	g__unclassified_f__Coriobacteriaceae	s__unclassified_f__Coriobacteriaceae	OTU1417	0	0	0	0	0	0	0	0	0	0	0	0	0	3	3	0	0	1	0	0	7
d__Bacteria	k__norank	p__Bacteroidetes	c__Cytophagia	o__Cytophagales	f__Cytophagaceae	g__Emticicia	s__uncultured_bacterium_g__Emticicia	OTU1238	2	1	1	0	0	0	0	0	0	0	1	0	3	0	0	0	0	0	0	1	9
d__Bacteria	k__norank	p__Proteobacteria	c__Gammaproteobacteria	o__Cellvibrionales	f__Spongiibacteraceae	g__BD1-7_clade	s__unclassified_g__BD1-7_clade	OTU943	0	0	0	1	0	0	0	0	0	1	0	0	0	1	0	0	0	0	0	0	3
d__Bacteria	k__norank	p__Proteobacteria	c__Alphaproteobacteria	o__Rickettsiales	f__SM2D12	g__norank_f__SM2D12	s__uncultured_bacterium_g__norank_f__SM2D12	OTU246	1	0	0	0	0	0	0	0	0	0	0	0	0	0	0	0	0	0	0	1	2
[truncated: 82 more rows]
