# Supplementary material for: Heat Stress Alters the Intestinal Microbiota and Metabolomic Profiles in Mice
Source: Front Microbiol. 2021 Aug 20;12:706772. doi: 10.3389/fmicb.2021.706772 (PMC8430895; doi:10.3389/fmicb.2021.706772)
Supplement: Supplementary Table 4 — The normalized metabolomics data. [file Table_4.xls]

## Sheet: Sheet1
ID	Xanthine	Stearic_Acid	Shikimic_Acid	Salicin	Purine_Riboside	Pipecolinic_Acid	Palmitic_Acid	Oleic_Acid	Myristic_Acid	Mannose	Diglycerol	Carbazole	Behenic_Acid	4_Hydroxyphenylacetic_Acid	3_Aminopropionitrile	3_5_Dihydroxyphenylglycine	2_Deoxy_D_Glucose
CON	1.31586e-07	0.883086	0.00270477	0.00681296	1.31586e-07	0.0270185	1.00469	0.17886	0.0222794	0.116682	0.00404686	0.532352	0.0442834	0.0112802	0.011281	1.31586e-07	0.0179593
CON	1.33232e-07	1.0525	0.0025583	0.00253576	0.000114088	0.0364894	1.40042	0.26077	0.0282784	0.0380671	1.33232e-07	0.559742	0.076691	0.00767477	0.0136797	1.33232e-07	0.00131148
CON	0.00378063	1.18574	1.06744e-07	0.00753067	0.0120288	0.0248902	1.49832	0.211402	0.0303246	0.134642	0.00487184	0.501566	0.0706681	0.0145513	0.0121133	1.06744e-07	0.0167795
CON	1.1706e-07	1.96006	1.1706e-07	0.0113044	1.1706e-07	0.0279685	2.08912	0.332077	0.0429774	0.0886781	1.1706e-07	0.76403	0.142613	0.0111085	0.0132621	0.0166415	1.1706e-07
CON	0.00254849	0.970727	0.0036548	0.0284014	0.0110493	0.0238558	1.48018	0.175998	0.0342277	0.0228987	0.00201323	0.568984	0.0619182	0.00334082	0.0142701	1.19666e-07	0.0110104
CON	0.000693359	1.61221	0.00301209	4.07729e-05	0.00879762	0.0206779	1.78691	0.21287	0.0300987	1.32542e-07	0.000624245	0.692415	0.0758611	0.0112011	0.0128354	1.32542e-07	0.00349783
CON	1.01138e-07	0.727424	0.00593453	1.01138e-07	1.01138e-07	0.016336	0.98776	0.162576	0.022785	1.01138e-07	0.00688836	0.545608	0.0724146	0.00359002	0.0130302	0.0190563	0.0364718
CON	1.0674e-07	1.03132	1.0674e-07	0.00242276	1.0674e-07	0.030538	1.24118	0.22261	0.0288281	1.0674e-07	0.00171611	0.742346	0.059055	0.0154939	0.0136688	1.0674e-07	0.00874215
CON	0.00198264	0.805822	0.00309266	0.00143904	0.00958623	0.0296044	1.28407	0.19918	0.0285655	1.15789e-07	0.00523684	0.600429	0.0243894	0.00425115	0.0124011	1.15789e-07	0.0204237
CON	0.000279158	1.35721	0.00428977	0.00306742	1.22825e-07	0.0381575	1.76932	0.303962	0.0417537	1.22825e-07	1.22825e-07	0.786399	0.111238	0.0111779	0.0130075	1.22825e-07	0.00609467
HS	0.00510963	0.439425	0.00308883	0.0197467	0.0136124	0.0171415	0.770868	0.115425	0.019643	1.15997e-07	0.00372526	0.314836	0.016299	0.0015636	0.00997853	0.0120672	0.0185467
HS	0.00414971	0.319934	0.00358579	0.00526565	0.011297	0.0181007	0.875506	0.103475	0.0290401	1.29109e-07	0.0076862	0.416561	0.014572	0.00209415	0.0127676	0.0118818	0.0380651
HS	0.00618761	0.974946	0.0028704	0.0158644	0.0215071	0.013522	1.2252	0.171906	0.0240124	1.23782e-07	0.00638144	0.428042	0.0381534	0.00136599	0.0137646	0.0167568	0.0197901
HS	0.00338395	0.44437	0.00424863	0.0204533	0.0148485	0.0227055	0.983311	0.121049	0.0296173	1.01122e-07	0.00473414	0.557897	0.0135266	0.00207518	1.01122e-07	0.0177605	0.0102702
HS	0.00559742	0.881985	0.00334608	0.0265246	0.016734	1.06881e-07	1.34733	0.210402	1.06881e-07	1.06881e-07	0.00977712	0.530347	0.0709183	0.00306011	1.06881e-07	0.0194331	0.0427997
HS	0.00654056	0.448294	0.00689227	0.0278569	0.0187725	0.0248485	0.98693	0.151662	0.0291574	1.09036e-07	0.00617355	0.600445	0.0184445	0.00240568	1.09036e-07	0.0190842	0.0366301
HS	0.00380806	0.567367	0.00565702	0.0110853	0.0155411	0.016151	1.22921	0.190821	0.0284215	1.14072e-07	0.00628048	0.524989	0.051334	0.00693265	0.013848	1.14072e-07	0.0262073
HS	1.39741e-07	0.921736	0.00390525	0.00533722	0.0191844	0.0159263	1.30708	0.201784	0.0316569	1.39741e-07	1.39741e-07	0.608053	0.0188237	0.0183204	0.0142088	0.0182417	0.00233104
HS	1.0341e-07	1.09499	0.00399904	0.0177652	1.0341e-07	0.0376574	1.56016	0.242369	1.0341e-07	1.0341e-07	0.003138	1.0341e-07	0.0680796	0.00157851	1.0341e-07	1.0341e-07	0.0280702
HS	9.98273e-08	0.474571	0.00628585	0.0135219	0.00646262	0.0269069	0.732698	0.109434	0.0202823	9.98273e-08	0.00723117	0.376536	0.0234351	0.00213534	0.0108926	9.98273e-08	0.0324745
